# Supplementary material for: Genomic analysis reveals variant association with high altitude adaptation in native chickens
Source: Sci Rep. 2019 Jun 25;9:9224. doi: 10.1038/s41598-019-45661-7 (PMC6592930; doi:10.1038/s41598-019-45661-7)
Supplement: Supplementary file 2 — Dataset 1 [file 41598_2019_45661_MOESM2_ESM.xls]

## Sheet: 60S_L5_I053.R1.clean (paire...
Chromosome	Region	Type	Reference	Allele	Length	Zygosity	Sample frequency
1	4028	SNV	C	T	1	Unknown	100
1	14607	SNV	T	C	1	Homozygous	100
1	14613	Deletion	G	-	1	Unknown	100
1	14664	SNV	A	T	1	Homozygous	100
1	14712	SNV	A	G	1	Homozygous	100
1	14733	SNV	T	C	1	Homozygous	100
1	14764	SNV	T	C	1	Unknown	100
1	14784	SNV	G	C	1	Homozygous	100
1	14828	SNV	T	C	1	Unknown	100
1	14874	SNV	G	A	1	Homozygous	100
1	14897	SNV	A	G	1	Homozygous	100
1	14909	SNV	T	C	1	Homozygous	100
1	14952	SNV	A	C	1	Homozygous	100
1	14968	SNV	T	C	1	Homozygous	100
1	14986	SNV	A	T	1	Homozygous	100
1	15028	SNV	C	T	1	Unknown	100
1	15030	SNV	G	A	1	Unknown	100
1	15056	SNV	A	G	1	Homozygous	100
1	15064	SNV	A	G	1	Unknown	100
1	15068..15070	MNV	GGG	CAA	3	Unknown	100
1	15081	SNV	T	A	1	Homozygous	100
1	15109	SNV	A	G	1	Unknown	100
1	15123	SNV	G	C	1	Homozygous	100
1	15138	SNV	G	C	1	Homozygous	100
1	15174	SNV	C	G	1	Unknown	100
1	15176	SNV	G	C	1	Homozygous	100
1	15197	SNV	G	C	1	Homozygous	100
1	15209	SNV	A	C	1	Homozygous	100
1	15222	SNV	T	C	1	Homozygous	100
1	15235	SNV	T	C	1	Heterozygous	100
1	15235	SNV	T	T	1	Heterozygous	100
1	15402	SNV	G	T	1	Unknown	100
1	15404	SNV	G	C	1	Heterozygous	100
1	15415	SNV	T	C	1	Unknown	100
1	15425	SNV	C	T	1	Heterozygous	100
1	15425	SNV	C	C	1	Heterozygous	100
1	15456	SNV	A	C	1	Unknown	100
1	15511	SNV	A	G	1	Homozygous	100
1	15530	SNV	C	A	1	Heterozygous	100
1	15530	SNV	C	C	1	Heterozygous	100
1	15592	SNV	A	G	1	Homozygous	100
1	15596	SNV	C	T	1	Homozygous	100
1	15599	SNV	A	G	1	Homozygous	100
1	15617	SNV	T	C	1	Unknown	100
1	15625	SNV	C	A	1	Homozygous	100
1	15634	SNV	T	A	1	Unknown	100
1	15641	SNV	A	G	1	Unknown	100
1	15646	SNV	A	G	1	Homozygous	100
1	15659..15660	MNV	GC	AT	2	Unknown	100
1	15701	SNV	T	G	1	Unknown	100
1	15705	SNV	A	G	1	Homozygous	100
1	15775	SNV	G	A	1	Unknown	100
1	15783	SNV	A	C	1	Homozygous	100
1	15799..15800	MNV	CA	TG	2	Heterozygous	100
1	15800	SNV	A	G	1	Heterozygous	100
1	15804	SNV	A	C	1	Homozygous	100
1	15825	SNV	T	G	1	Unknown	100
1	15855	SNV	T	C	1	Homozygous	100
1	15881	SNV	G	T	1	Unknown	100
1	1298323	SNV	T	C	1	Unknown	100
1	1477361	SNV	A	C	1	Homozygous	100
1	1638016	SNV	G	A	1	Homozygous	100
1	1638227	SNV	C	T	1	Unknown	100
1	1638295	SNV	C	T	1	Unknown	100
1	1639993	SNV	C	G	1	Unknown	100
1	1640559	SNV	T	G	1	Homozygous	100
1	1640649	SNV	T	C	1	Homozygous	100
1	1640806	Deletion	T	-	1	Homozygous	100
1	1641044	SNV	A	G	1	Homozygous	100
1	1641152	SNV	A	T	1	Unknown	100
1	1641217	SNV	C	A	1	Homozygous	100
1	1641221	SNV	C	A	1	Homozygous	100
1	1641233^1641234	Insertion	-	GCTC	4	Unknown	100
1	1641238	SNV	A	G	1	Unknown	100
1	1656232	SNV	C	T	1	Unknown	100
1	1689591	SNV	C	G	1	Unknown	100
1	1737670	SNV	C	T	1	Homozygous	100
1	1828626..1828627	MNV	AA	GC	2	Homozygous	100
1	1828684	SNV	A	G	1	Unknown	100
1	1828698	Deletion	T	-	1	Homozygous	100
1	1829417	SNV	C	G	1	Homozygous	100
1	1830837	SNV	G	T	1	Unknown	100
1	1831541	SNV	G	C	1	Homozygous	100
1	1831938	SNV	C	T	1	Unknown	100
1	1833051^1833052	Insertion	-	G	1	Homozygous	100
1	1833059	SNV	T	A	1	Unknown	100
1	1833076	SNV	C	T	1	Unknown	100
1	1833177	SNV	G	A	1	Heterozygous	100
1	1833177	SNV	G	G	1	Heterozygous	100
1	1833295	SNV	C	T	1	Heterozygous	100
1	1833295	SNV	C	C	1	Heterozygous	100
1	1833357	SNV	A	T	1	Heterozygous	100
1	1833357	SNV	A	A	1	Heterozygous	100
1	1833802	SNV	A	G	1	Unknown	100
1	1833937	SNV	A	G	1	Heterozygous	100
1	1833937	SNV	A	A	1	Heterozygous	100
1	1834014	SNV	G	A	1	Heterozygous	100
1	1834014	SNV	G	G	1	Heterozygous	100
1	1834077	SNV	G	A	1	Heterozygous	100
1	1834077	SNV	G	G	1	Heterozygous	100
1	1834111	SNV	A	G	1	Unknown	100
1	1834174	SNV	G	A	1	Heterozygous	100
1	1834174	SNV	G	G	1	Heterozygous	100
1	1834254	SNV	T	C	1	Unknown	100
1	1834416	SNV	C	T	1	Unknown	100
1	1834437	SNV	G	C	1	Unknown	100
1	1834457	SNV	C	T	1	Unknown	100
1	1834677	SNV	C	T	1	Heterozygous	100
1	1834677	SNV	C	C	1	Heterozygous	100
1	1834782	SNV	T	A	1	Unknown	100
1	1834904	SNV	G	A	1	Heterozygous	100
1	1834904	SNV	G	G	1	Heterozygous	100
1	1854646	SNV	A	G	1	Unknown	100
1	1854672	SNV	C	T	1	Heterozygous	100
1	1854672	SNV	C	C	1	Heterozygous	100
1	1854752	SNV	A	G	1	Heterozygous	100
1	1854752	SNV	A	A	1	Heterozygous	100
1	1868617	SNV	C	T	1	Unknown	100
1	1876875	SNV	T	C	1	Homozygous	100
1	1925482	SNV	G	T	1	Homozygous	100
1	1948858	SNV	C	A	1	Homozygous	100
1	1948969	SNV	T	C	1	Unknown	100
1	1948996	SNV	G	A	1	Heterozygous	100
1	1948996	SNV	G	G	1	Heterozygous	100
1	1949002	SNV	T	C	1	Unknown	100
1	1949046	SNV	A	G	1	Homozygous	100
1	1949089	SNV	T	C	1	Homozygous	100
1	1967512	SNV	T	G	1	Homozygous	100
1	1968110	SNV	T	A	1	Unknown	100
1	1968129	SNV	G	A	1	Homozygous	100
1	1970522	SNV	A	G	1	Unknown	100
1	1970643	SNV	C	T	1	Unknown	100
1	1970725	SNV	G	T	1	Unknown	100
1	1970884	SNV	C	T	1	Unknown	100
1	1971175	SNV	G	A	1	Unknown	100
1	1971217	SNV	C	T	1	Unknown	100
1	1971230	SNV	C	G	1	Unknown	100
1	1971291	SNV	G	C	1	Unknown	100
1	1971350	SNV	C	T	1	Heterozygous	100
1	1971350	SNV	C	C	1	Heterozygous	100
1	1971485	SNV	A	C	1	Unknown	100
1	1971490	SNV	A	G	1	Unknown	100
1	1971493	SNV	G	A	1	Unknown	100
1	1971505	SNV	A	G	1	Homozygous	100
1	1971541	SNV	C	T	1	Homozygous	100
1	1971564	SNV	G	C	1	Unknown	100
1	1971836	SNV	G	A	1	Unknown	100
1	1971860	SNV	T	C	1	Unknown	100
1	1972009^1972010	Insertion	-	G	1	Homozygous	100
1	1972127	SNV	G	T	1	Heterozygous	100
1	1972127	SNV	G	G	1	Heterozygous	100
1	1972154	SNV	T	C	1	Homozygous	100
1	1972686..1972687	MNV	CC	TA	2	Unknown	100
1	1972687	SNV	C	A	1	Heterozygous	100
1	1989156	SNV	A	G	1	Homozygous	100
1	2026012	SNV	A	G	1	Homozygous	100
1	2184301	SNV	C	T	1	Homozygous	100
1	2432473	SNV	G	A	1	Homozygous	100
1	2740260	SNV	G	T	1	Unknown	100
1	2740666	SNV	A	G	1	Unknown	100
1	2741846	SNV	G	A	1	Unknown	100
1	2741900	SNV	A	G	1	Unknown	100
1	2741904..2741905	MNV	AA	GC	2	Unknown	100
1	2743690	SNV	T	C	1	Unknown	100
1	2776207	SNV	T	A	1	Unknown	100
1	3040267^3040268	Insertion	-	CT	2	Homozygous	100
1	3050310	SNV	A	G	1	Unknown	100
1	3112280	SNV	T	A	1	Unknown	100
1	3217004	SNV	G	A	1	Homozygous	100
1	3252771	SNV	G	A	1	Unknown	100
1	3255013	SNV	G	A	1	Homozygous	100
1	3268469	SNV	T	G	1	Unknown	100
1	3354561	SNV	A	G	1	Homozygous	100
1	3390818	SNV	A	G	1	Homozygous	100
1	3422617..3422620	Replacement	CTGT	A	4	Unknown	100
1	3425925	SNV	T	C	1	Unknown	100
1	3568954	SNV	C	T	1	Unknown	100
1	3624606^3624607	Insertion	-	ACTGTTAA	8	Unknown	100
1	3629393	SNV	G	A	1	Homozygous	100
1	3678534	SNV	T	A	1	Homozygous	100
1	3797865	SNV	T	A	1	Unknown	100
1	3978862	SNV	T	C	1	Unknown	100
1	3978864	SNV	G	A	1	Unknown	100
1	3978871	SNV	G	A	1	Unknown	100
1	3982960..3982961	Deletion	CA	-	2	Unknown	100
1	3982963..3982967	Deletion	CTCTC	-	5	Unknown	100
1	3990943	SNV	T	G	1	Unknown	100
1	3992030	SNV	A	G	1	Homozygous	100
1	3994211	SNV	T	C	1	Unknown	100
1	3995886	SNV	G	C	1	Homozygous	100
1	3995901	SNV	T	C	1	Unknown	100
1	4014754^4014755	Insertion	-	GTGA	4	Homozygous	100
1	4248905	SNV	T	A	1	Unknown	100
1	4339621	SNV	C	T	1	Unknown	100
1	4442828^4442829	Insertion	-	T	1	Homozygous	100
1	4475313	SNV	T	C	1	Homozygous	100
1	4523076	SNV	T	C	1	Homozygous	100
1	4523308	SNV	A	G	1	Unknown	100
1	4538275	SNV	G	A	1	Unknown	100
1	4638112	SNV	T	G	1	Unknown	100
1	4718732	SNV	C	T	1	Unknown	100
1	5393166	SNV	C	A	1	Homozygous	100
1	5452204	SNV	G	A	1	Unknown	100
1	5722495^5722496	Insertion	-	AA	2	Homozygous	100
1	5816533	SNV	G	A	1	Unknown	100
1	6008721	SNV	G	T	1	Homozygous	100
1	6016247	SNV	T	G	1	Unknown	100
1	6016280	SNV	A	G	1	Homozygous	100
1	6089871	SNV	C	T	1	Unknown	100
1	6114810	SNV	A	C	1	Homozygous	100
1	6114866	SNV	A	G	1	Homozygous	100
1	6200592	SNV	G	T	1	Unknown	100
1	6329787	SNV	A	G	1	Unknown	100
1	6493753	SNV	G	A	1	Unknown	100
1	6493782	SNV	C	T	1	Unknown	100
1	6493788	SNV	T	C	1	Homozygous	100
1	6493790	SNV	G	T	1	Homozygous	100
1	6643619	SNV	C	A	1	Unknown	100
1	6683792	SNV	C	G	1	Unknown	100
1	6685906	SNV	A	T	1	Homozygous	100
1	6694909	SNV	G	A	1	Homozygous	100
1	6847576	SNV	C	T	1	Unknown	100
1	7293699	SNV	T	C	1	Unknown	100
1	7307905	SNV	G	A	1	Unknown	100
1	7307909	SNV	A	T	1	Unknown	100
1	7311213	SNV	C	T	1	Unknown	100
1	7313080	SNV	C	T	1	Unknown	100
1	7315761..7315762	MNV	TG	CA	2	Unknown	100
1	7447176	SNV	C	T	1	Unknown	100
1	7521724	SNV	T	C	1	Unknown	100
1	7546982	SNV	T	C	1	Homozygous	100
1	7607880	SNV	A	G	1	Unknown	100
1	7663055	SNV	C	T	1	Unknown	100
1	7725511	Deletion	T	-	1	Homozygous	100
1	8085897	SNV	G	A	1	Unknown	100
1	8702607	SNV	T	C	1	Homozygous	100
1	8702643	SNV	G	C	1	Homozygous	100
1	8934857	SNV	G	T	1	Homozygous	100
1	9914208	SNV	A	C	1	Homozygous	100
1	9942927	SNV	A	G	1	Unknown	100
1	10153623	SNV	A	T	1	Unknown	100
1	10304060	SNV	T	C	1	Unknown	100
1	10544609	SNV	A	G	1	Homozygous	100
1	10839073	SNV	A	G	1	Unknown	100
1	11127276	SNV	C	T	1	Homozygous	100
1	11206053^11206054	Insertion	-	CAACAT	6	Unknown	100
1	11214878	SNV	A	G	1	Unknown	100
1	11214885..11214886	Replacement	AT	G	2	Unknown	100
1	11214893	SNV	C	T	1	Unknown	100
1	11319933	SNV	C	T	1	Unknown	100
1	11319966	SNV	A	C	1	Homozygous	100
1	11643578	SNV	T	C	1	Homozygous	100
1	11674027	SNV	C	T	1	Homozygous	100
1	11874135	SNV	A	G	1	Unknown	100
1	11897040	Deletion	G	-	1	Unknown	100
1	12029112	SNV	C	A	1	Unknown	100
1	12103359^12103360	Insertion	-	GTA	3	Unknown	100
1	12103367	SNV	C	T	1	Unknown	100
1	12103377	SNV	C	A	1	Unknown	100
1	12114058	SNV	A	G	1	Unknown	100
1	12114404	SNV	T	C	1	Unknown	100
1	12191726	SNV	T	C	1	Unknown	100
1	12340116	SNV	A	G	1	Unknown	100
1	12476197	SNV	G	A	1	Unknown	100
1	12521564	SNV	C	G	1	Unknown	100
1	12557656	SNV	G	A	1	Unknown	100
1	12557665	SNV	C	T	1	Unknown	100
1	12578080	SNV	C	T	1	Homozygous	100
1	12578093	SNV	C	T	1	Homozygous	100
1	12748678	SNV	T	C	1	Unknown	100
1	12766828	SNV	T	C	1	Homozygous	100
1	12824172	SNV	A	C	1	Homozygous	100
1	12837641^12837642	Insertion	-	TT	2	Homozygous	100
1	12872153	Deletion	T	-	1	Homozygous	100
1	13086801	SNV	A	G	1	Unknown	100
1	13086907	SNV	T	C	1	Homozygous	100
1	13160308	SNV	T	C	1	Unknown	100
1	13201277^13201278	Insertion	-	ACTT	4	Unknown	100
1	13204926	SNV	A	T	1	Unknown	100
1	13245436	SNV	C	T	1	Unknown	100
1	13245450	SNV	T	C	1	Homozygous	100
1	13269077	SNV	A	G	1	Unknown	100
1	13328216	SNV	C	T	1	Unknown	100
1	13349790	SNV	A	G	1	Homozygous	100
1	13378467	SNV	C	T	1	Unknown	100
1	13599726	SNV	A	G	1	Unknown	100
1	13714864	SNV	C	T	1	Homozygous	100
1	13769947	SNV	G	A	1	Unknown	100
1	13798760	SNV	C	T	1	Homozygous	100
1	13803491	Deletion	C	-	1	Unknown	100
1	13856186	SNV	T	A	1	Unknown	100
1	14136002..14136004	Deletion	AAA	-	3	Unknown	100
1	14345803	SNV	G	A	1	Unknown	100
1	14451069	SNV	A	G	1	Unknown	100
1	14460369	SNV	T	C	1	Homozygous	100
1	14531541	SNV	A	T	1	Homozygous	100
1	14533655	SNV	T	C	1	Unknown	100
1	14614915	SNV	T	C	1	Homozygous	100
1	14655942	SNV	A	T	1	Homozygous	100
1	14659372	SNV	A	T	1	Unknown	100
1	14890676	SNV	A	G	1	Unknown	100
1	14965656	Deletion	T	-	1	Homozygous	100
1	14999046	SNV	T	A	1	Unknown	100
1	15093664	SNV	T	A	1	Unknown	100
1	15093700	SNV	T	G	1	Homozygous	100
1	15162105	SNV	C	T	1	Unknown	100
1	15195635	SNV	T	G	1	Unknown	100
1	15361116..15361117	MNV	CG	GA	2	Unknown	100
1	15361228	SNV	A	G	1	Unknown	100
1	15361300	SNV	A	T	1	Homozygous	100
1	15483448	SNV	T	C	1	Homozygous	100
1	15507265	SNV	G	A	1	Homozygous	100
1	15507356	SNV	T	G	1	Homozygous	100
1	15508211	Deletion	A	-	1	Homozygous	100
1	15512612	SNV	A	T	1	Homozygous	100
1	15518414..15518415	Deletion	TA	-	2	Unknown	100
1	15518419	SNV	A	C	1	Unknown	100
1	15795646	SNV	C	T	1	Unknown	100
1	15800726	SNV	C	T	1	Homozygous	100
1	15800764	SNV	G	A	1	Unknown	100
1	15800771	SNV	C	G	1	Homozygous	100
1	15800826	SNV	T	C	1	Homozygous	100
1	15891148	SNV	G	A	1	Unknown	100
1	16089233	SNV	G	A	1	Homozygous	100
1	16100621	SNV	G	A	1	Unknown	100
1	16100627	SNV	T	G	1	Unknown	100
1	16103366	SNV	A	G	1	Homozygous	100
1	16283767	SNV	G	T	1	Unknown	100
1	16594267	SNV	A	G	1	Homozygous	100
1	18025573	SNV	A	C	1	Homozygous	100
1	18025613	SNV	T	C	1	Homozygous	100
1	18025810	SNV	G	A	1	Homozygous	100
1	18025908	SNV	A	C	1	Unknown	100
1	18025946	Deletion	C	-	1	Unknown	100
1	18512512	SNV	G	A	1	Homozygous	100
1	18601436	SNV	C	T	1	Unknown	100
1	18645561	SNV	G	C	1	Unknown	100
1	18649826	SNV	C	T	1	Unknown	100
1	18669306..18669307	MNV	CA	TG	2	Unknown	100
1	18669328	SNV	G	A	1	Unknown	100
1	19142838	SNV	C	A	1	Homozygous	100
1	19756975	SNV	C	T	1	Homozygous	100
1	19778384	SNV	T	A	1	Homozygous	100
1	20060973	SNV	A	C	1	Unknown	100
1	20060976	SNV	T	G	1	Unknown	100
1	20060997	SNV	A	G	1	Unknown	100
1	20061005	SNV	G	C	1	Unknown	100
1	20120116	Deletion	A	-	1	Homozygous	100
1	20120366	SNV	G	C	1	Homozygous	100
1	20120369	SNV	A	T	1	Homozygous	100
1	20120393	Deletion	A	-	1	Homozygous	100
1	20169064	SNV	C	G	1	Unknown	100
1	20197255^20197256	Insertion	-	TG	2	Unknown	100
1	20211487	SNV	G	A	1	Unknown	100
1	20211494	SNV	C	T	1	Homozygous	100
1	20305945	SNV	T	C	1	Homozygous	100
1	20569186	SNV	A	G	1	Homozygous	100
1	20629684	SNV	C	T	1	Homozygous	100
1	20855066	SNV	A	G	1	Homozygous	100
1	20919289	SNV	G	A	1	Homozygous	100
1	20920456	SNV	A	T	1	Homozygous	100
1	21795573	SNV	A	G	1	Unknown	100
1	21795734	SNV	A	G	1	Homozygous	100
1	21826259^21826260	Insertion	-	A	1	Homozygous	100
1	21826294^21826295	Insertion	-	T	1	Homozygous	100
1	21843560	SNV	A	C	1	Unknown	100
1	22190134	SNV	C	T	1	Unknown	100
1	22357203	SNV	A	G	1	Unknown	100
1	22632902	SNV	A	G	1	Homozygous	100
1	22651476..22651478	Deletion	GAC	-	3	Unknown	100
1	22651492	SNV	C	T	1	Unknown	100
1	22651502	SNV	C	T	1	Unknown	100
1	22651515	SNV	G	A	1	Unknown	100
1	22651680	SNV	C	T	1	Unknown	100
1	22651688	SNV	C	T	1	Unknown	100
1	22881359	SNV	C	T	1	Homozygous	100
1	22911977	SNV	T	C	1	Unknown	100
1	22969203	SNV	A	C	1	Unknown	100
1	22993866	SNV	C	G	1	Unknown	100
1	23144028	SNV	A	G	1	Unknown	100
1	23176014	SNV	C	T	1	Unknown	100
1	23224837^23224838	Insertion	-	CATCTAG	7	Unknown	100
1	23422428	SNV	T	C	1	Homozygous	100
1	23462107..23462108	MNV	GT	TG	2	Unknown	100
1	23959890	SNV	G	C	1	Unknown	100
1	23960092	SNV	C	T	1	Unknown	100
1	23960095	SNV	T	C	1	Unknown	100
1	23997009	SNV	T	C	1	Unknown	100
1	24013128	SNV	A	G	1	Unknown	100
1	24073647	SNV	C	A	1	Unknown	100
1	24076597	SNV	C	T	1	Unknown	100
1	24076682	SNV	G	A	1	Unknown	100
1	24120308	SNV	C	T	1	Unknown	100
1	24146199	SNV	T	C	1	Heterozygous	100
1	24264489	SNV	G	T	1	Homozygous	100
1	24315680	SNV	A	T	1	Unknown	100
1	24609072	SNV	A	G	1	Homozygous	100
1	24632637	SNV	G	A	1	Unknown	100
1	24632726..24632727	MNV	TG	CA	2	Unknown	100
1	24632739	SNV	C	T	1	Unknown	100
1	24764236..24764237	MNV	GC	AA	2	Homozygous	100
1	24772931	SNV	G	T	1	Homozygous	100
1	24869534	SNV	A	G	1	Homozygous	100
1	25020713	SNV	A	C	1	Unknown	100
1	25045152	SNV	T	A	1	Homozygous	100
1	25046163	SNV	A	G	1	Homozygous	100
1	25563889	SNV	G	A	1	Homozygous	100
1	26171552	SNV	C	G	1	Unknown	100
1	26181522	SNV	C	T	1	Unknown	100
1	26187330	SNV	T	C	1	Homozygous	100
1	26187342	SNV	T	C	1	Unknown	100
1	26187371	SNV	C	T	1	Unknown	100
1	26206979	SNV	A	G	1	Homozygous	100
1	26210507	SNV	T	C	1	Unknown	100
1	26210762	SNV	A	G	1	Homozygous	100
1	26221226	SNV	T	A	1	Homozygous	100
1	26232275	SNV	A	G	1	Homozygous	100
1	26232327	SNV	A	G	1	Homozygous	100
1	26232341	SNV	C	G	1	Homozygous	100
1	26232352	SNV	T	C	1	Homozygous	100
1	26806097	SNV	T	G	1	Unknown	100
1	26806169	SNV	C	T	1	Unknown	100
1	26842157	SNV	T	A	1	Unknown	100
1	26920153	SNV	T	C	1	Homozygous	100
1	26973621	SNV	T	G	1	Unknown	100
1	26990170	SNV	G	A	1	Unknown	100
1	26990230	SNV	T	C	1	Unknown	100
1	27000605	SNV	G	A	1	Unknown	100
1	27007743	SNV	T	C	1	Unknown	100
1	27712811..27712812	MNV	AA	GG	2	Unknown	100
1	27753779	SNV	T	G	1	Unknown	100
1	27753795	SNV	A	G	1	Unknown	100
1	27804367	SNV	C	T	1	Unknown	100
1	27987306	SNV	A	C	1	Homozygous	100
1	28160678	SNV	A	T	1	Homozygous	100
1	28337588	SNV	A	G	1	Homozygous	100
1	28337934	SNV	G	A	1	Homozygous	100
1	28419418	SNV	G	A	1	Homozygous	100
1	28486234	SNV	C	A	1	Homozygous	100
1	28507780	SNV	T	C	1	Homozygous	100
1	28513385	SNV	T	A	1	Unknown	100
1	28706716	SNV	G	A	1	Unknown	100
1	28709524	SNV	A	G	1	Homozygous	100
1	29103506^29103507	Insertion	-	A	1	Unknown	100
1	29167997	SNV	C	G	1	Unknown	100
1	29290155	SNV	G	A	1	Unknown	100
1	29347675	SNV	T	C	1	Homozygous	100
1	29348414	SNV	C	T	1	Homozygous	100
1	29389275	SNV	A	G	1	Unknown	100
1	29408794	SNV	T	C	1	Unknown	100
1	29489025	SNV	T	C	1	Homozygous	100
1	29514197	SNV	C	A	1	Unknown	100
1	29545598	SNV	T	C	1	Unknown	100
1	29563664	SNV	T	C	1	Homozygous	100
1	29563755	SNV	C	T	1	Homozygous	100
1	29563904	SNV	T	C	1	Homozygous	100
1	29687872	SNV	A	G	1	Unknown	100
1	29688040	SNV	A	G	1	Unknown	100
1	29688069	SNV	G	A	1	Unknown	100
1	29986703	SNV	C	T	1	Unknown	100
1	29986706	SNV	C	T	1	Unknown	100
1	30015595^30015596	Insertion	-	TT	2	Unknown	100
1	30023732	SNV	A	C	1	Homozygous	100
1	30023736	SNV	G	T	1	Homozygous	100
1	30051298	SNV	G	A	1	Unknown	100
1	30250546	SNV	T	C	1	Unknown	100
1	30468894	SNV	C	T	1	Unknown	100
1	30470035	SNV	T	C	1	Unknown	100
1	30515350	SNV	A	G	1	Unknown	100
1	30515727	SNV	C	T	1	Unknown	100
1	30561022	SNV	G	T	1	Unknown	100
1	30561053	SNV	A	C	1	Unknown	100
1	30665725	SNV	A	T	1	Homozygous	100
1	30776684	SNV	A	G	1	Unknown	100
1	30950730^30950731	Insertion	-	T	1	Homozygous	100
1	30974981	SNV	T	C	1	Homozygous	100
1	30989487	SNV	T	A	1	Unknown	100
1	31158419	SNV	A	G	1	Unknown	100
1	31173027	SNV	A	G	1	Homozygous	100
1	31228020	SNV	C	G	1	Unknown	100
1	31257816	SNV	A	C	1	Unknown	100
1	31358228	SNV	A	G	1	Unknown	100
1	31358284	SNV	T	A	1	Homozygous	100
1	31388222	SNV	G	A	1	Heterozygous	100
1	31388222	SNV	G	G	1	Heterozygous	100
1	31408440	SNV	C	T	1	Unknown	100
1	31844362	SNV	G	T	1	Unknown	100
1	32021673	SNV	G	A	1	Unknown	100
1	32561998	SNV	T	C	1	Unknown	100
1	32568502..32568503	MNV	AA	CT	2	Homozygous	100
1	32568541..32568542	MNV	AA	CT	2	Homozygous	100
1	32568545	SNV	G	T	1	Homozygous	100
1	32568772	SNV	C	A	1	Homozygous	100
1	32716400	SNV	A	T	1	Heterozygous	100
1	32815737	SNV	A	C	1	Homozygous	100
1	32874388	SNV	G	C	1	Unknown	100
1	32977368	SNV	T	G	1	Unknown	100
1	32977457	SNV	G	A	1	Unknown	100
1	33015004	SNV	T	C	1	Unknown	100
1	33132475	SNV	G	A	1	Homozygous	100
1	33229561..33229564	Deletion	AAAA	-	4	Unknown	100
1	33248339	SNV	G	T	1	Unknown	100
1	33248343	SNV	T	C	1	Unknown	100
1	33441775	SNV	T	C	1	Unknown	100
1	33556770	SNV	A	T	1	Unknown	100
1	33556783	SNV	T	C	1	Unknown	100
1	33571102	SNV	T	C	1	Unknown	100
1	33571168	SNV	C	G	1	Unknown	100
1	33609105	SNV	C	T	1	Homozygous	100
1	33648547	SNV	T	C	1	Unknown	100
1	33751311	SNV	C	T	1	Homozygous	100
1	33751321	SNV	T	C	1	Unknown	100
1	33751455	SNV	A	G	1	Homozygous	100
1	33815019	SNV	G	A	1	Homozygous	100
1	33921360	SNV	G	A	1	Unknown	100
1	33928089	SNV	C	G	1	Homozygous	100
1	33935605	SNV	C	T	1	Unknown	100
1	34087957..34087958	MNV	GC	AA	2	Unknown	100
1	34129578	SNV	G	A	1	Homozygous	100
1	34139637	SNV	T	C	1	Homozygous	100
1	34255318	SNV	G	T	1	Homozygous	100
1	34306392	SNV	T	C	1	Homozygous	100
1	34307718	SNV	G	A	1	Unknown	100
1	34333278	SNV	T	C	1	Unknown	100
1	34488960	SNV	T	G	1	Unknown	100
1	34488971	SNV	T	C	1	Unknown	100
1	34490315	SNV	A	T	1	Unknown	100
1	34637837	SNV	A	C	1	Homozygous	100
1	34754678	SNV	G	A	1	Homozygous	100
1	34762928	SNV	G	A	1	Homozygous	100
1	34766363	SNV	C	A	1	Unknown	100
1	34766374	SNV	A	G	1	Unknown	100
1	34766378	SNV	C	T	1	Unknown	100
1	34766396	SNV	T	G	1	Unknown	100
1	34766414	SNV	C	T	1	Unknown	100
1	34766423	SNV	G	T	1	Homozygous	100
1	34766438	SNV	A	G	1	Homozygous	100
1	34766485	SNV	T	C	1	Homozygous	100
1	34894128	SNV	T	C	1	Unknown	100
1	35001158..35001159	MNV	AC	GA	2	Unknown	100
1	35055210	SNV	C	T	1	Homozygous	100
1	35211251	SNV	A	G	1	Homozygous	100
1	35285892	SNV	A	G	1	Homozygous	100
1	35327529	SNV	A	C	1	Unknown	100
1	35500165	SNV	G	A	1	Homozygous	100
1	35519372	Replacement	A	GTT	3	Unknown	100
1	35519374^35519375	Insertion	-	C	1	Unknown	100
1	35699209	SNV	A	G	1	Unknown	100
1	35865972	SNV	A	C	1	Unknown	100
1	36001210	SNV	G	A	1	Unknown	100
1	36014692	SNV	G	C	1	Unknown	100
1	36014708	SNV	T	C	1	Unknown	100
1	36128109	SNV	G	C	1	Unknown	100
1	36128119	SNV	T	G	1	Unknown	100
1	36305028	SNV	C	T	1	Unknown	100
1	36315300	SNV	T	C	1	Unknown	100
1	36396363	SNV	G	A	1	Homozygous	100
1	36422098	SNV	A	G	1	Unknown	100
1	36473078	SNV	A	T	1	Homozygous	100
1	36498320	SNV	G	T	1	Homozygous	100
1	36565255	SNV	A	C	1	Unknown	100
1	36610882	SNV	A	G	1	Unknown	100
1	36659694	SNV	T	C	1	Unknown	100
1	36661538	SNV	T	C	1	Unknown	100
1	36665961	SNV	T	C	1	Unknown	100
1	36813639^36813640	Insertion	-	G	1	Unknown	100
1	36813649	SNV	C	T	1	Unknown	100
1	37381383	SNV	G	A	1	Homozygous	100
1	37415737	SNV	G	T	1	Homozygous	100
1	37439150	SNV	T	C	1	Unknown	100
1	37439364	SNV	G	A	1	Unknown	100
1	37463339	SNV	C	T	1	Unknown	100
1	37777582	SNV	G	C	1	Homozygous	100
1	37876788	SNV	T	C	1	Unknown	100
1	37883922	SNV	T	C	1	Unknown	100
1	37883928	SNV	C	G	1	Unknown	100
1	37892979	SNV	C	T	1	Unknown	100
1	37893002..37893006	Deletion	AAAGA	-	5	Unknown	100
1	37967961	SNV	G	A	1	Homozygous	100
1	37977942	SNV	G	C	1	Unknown	100
1	37977947	SNV	T	C	1	Unknown	100
1	38012568	SNV	T	A	1	Unknown	100
1	38028944..38028945	Deletion	AT	-	2	Unknown	100
1	38114100	SNV	A	C	1	Unknown	100
1	38137873	SNV	G	T	1	Unknown	100
1	38152295	SNV	T	C	1	Unknown	100
1	38237974	SNV	T	G	1	Unknown	100
1	38267083	SNV	T	A	1	Unknown	100
1	38662705	SNV	C	T	1	Unknown	100
1	38718573	SNV	C	T	1	Unknown	100
1	38797335..38797341	Deletion	ATATACC	-	7	Unknown	100
1	39006019	SNV	T	C	1	Unknown	100
1	39124215	SNV	A	G	1	Heterozygous	100
1	39230436	SNV	A	T	1	Unknown	100
1	39528158..39528159	MNV	CA	TG	2	Unknown	100
1	39528159	SNV	A	G	1	Heterozygous	100
1	39538664	SNV	T	C	1	Homozygous	100
1	39599872	SNV	T	G	1	Unknown	100
1	40007385	SNV	A	T	1	Homozygous	100
1	40403883	SNV	T	C	1	Homozygous	100
1	40438710	SNV	G	C	1	Homozygous	100
1	40648419^40648420	Insertion	-	T	1	Unknown	100
1	40711200	SNV	G	A	1	Unknown	100
1	40711243..40711247	Deletion	TTCTT	-	5	Unknown	100
1	40770632	SNV	G	T	1	Unknown	100
1	42556512	SNV	G	A	1	Homozygous	100
1	42876372	Deletion	C	-	1	Unknown	100
1	43045933	SNV	A	G	1	Homozygous	100
1	43159949	SNV	T	A	1	Homozygous	100
1	43159996	SNV	G	A	1	Homozygous	100
1	43228537	SNV	C	A	1	Unknown	100
1	43259582	SNV	T	G	1	Homozygous	100
1	43259607	SNV	G	T	1	Homozygous	100
1	43259608^43259609	Insertion	-	CCC	3	Homozygous	100
1	43259611	SNV	T	A	1	Homozygous	100
1	44032885	SNV	C	G	1	Unknown	100
1	44265322^44265323	Insertion	-	AT	2	Unknown	100
1	44391348	SNV	A	G	1	Homozygous	100
1	44747137	SNV	G	A	1	Unknown	100
1	44771937	SNV	A	G	1	Homozygous	100
1	45023096	SNV	A	G	1	Unknown	100
1	45023105	SNV	C	T	1	Unknown	100
1	45094079	SNV	A	G	1	Unknown	100
1	45254000	SNV	A	G	1	Unknown	100
1	45340410	SNV	C	T	1	Unknown	100
1	45728101	SNV	A	G	1	Heterozygous	100
1	46417443..46417444	MNV	CT	TC	2	Homozygous	100
1	46461525	SNV	C	T	1	Unknown	100
1	46556410	SNV	A	T	1	Homozygous	100
1	46607045	SNV	G	C	1	Unknown	100
1	46736529	SNV	G	T	1	Unknown	100
1	46746174^46746175	Insertion	-	TCAG	4	Homozygous	100
1	46760804	SNV	G	A	1	Homozygous	100
1	46922595	SNV	G	A	1	Unknown	100
1	46957647	SNV	G	A	1	Homozygous	100
1	46957685	SNV	T	A	1	Unknown	100
1	46957689	SNV	T	A	1	Unknown	100
1	46970318^46970319	Insertion	-	AACCT	5	Unknown	100
1	47039832	SNV	G	A	1	Unknown	100
1	47065465	SNV	G	A	1	Unknown	100
1	47065558	SNV	C	T	1	Unknown	100
1	47065567	SNV	G	A	1	Unknown	100
1	47065654	SNV	G	A	1	Unknown	100
1	47065736^47065737	Insertion	-	TTC	3	Unknown	100
1	47070465	SNV	C	T	1	Unknown	100
1	47098391	SNV	A	G	1	Unknown	100
1	47172756..47172757	Deletion	TC	-	2	Unknown	100
1	47181228	SNV	A	G	1	Unknown	100
1	47181276	SNV	A	T	1	Unknown	100
1	47184932..47184933	Deletion	AG	-	2	Unknown	100
1	47287848	SNV	T	A	1	Homozygous	100
1	47320523	SNV	T	C	1	Homozygous	100
1	47338845	SNV	A	G	1	Unknown	100
1	47338942	SNV	T	C	1	Unknown	100
1	47384184	SNV	C	T	1	Unknown	100
1	47384354	SNV	G	A	1	Unknown	100
1	47384374^47384375	Insertion	-	TG	2	Homozygous	100
1	47384421	SNV	A	G	1	Unknown	100
1	47434552	SNV	G	C	1	Homozygous	100
1	47434563	SNV	T	C	1	Homozygous	100
1	47645578	SNV	C	T	1	Unknown	100
1	47665329	SNV	C	T	1	Unknown	100
1	47665332	SNV	T	A	1	Unknown	100
1	47667603	SNV	C	G	1	Unknown	100
1	47681136	SNV	G	A	1	Unknown	100
1	47681169	SNV	G	A	1	Unknown	100
1	47870712..47870713	Deletion	CG	-	2	Homozygous	100
1	47915420	SNV	G	C	1	Unknown	100
1	47992503..47992504	MNV	CC	AT	2	Unknown	100
1	48069115	SNV	T	C	1	Homozygous	100
1	48132226..48132227	MNV	TG	CA	2	Homozygous	100
1	48212318	SNV	T	A	1	Unknown	100
1	48417147	SNV	A	G	1	Homozygous	100
1	48796426	SNV	A	T	1	Homozygous	100
1	48814817	SNV	A	G	1	Homozygous	100
1	48817825	SNV	T	C	1	Homozygous	100
1	48818079	SNV	G	A	1	Unknown	100
1	48884690	SNV	A	T	1	Unknown	100
1	48989598	SNV	A	G	1	Unknown	100
1	49414239	SNV	C	T	1	Unknown	100
1	49737156	SNV	A	G	1	Unknown	100
1	49741880	SNV	T	C	1	Unknown	100
1	49768979	SNV	C	T	1	Unknown	100
1	49780455	SNV	G	A	1	Unknown	100
1	49780480	SNV	A	G	1	Homozygous	100
1	49845796	SNV	A	G	1	Unknown	100
1	49982493	SNV	A	G	1	Unknown	100
1	50894882	SNV	T	C	1	Homozygous	100
1	51363592^51363593	Insertion	-	A	1	Homozygous	100
1	51414315	SNV	C	T	1	Unknown	100
1	51428042	SNV	T	G	1	Unknown	100
1	51716541	SNV	T	C	1	Homozygous	100
1	51718871	SNV	G	A	1	Homozygous	100
1	52024094	SNV	A	G	1	Homozygous	100
1	52025077	SNV	C	A	1	Homozygous	100
1	52148067	SNV	C	T	1	Unknown	100
1	52194897	SNV	A	G	1	Unknown	100
1	52283908	SNV	A	T	1	Unknown	100
1	52285646	SNV	C	A	1	Homozygous	100
1	52328245	SNV	G	A	1	Unknown	100
1	52433105	SNV	T	A	1	Homozygous	100
1	52462944	SNV	G	T	1	Unknown	100
1	52495421	SNV	G	T	1	Unknown	100
1	52517971	SNV	A	T	1	Unknown	100
1	52517996	SNV	C	T	1	Unknown	100
1	52518296	SNV	C	T	1	Homozygous	100
1	52518300	SNV	A	G	1	Homozygous	100
1	52559551^52559552	Insertion	-	AA	2	Unknown	100
1	52679899	SNV	A	G	1	Unknown	100
1	52833134	SNV	C	G	1	Unknown	100
1	52842216	SNV	G	A	1	Homozygous	100
1	52847687	SNV	G	T	1	Unknown	100
1	52848283	SNV	A	G	1	Unknown	100
1	53160848	SNV	C	A	1	Unknown	100
1	53213679..53213680	MNV	GA	AG	2	Unknown	100
1	53213684	SNV	A	G	1	Unknown	100
1	53220599	SNV	T	C	1	Unknown	100
1	53295765	SNV	T	C	1	Unknown	100
1	53311258	SNV	G	A	1	Homozygous	100
1	53379502	SNV	C	T	1	Homozygous	100
1	53449466	SNV	C	G	1	Unknown	100
1	53560035	Deletion	T	-	1	Homozygous	100
1	53641195	Deletion	A	-	1	Unknown	100
1	53641548	SNV	G	C	1	Homozygous	100
1	53641566	SNV	G	T	1	Unknown	100
1	53654692	SNV	T	C	1	Unknown	100
1	53654705	Deletion	C	-	1	Unknown	100
1	53683804	SNV	T	C	1	Unknown	100
1	53684706	SNV	C	G	1	Unknown	100
1	53696269	SNV	T	C	1	Unknown	100
1	53834773	SNV	A	G	1	Unknown	100
1	53839528	SNV	T	C	1	Unknown	100
1	53966965	SNV	T	C	1	Unknown	100
1	53980254	SNV	A	G	1	Homozygous	100
1	54005305	SNV	C	T	1	Unknown	100
1	54146405	SNV	C	T	1	Unknown	100
1	54565447	SNV	A	G	1	Unknown	100
1	54846859	SNV	T	C	1	Unknown	100
1	54891804	SNV	T	C	1	Unknown	100
1	55052375	SNV	A	C	1	Unknown	100
1	55052410	SNV	G	A	1	Unknown	100
1	55128550	SNV	T	A	1	Homozygous	100
1	55452269	SNV	G	A	1	Unknown	100
1	55558377^55558378	Insertion	-	TTT	3	Homozygous	100
1	55643590	SNV	C	T	1	Homozygous	100
1	55692737	SNV	G	A	1	Homozygous	100
1	55926732	SNV	G	A	1	Homozygous	100
1	55926889	SNV	G	T	1	Homozygous	100
1	55926905	SNV	T	A	1	Homozygous	100
1	56130696	SNV	C	A	1	Homozygous	100
1	56539372	SNV	T	A	1	Homozygous	100
1	56539581	SNV	T	C	1	Homozygous	100
1	56559023^56559024	Insertion	-	TAAA	4	Homozygous	100
1	56577791	SNV	A	C	1	Homozygous	100
1	56853898	SNV	T	A	1	Unknown	100
1	56853904	SNV	G	A	1	Unknown	100
1	56853913	SNV	A	T	1	Unknown	100
1	56943523	SNV	A	G	1	Homozygous	100
1	56943542	SNV	C	T	1	Homozygous	100
1	57194238	SNV	A	C	1	Unknown	100
1	57329756	SNV	T	C	1	Homozygous	100
1	57689524	SNV	G	A	1	Unknown	100
1	57927040	SNV	T	C	1	Unknown	100
1	58145673	SNV	T	C	1	Unknown	100
1	58273493	SNV	T	C	1	Unknown	100
1	58340318	SNV	T	A	1	Unknown	100
1	58353977	SNV	G	A	1	Unknown	100
1	58354070	SNV	A	G	1	Homozygous	100
1	58377396	SNV	A	G	1	Homozygous	100
1	58377409	SNV	C	T	1	Homozygous	100
1	58428179	SNV	G	A	1	Homozygous	100
1	58453140	SNV	T	A	1	Unknown	100
1	58676239	SNV	T	A	1	Unknown	100
1	59008985	SNV	T	G	1	Unknown	100
1	59168880	SNV	T	C	1	Unknown	100
1	59251034	SNV	G	A	1	Homozygous	100
1	59357372	SNV	C	A	1	Unknown	100
1	59382829	SNV	C	T	1	Unknown	100
1	59395817	Deletion	T	-	1	Unknown	100
1	59395848	SNV	T	C	1	Unknown	100
1	59529045	SNV	G	A	1	Unknown	100
1	59536351	SNV	G	C	1	Unknown	100
1	59726531	SNV	A	G	1	Unknown	100
1	59726537	Deletion	G	-	1	Unknown	100
1	59727122	Deletion	A	-	1	Unknown	100
1	59727125	SNV	A	G	1	Unknown	100
1	59741752	SNV	G	A	1	Homozygous	100
1	59916376^59916377	Insertion	-	TT	2	Unknown	100
1	59935325	SNV	A	G	1	Unknown	100
1	60064353	SNV	A	G	1	Unknown	100
1	60064358	SNV	T	C	1	Unknown	100
1	60166884	SNV	T	C	1	Homozygous	100
1	60203289	SNV	G	A	1	Unknown	100
1	60389916	SNV	C	T	1	Homozygous	100
1	60405705	SNV	G	A	1	Unknown	100
1	60565532	SNV	T	A	1	Unknown	100
1	60565789	SNV	A	C	1	Unknown	100
1	60714133	SNV	C	G	1	Homozygous	100
1	60725556	SNV	A	T	1	Homozygous	100
1	60725581	SNV	A	T	1	Unknown	100
1	60725611	SNV	C	A	1	Unknown	100
1	60738504	SNV	C	G	1	Unknown	100
1	60761344	SNV	C	T	1	Unknown	100
1	60873367	SNV	G	A	1	Unknown	100
1	60928290	SNV	A	G	1	Unknown	100
1	60944196	SNV	G	C	1	Homozygous	100
1	60961448	SNV	A	G	1	Unknown	100
1	61321019	SNV	T	C	1	Unknown	100
1	61323754	SNV	A	G	1	Unknown	100
1	61479172	SNV	C	T	1	Unknown	100
1	61552658	SNV	T	C	1	Unknown	100
1	61552672	SNV	T	G	1	Homozygous	100
1	61766723	SNV	T	C	1	Unknown	100
1	62038854^62038855	Insertion	-	AGG	3	Unknown	100
1	62038872	SNV	G	A	1	Unknown	100
1	62040780	SNV	C	T	1	Heterozygous	100
1	62040780	SNV	C	C	1	Heterozygous	100
1	62152262	SNV	G	A	1	Homozygous	100
1	62152288	SNV	A	G	1	Homozygous	100
1	62152294	SNV	A	G	1	Homozygous	100
1	62152297	SNV	A	C	1	Homozygous	100
1	62152301	SNV	A	G	1	Homozygous	100
1	62152375	SNV	A	G	1	Homozygous	100
1	62152467	SNV	C	G	1	Homozygous	100
1	62152494	SNV	G	A	1	Unknown	100
1	62174195	SNV	T	C	1	Unknown	100
1	62247204	SNV	C	T	1	Unknown	100
1	62247221	SNV	A	C	1	Homozygous	100
1	62274570	SNV	T	C	1	Unknown	100
1	62279159	SNV	A	G	1	Unknown	100
1	62279515	Deletion	T	-	1	Unknown	100
1	62279517	SNV	G	A	1	Unknown	100
1	62279520^62279521	Insertion	-	A	1	Unknown	100
1	62279523	SNV	C	G	1	Homozygous	100
1	62279626	SNV	A	T	1	Homozygous	100
1	62279659	SNV	G	A	1	Unknown	100
1	62279701	SNV	C	G	1	Unknown	100
1	62281810..62281811	Deletion	AA	-	2	Unknown	100
1	62281818..62281819	MNV	AC	GT	2	Homozygous	100
1	62281821	SNV	A	G	1	Homozygous	100
1	62281909	SNV	A	G	1	Unknown	100
1	62281992	SNV	G	A	1	Homozygous	100
1	62282040	SNV	G	A	1	Unknown	100
1	62282116	SNV	G	A	1	Homozygous	100
1	62282128	SNV	G	T	1	Homozygous	100
1	62282392	SNV	G	C	1	Homozygous	100
1	62282601	SNV	A	G	1	Unknown	100
1	62283560	SNV	T	C	1	Homozygous	100
1	62283607	SNV	T	G	1	Homozygous	100
1	62284211	SNV	T	C	1	Unknown	100
1	62284476	SNV	C	T	1	Homozygous	100
1	62284495	SNV	G	A	1	Homozygous	100
1	62285669	SNV	A	T	1	Heterozygous	100
1	62285669	SNV	A	A	1	Heterozygous	100
1	62285674..62285675	MNV	GA	CG	2	Heterozygous	100
1	62285674..62285675	MNV	GA	GA	2	Heterozygous	100
1	62285677..62285678	MNV	CA	AG	2	Heterozygous	100
1	62285677..62285678	MNV	CA	CA	2	Heterozygous	100
1	62285681	SNV	G	A	1	Heterozygous	100
1	62285681	SNV	G	G	1	Heterozygous	100
1	62285695..62285696	MNV	CA	TG	2	Unknown	100
1	62285708	SNV	A	G	1	Unknown	100
1	62285711	SNV	T	A	1	Unknown	100
1	62285714	SNV	G	A	1	Unknown	100
1	62285921	SNV	G	A	1	Unknown	100
1	62286058	SNV	T	A	1	Homozygous	100
1	62286060	SNV	G	A	1	Unknown	100
1	62286100	SNV	T	C	1	Unknown	100
1	62286158	SNV	T	A	1	Unknown	100
1	62286169	SNV	G	A	1	Homozygous	100
1	62286394	SNV	C	A	1	Homozygous	100
1	62286546	SNV	T	C	1	Unknown	100
1	62287660	SNV	T	A	1	Homozygous	100
1	62287765	SNV	T	G	1	Unknown	100
1	62288037	SNV	T	C	1	Unknown	100
1	62288811	SNV	G	A	1	Unknown	100
1	62288823	SNV	G	A	1	Homozygous	100
1	62288957	SNV	C	T	1	Unknown	100
1	62289029	SNV	T	C	1	Homozygous	100
1	62289034	SNV	G	A	1	Homozygous	100
1	62289057	SNV	A	G	1	Unknown	100
1	62289425	SNV	T	C	1	Homozygous	100
1	62289619	SNV	T	C	1	Homozygous	100
1	62289740	SNV	C	T	1	Heterozygous	100
1	62289740..62289741	MNV	CT	TG	2	Unknown	100
1	62289762	SNV	T	C	1	Unknown	100
1	62358594	SNV	C	T	1	Unknown	100
1	62368446	SNV	G	A	1	Unknown	100
1	62475911	SNV	A	G	1	Unknown	100
1	62607130	SNV	T	G	1	Unknown	100
1	62607202	SNV	C	T	1	Unknown	100
1	62607324	SNV	C	T	1	Unknown	100
1	62607840	SNV	T	G	1	Homozygous	100
1	62607843	Deletion	G	-	1	Homozygous	100
1	62607845..62607846	MNV	GG	CA	2	Homozygous	100
1	62608256	SNV	G	A	1	Unknown	100
1	62658183	SNV	C	T	1	Unknown	100
1	62658519	SNV	A	G	1	Homozygous	100
1	62723487	SNV	G	A	1	Unknown	100
1	62737160	SNV	T	A	1	Heterozygous	100
1	63010440	SNV	C	T	1	Unknown	100
1	63060443	SNV	T	C	1	Unknown	100
1	63065094..63065095	MNV	TG	CA	2	Unknown	100
1	63065140	SNV	G	A	1	Unknown	100
1	63127306	SNV	A	T	1	Homozygous	100
1	63165654	SNV	G	A	1	Homozygous	100
1	63186676	SNV	G	A	1	Homozygous	100
1	63200375	Deletion	G	-	1	Homozygous	100
1	63267362	SNV	T	C	1	Unknown	100
1	63283560^63283561	Insertion	-	TA	2	Homozygous	100
1	63397296	SNV	T	C	1	Homozygous	100
1	63481703	SNV	G	A	1	Unknown	100
1	63746119	SNV	T	C	1	Unknown	100
1	63820353^63820354	Insertion	-	AGA	3	Unknown	100
1	63913836	SNV	A	T	1	Unknown	100
1	64268806	SNV	A	G	1	Unknown	100
1	64281956	SNV	A	G	1	Unknown	100
1	64310590	SNV	C	T	1	Homozygous	100
1	64444911	SNV	A	G	1	Unknown	100
1	64836681	SNV	C	A	1	Unknown	100
1	65319679	SNV	T	G	1	Unknown	100
1	65360949	SNV	C	A	1	Unknown	100
1	65424631	SNV	C	G	1	Unknown	100
1	65457532	SNV	G	A	1	Unknown	100
1	65500882	SNV	A	C	1	Unknown	100
1	65531492	SNV	T	C	1	Unknown	100
1	65566982	SNV	G	A	1	Homozygous	100
1	65575726	SNV	C	A	1	Unknown	100
1	65624265	SNV	T	A	1	Homozygous	100
1	65642928	SNV	C	A	1	Unknown	100
1	66048304	SNV	A	G	1	Heterozygous	100
1	66141195	SNV	C	T	1	Homozygous	100
1	66263593	SNV	G	A	1	Unknown	100
1	66558070	SNV	A	G	1	Unknown	100
1	66572278	SNV	G	C	1	Unknown	100
1	66660343	SNV	T	A	1	Unknown	100
1	66670064	SNV	C	T	1	Unknown	100
1	66670101	SNV	C	T	1	Unknown	100
1	66812312	SNV	G	A	1	Unknown	100
1	66843850	SNV	C	T	1	Unknown	100
1	66856505	SNV	A	T	1	Unknown	100
1	66856508	SNV	T	C	1	Unknown	100
1	66889021	SNV	G	A	1	Unknown	100
1	66965954	SNV	G	A	1	Homozygous	100
1	67046052	SNV	C	T	1	Unknown	100
1	67057923	SNV	A	G	1	Unknown	100
1	67094610	SNV	T	A	1	Unknown	100
1	67158876	SNV	G	A	1	Unknown	100
1	67181613	SNV	C	A	1	Unknown	100
1	67219100	SNV	G	C	1	Homozygous	100
1	67219108	SNV	A	G	1	Homozygous	100
1	67256205	SNV	T	C	1	Heterozygous	100
1	67256205	SNV	T	T	1	Heterozygous	100
1	67256210	SNV	T	G	1	Heterozygous	100
1	67256210	SNV	T	T	1	Heterozygous	100
1	67262417	SNV	A	G	1	Homozygous	100
1	67266126	SNV	A	G	1	Unknown	100
1	67387066	SNV	T	C	1	Homozygous	100
1	67387088	SNV	A	G	1	Homozygous	100
1	67424276	SNV	T	C	1	Homozygous	100
1	67424951	SNV	C	T	1	Homozygous	100
1	67424953	SNV	G	A	1	Homozygous	100
1	67440390^67440391	Insertion	-	CA	2	Unknown	100
1	67440503^67440504	Insertion	-	TTT	3	Unknown	100
1	67445696	SNV	G	C	1	Unknown	100
1	67445883..67445884	MNV	AG	CA	2	Unknown	100
1	67445897	SNV	G	A	1	Unknown	100
1	67445913	SNV	T	G	1	Unknown	100
1	67445924	SNV	T	A	1	Unknown	100
1	67445930	SNV	C	T	1	Unknown	100
1	67445933	SNV	G	A	1	Unknown	100
1	67445938..67445939	MNV	GC	AT	2	Unknown	100
1	67445939	SNV	C	T	1	Heterozygous	100
1	67445944	SNV	T	C	1	Unknown	100
1	67445967	SNV	G	C	1	Unknown	100
1	67445972	SNV	C	G	1	Unknown	100
1	67503949	SNV	A	G	1	Unknown	100
1	67616893	SNV	T	C	1	Unknown	100
1	67874190	SNV	C	A	1	Unknown	100
1	68129816	SNV	G	A	1	Unknown	100
1	68142849	SNV	C	T	1	Unknown	100
1	68198411	SNV	G	C	1	Unknown	100
1	68295546	SNV	A	C	1	Homozygous	100
1	68295745	SNV	A	T	1	Homozygous	100
1	68299864	SNV	C	T	1	Homozygous	100
1	68299915	SNV	G	A	1	Unknown	100
1	68300064	SNV	A	C	1	Homozygous	100
1	68300074	SNV	G	A	1	Unknown	100
1	68473194	SNV	C	A	1	Unknown	100
1	68473201	SNV	C	A	1	Unknown	100
1	68477519^68477520	Insertion	-	AG	2	Unknown	100
1	68530777	SNV	T	C	1	Unknown	100
1	68530921	SNV	G	A	1	Heterozygous	100
1	68530921	SNV	G	G	1	Heterozygous	100
1	68609262	SNV	C	G	1	Unknown	100
1	68628210	SNV	A	G	1	Homozygous	100
1	68631880	Deletion	A	-	1	Homozygous	100
1	68631882	SNV	A	G	1	Homozygous	100
1	68637976	SNV	T	C	1	Unknown	100
1	68648758	SNV	A	G	1	Homozygous	100
1	68659081	SNV	C	G	1	Homozygous	100
1	68715169	SNV	T	A	1	Homozygous	100
1	68738163..68738165	Deletion	AAT	-	3	Unknown	100
1	68748179	SNV	T	A	1	Unknown	100
1	68748189	SNV	C	T	1	Unknown	100
1	68748198	SNV	T	C	1	Homozygous	100
1	68821876	SNV	A	G	1	Unknown	100
1	68899706	SNV	A	G	1	Unknown	100
1	68941264	SNV	G	T	1	Homozygous	100
1	68987768	SNV	G	A	1	Unknown	100
1	69112080	SNV	A	G	1	Unknown	100
1	69165440	SNV	C	G	1	Homozygous	100
1	69261471	SNV	A	G	1	Unknown	100
1	69278239	SNV	T	C	1	Unknown	100
1	69323285	SNV	A	T	1	Unknown	100
1	69355802	SNV	T	C	1	Unknown	100
1	69366158	SNV	C	T	1	Homozygous	100
1	69366349	SNV	T	C	1	Unknown	100
1	69391588	SNV	C	T	1	Unknown	100
1	69396491^69396492	Insertion	-	AATT	4	Unknown	100
1	69424172	SNV	C	T	1	Homozygous	100
1	69599512	SNV	T	A	1	Homozygous	100
1	69655281	SNV	C	T	1	Unknown	100
1	69668845^69668846	Insertion	-	AGT	3	Unknown	100
1	69793635..69793636	MNV	AC	GT	2	Unknown	100
1	69807515	SNV	T	C	1	Homozygous	100
1	69807590	SNV	C	T	1	Homozygous	100
1	69807661	SNV	C	T	1	Homozygous	100
1	69918296	SNV	C	T	1	Unknown	100
1	69947251	SNV	C	T	1	Unknown	100
1	69950140	SNV	C	T	1	Homozygous	100
1	69955561	SNV	T	C	1	Unknown	100
1	69984640	SNV	A	G	1	Homozygous	100
1	69984646	SNV	T	G	1	Homozygous	100
1	69984659	SNV	T	A	1	Unknown	100
1	69984908	SNV	C	G	1	Unknown	100
1	70011422	SNV	T	C	1	Homozygous	100
1	70011925	SNV	A	G	1	Unknown	100
1	70037827	SNV	G	A	1	Homozygous	100
1	70043097	SNV	A	G	1	Homozygous	100
1	70110067	SNV	T	C	1	Homozygous	100
1	70246061	SNV	T	C	1	Unknown	100
1	70304727	SNV	T	A	1	Homozygous	100
1	70380917	SNV	G	C	1	Unknown	100
1	70383142	SNV	A	G	1	Homozygous	100
1	70383406	SNV	C	T	1	Unknown	100
1	70468012^70468013	Insertion	-	A	1	Homozygous	100
1	70476867	SNV	G	T	1	Unknown	100
1	70483442	SNV	C	T	1	Unknown	100
1	70484480	SNV	G	T	1	Unknown	100
1	70490114	SNV	G	A	1	Unknown	100
1	70596914	SNV	C	T	1	Unknown	100
1	70596920	SNV	G	A	1	Unknown	100
1	70607405	SNV	G	A	1	Homozygous	100
1	70607417	SNV	A	G	1	Homozygous	100
1	70628667	SNV	G	A	1	Homozygous	100
1	70666673	SNV	C	T	1	Homozygous	100
1	70771673	SNV	A	G	1	Homozygous	100
1	70775317	Deletion	T	-	1	Homozygous	100
1	70795809	SNV	G	A	1	Homozygous	100
1	70932446	SNV	C	T	1	Unknown	100
1	71023557	SNV	A	T	1	Homozygous	100
1	71049919	SNV	T	C	1	Homozygous	100
1	71224896	SNV	G	T	1	Unknown	100
1	71224911..71224912	MNV	AT	CC	2	Unknown	100
1	71342046	SNV	A	G	1	Unknown	100
1	71418053	SNV	A	G	1	Homozygous	100
1	71487075^71487076	Insertion	-	T	1	Homozygous	100
1	71653965^71653966	Insertion	-	TCTT	4	Unknown	100
1	71653995	SNV	C	T	1	Homozygous	100
1	71785845	SNV	C	A	1	Unknown	100
1	71786695..71786696	MNV	TG	CA	2	Unknown	100
1	71830648	SNV	C	T	1	Unknown	100
1	71893288^71893289	Insertion	-	AATTTTA	7	Unknown	100
1	71951719	SNV	A	G	1	Unknown	100
1	72001433	SNV	G	A	1	Homozygous	100
1	72024293	SNV	G	A	1	Homozygous	100
1	72057093..72057094	MNV	CC	AT	2	Homozygous	100
1	72107897	SNV	C	T	1	Homozygous	100
1	72123550	SNV	G	T	1	Homozygous	100
1	72264594	SNV	T	A	1	Unknown	100
1	72318072^72318073	Insertion	-	C	1	Unknown	100
1	72345658..72345660	MNV	TGC	CAA	3	Unknown	100
1	72482723..72482725	Deletion	TAT	-	3	Unknown	100
1	72837280	SNV	G	A	1	Unknown	100
1	73231679	SNV	T	G	1	Unknown	100
1	73297221	SNV	A	C	1	Homozygous	100
1	73570784	SNV	G	C	1	Homozygous	100
1	73571567	SNV	A	G	1	Unknown	100
1	73574398	SNV	C	G	1	Unknown	100
1	73574917	SNV	A	G	1	Unknown	100
1	73575043	SNV	C	T	1	Unknown	100
1	73581373	SNV	C	T	1	Unknown	100
1	73588692	SNV	A	G	1	Homozygous	100
1	73625094	SNV	A	G	1	Unknown	100
1	73625250	SNV	A	C	1	Heterozygous	100
1	73625250	SNV	A	A	1	Heterozygous	100
1	73625719	SNV	G	A	1	Unknown	100
1	73627774	SNV	C	T	1	Homozygous	100
1	73722245	SNV	T	A	1	Heterozygous	100
1	73722245	SNV	T	T	1	Heterozygous	100
1	74031931	SNV	T	C	1	Unknown	100
1	74062759	SNV	C	T	1	Unknown	100
1	74169640	SNV	G	A	1	Unknown	100
1	74203126	Deletion	G	-	1	Unknown	100
1	74329745	SNV	C	A	1	Unknown	100
1	74560404	SNV	T	C	1	Heterozygous	100
1	74560404..74560405	MNV	TG	CA	2	Unknown	100
1	74624868	SNV	A	G	1	Unknown	100
1	74624871	SNV	C	T	1	Homozygous	100
1	74624875	SNV	T	C	1	Homozygous	100
1	74624896	SNV	T	C	1	Homozygous	100
1	74624907	SNV	A	C	1	Unknown	100
1	74624928	SNV	T	C	1	Homozygous	100
1	74624936	SNV	C	A	1	Homozygous	100
1	74624942..74624943	MNV	AC	TG	2	Homozygous	100
1	74624945	SNV	T	G	1	Homozygous	100
1	74624947	SNV	C	T	1	Homozygous	100
1	74624957	SNV	A	G	1	Homozygous	100
1	74624965	SNV	A	G	1	Homozygous	100
1	74624968	SNV	G	C	1	Homozygous	100
1	74624984	SNV	G	C	1	Homozygous	100
1	74624987	SNV	A	C	1	Homozygous	100
1	74624992	SNV	T	G	1	Homozygous	100
1	74624997	SNV	C	A	1	Homozygous	100
1	74625001	SNV	C	G	1	Heterozygous	100
1	74625001	SNV	C	C	1	Heterozygous	100
1	74625007	SNV	A	G	1	Homozygous	100
1	74625018	SNV	C	G	1	Homozygous	100
1	74625024	SNV	T	C	1	Unknown	100
1	74625029	SNV	C	G	1	Unknown	100
1	74625035	SNV	C	G	1	Homozygous	100
1	74625057	SNV	T	C	1	Unknown	100
1	74625077	SNV	A	G	1	Homozygous	100
1	74625093	SNV	T	C	1	Homozygous	100
1	74625097	SNV	G	C	1	Unknown	100
1	74625115	SNV	A	C	1	Unknown	100
1	74625135..74625137	MNV	TGG	GAA	3	Unknown	100
1	74625240	SNV	A	G	1	Heterozygous	100
1	74625255	SNV	T	G	1	Unknown	100
1	74625263	SNV	A	G	1	Unknown	100
1	74625266..74625269	Deletion	AATT	-	4	Unknown	100
1	74625283	SNV	C	G	1	Unknown	100
1	74625293	SNV	A	C	1	Homozygous	100
1	74625305	SNV	A	G	1	Unknown	100
1	74625329	SNV	T	C	1	Homozygous	100
1	74625331	SNV	G	A	1	Unknown	100
1	74625338	SNV	A	G	1	Homozygous	100
1	74625355	SNV	C	T	1	Homozygous	100
1	74625361..74625362	MNV	TT	CG	2	Unknown	100
1	74625362	SNV	T	G	1	Heterozygous	100
1	74625364	SNV	T	C	1	Heterozygous	100
1	74625364	SNV	T	T	1	Heterozygous	100
1	74625388	SNV	T	C	1	Unknown	100
1	74625406	SNV	A	C	1	Homozygous	100
1	74625413..74625414	MNV	CT	TG	2	Unknown	100
1	74625414	SNV	T	G	1	Heterozygous	100
1	74625431..74625432	Deletion	CC	-	2	Unknown	100
1	74625434..74625437	Deletion	GAGG	-	4	Unknown	100
1	74625442..74625443	Deletion	GT	-	2	Unknown	100
1	74625448	SNV	G	C	1	Heterozygous	100
1	74625454	SNV	C	G	1	Unknown	100
1	74625479	SNV	G	C	1	Unknown	100
1	74625505	SNV	T	C	1	Unknown	100
1	74625514	SNV	T	C	1	Homozygous	100
1	74625518	SNV	A	G	1	Homozygous	100
1	74625528	SNV	C	T	1	Unknown	100
1	74625535	SNV	T	C	1	Unknown	100
1	74625563	SNV	G	A	1	Unknown	100
1	74625567	SNV	T	C	1	Homozygous	100
1	74625569	SNV	A	G	1	Homozygous	100
1	74625571	SNV	T	C	1	Unknown	100
1	74625593	SNV	A	T	1	Homozygous	100
1	74625598	SNV	T	G	1	Homozygous	100
1	74625606	SNV	G	C	1	Homozygous	100
1	74625615..74625616	MNV	AA	GG	2	Homozygous	100
1	74626353	SNV	C	A	1	Homozygous	100
1	74626436	SNV	T	C	1	Unknown	100
1	74626461	SNV	T	C	1	Unknown	100
1	74626471	SNV	C	T	1	Unknown	100
1	74626490	SNV	A	G	1	Unknown	100
1	74626545	SNV	T	C	1	Homozygous	100
1	74626618	SNV	A	G	1	Homozygous	100
1	74626620	SNV	T	C	1	Homozygous	100
1	74626622	SNV	A	G	1	Homozygous	100
1	74626625..74626626	MNV	TT	GC	2	Homozygous	100
1	74626632	SNV	A	C	1	Homozygous	100
1	74626712	SNV	T	C	1	Homozygous	100
1	74626715	SNV	A	G	1	Homozygous	100
1	74626835	SNV	T	C	1	Homozygous	100
1	74759563	SNV	T	C	1	Homozygous	100
1	74759579	SNV	C	T	1	Homozygous	100
1	74759582	SNV	A	C	1	Homozygous	100
1	74759601	SNV	G	C	1	Homozygous	100
1	74759640	SNV	T	C	1	Homozygous	100
1	74759661	SNV	T	C	1	Homozygous	100
1	74759678	SNV	T	C	1	Homozygous	100
1	74759695	SNV	T	C	1	Unknown	100
1	74759711	SNV	C	A	1	Unknown	100
1	74759715	SNV	T	A	1	Unknown	100
1	74761099	SNV	G	C	1	Homozygous	100
1	74761109	SNV	T	G	1	Unknown	100
1	74761129	SNV	T	C	1	Homozygous	100
1	74761148	SNV	A	G	1	Homozygous	100
1	74761164	SNV	A	T	1	Homozygous	100
1	74761179	SNV	A	C	1	Homozygous	100
1	74761187	SNV	T	C	1	Unknown	100
1	74761192	SNV	A	G	1	Homozygous	100
1	74761214	SNV	T	C	1	Homozygous	100
1	74761220	SNV	G	C	1	Unknown	100
1	74761232	SNV	A	G	1	Unknown	100
1	74805269	SNV	C	T	1	Unknown	100
1	74809246	SNV	G	A	1	Unknown	100
1	74810506	SNV	G	T	1	Unknown	100
1	75037074	SNV	G	C	1	Unknown	100
1	75037725	SNV	A	G	1	Unknown	100
1	75108558	SNV	T	C	1	Unknown	100
1	75155627	SNV	C	T	1	Unknown	100
1	75156120	SNV	T	C	1	Unknown	100
1	75156124	SNV	G	T	1	Unknown	100
1	75156129	SNV	C	T	1	Unknown	100
1	75157251	SNV	T	C	1	Unknown	100
1	75159429	SNV	G	C	1	Unknown	100
1	75203711	SNV	T	A	1	Homozygous	100
1	75203735	SNV	T	C	1	Homozygous	100
1	75207136	SNV	C	G	1	Unknown	100
1	75217793	SNV	A	G	1	Unknown	100
1	75509314	SNV	C	A	1	Homozygous	100
1	75515963	Deletion	G	-	1	Unknown	100
1	75515974	SNV	T	G	1	Heterozygous	100
1	75515974	SNV	T	T	1	Heterozygous	100
1	75516008	SNV	A	C	1	Heterozygous	100
1	75516008	SNV	A	A	1	Heterozygous	100
1	75516018	SNV	C	T	1	Heterozygous	100
1	75516018	SNV	C	C	1	Heterozygous	100
1	75516020	SNV	T	C	1	Heterozygous	100
1	75516020	SNV	T	T	1	Heterozygous	100
1	75518196	SNV	C	T	1	Homozygous	100
1	75543959	SNV	G	A	1	Unknown	100
1	75572387	SNV	C	T	1	Unknown	100
1	75601731	SNV	G	T	1	Unknown	100
1	75601898	SNV	G	A	1	Unknown	100
1	75748423	SNV	C	T	1	Unknown	100
1	75783717	SNV	C	T	1	Unknown	100
1	75790639	SNV	C	T	1	Homozygous	100
1	75801026^75801027	Insertion	-	ATACCTTGAG	10	Unknown	100
1	75819687	SNV	A	G	1	Homozygous	100
1	75819712	Deletion	C	-	1	Homozygous	100
1	75849111	SNV	T	C	1	Unknown	100
1	75874334	SNV	A	C	1	Heterozygous	100
1	75874334	SNV	A	A	1	Heterozygous	100
1	75874339	SNV	C	A	1	Heterozygous	100
1	75874339	SNV	C	C	1	Heterozygous	100
1	75948850	SNV	A	G	1	Homozygous	100
1	75948935	SNV	G	A	1	Heterozygous	100
1	75948935	SNV	G	G	1	Heterozygous	100
1	75948967	SNV	T	C	1	Homozygous	100
1	75948972	SNV	G	C	1	Homozygous	100
1	75949608	SNV	G	T	1	Unknown	100
1	76137959	SNV	A	G	1	Unknown	100
1	76139339	SNV	G	A	1	Unknown	100
1	76140196^76140197	Insertion	-	T	1	Homozygous	100
1	76140199^76140200	Insertion	-	CAGC	4	Unknown	100
1	76140214	Replacement	T	GA	2	Unknown	100
1	76140236	SNV	G	A	1	Homozygous	100
1	76140240	SNV	T	A	1	Homozygous	100
1	76140242	SNV	C	G	1	Unknown	100
1	76140273	SNV	C	T	1	Homozygous	100
1	76140283	SNV	T	G	1	Homozygous	100
1	76140305	Replacement	T	GG	2	Unknown	100
1	76140308	Replacement	G	CA	2	Unknown	100
1	76140320	SNV	A	G	1	Homozygous	100
1	76140343	SNV	G	A	1	Homozygous	100
1	76140349	SNV	C	T	1	Homozygous	100
1	76140375	SNV	C	T	1	Homozygous	100
1	76140380	SNV	C	T	1	Homozygous	100
1	76140398	SNV	A	G	1	Homozygous	100
1	76140400	SNV	A	G	1	Homozygous	100
1	76140428..76140429	MNV	AT	TG	2	Homozygous	100
1	76140433	SNV	C	T	1	Homozygous	100
1	76140436	SNV	A	G	1	Homozygous	100
1	76140445	SNV	G	A	1	Homozygous	100
1	76140449	SNV	T	G	1	Homozygous	100
1	76140521	SNV	T	C	1	Homozygous	100
1	76140568	SNV	G	A	1	Homozygous	100
1	76140571	SNV	T	C	1	Homozygous	100
1	76140573..76140574	MNV	CA	GG	2	Unknown	100
1	76140623	SNV	T	C	1	Homozygous	100
1	76140656	SNV	C	G	1	Unknown	100
1	76140668	SNV	G	A	1	Unknown	100
1	76140707	SNV	A	C	1	Homozygous	100
1	76325072	SNV	A	T	1	Unknown	100
1	76325194	SNV	C	T	1	Unknown	100
1	76325197	SNV	C	T	1	Unknown	100
1	76325236	SNV	G	A	1	Unknown	100
1	76325249	SNV	C	T	1	Unknown	100
1	76358796	SNV	G	C	1	Unknown	100
1	76395187	SNV	C	T	1	Unknown	100
1	76395202	SNV	G	A	1	Unknown	100
1	76857079	SNV	C	T	1	Homozygous	100
1	76907903	SNV	A	G	1	Unknown	100
1	76938428	SNV	A	G	1	Unknown	100
1	76939052	SNV	A	C	1	Homozygous	100
1	76939129	SNV	T	A	1	Homozygous	100
1	77123829	SNV	A	C	1	Unknown	100
1	77149953	SNV	G	A	1	Homozygous	100
1	77149979	SNV	C	T	1	Unknown	100
1	77156069	SNV	G	A	1	Homozygous	100
1	77156072	SNV	A	C	1	Homozygous	100
1	77165003	SNV	A	G	1	Unknown	100
1	77165049^77165050	Insertion	-	C	1	Homozygous	100
1	77165067	SNV	C	T	1	Homozygous	100
1	77165158	SNV	T	A	1	Homozygous	100
1	77165160	SNV	G	A	1	Homozygous	100
1	77166924	SNV	G	C	1	Homozygous	100
1	77174261	SNV	A	G	1	Homozygous	100
1	77185601	SNV	T	C	1	Homozygous	100
1	77186998	SNV	C	T	1	Homozygous	100
1	77191016	SNV	C	T	1	Homozygous	100
1	77248970	SNV	T	C	1	Homozygous	100
1	77290428	SNV	A	G	1	Unknown	100
1	77290465	SNV	T	C	1	Unknown	100
1	77291406	SNV	T	G	1	Unknown	100
1	77291428	SNV	A	G	1	Unknown	100
1	77293267	SNV	T	C	1	Homozygous	100
1	77319849	SNV	A	G	1	Unknown	100
1	77319858	SNV	T	C	1	Heterozygous	100
1	77319858..77319859	MNV	TG	CA	2	Unknown	100
1	77319898	SNV	T	G	1	Homozygous	100
1	77319906	SNV	A	G	1	Unknown	100
1	77320011	SNV	C	T	1	Homozygous	100
1	77320068	SNV	G	A	1	Heterozygous	100
1	77320068	SNV	G	G	1	Heterozygous	100
1	77320069^77320070	Insertion	-	CAA	3	Homozygous	100
1	77320077	SNV	T	C	1	Homozygous	100
1	77320094	SNV	T	G	1	Heterozygous	100
1	77320096..77320097	MNV	GT	TC	2	Unknown	100
1	77320097	SNV	T	C	1	Heterozygous	100
1	77320112..77320113	MNV	AT	GG	2	Unknown	100
1	77320115	SNV	C	T	1	Unknown	100
1	77320117	SNV	A	G	1	Unknown	100
1	77320160	SNV	C	T	1	Unknown	100
1	77320220	SNV	C	T	1	Homozygous	100
1	77320235	SNV	G	A	1	Unknown	100
1	77320238	SNV	T	C	1	Unknown	100
1	77320309	SNV	G	A	1	Homozygous	100
1	77320375	SNV	G	A	1	Homozygous	100
1	77359711	SNV	A	G	1	Homozygous	100
1	77472374	SNV	A	G	1	Homozygous	100
1	77472436	SNV	T	C	1	Unknown	100
1	77479539	SNV	A	C	1	Unknown	100
1	77492583	SNV	T	C	1	Homozygous	100
1	77492623	SNV	A	T	1	Homozygous	100
1	77554812	SNV	C	T	1	Unknown	100
1	77560771	SNV	A	G	1	Homozygous	100
1	77585570	SNV	C	A	1	Unknown	100
1	77625395	SNV	C	T	1	Unknown	100
1	77626462	SNV	C	T	1	Unknown	100
1	77626511	SNV	G	T	1	Homozygous	100
1	77626604	SNV	C	T	1	Unknown	100
1	77626634	SNV	A	G	1	Homozygous	100
1	77633102	SNV	A	G	1	Unknown	100
1	77633188	SNV	G	A	1	Unknown	100
1	77633297..77633298	Replacement	AA	T	2	Unknown	100
1	77633474	SNV	A	T	1	Unknown	100
1	77639851	SNV	T	C	1	Homozygous	100
1	77641520	SNV	A	G	1	Unknown	100
1	77641647	SNV	A	G	1	Heterozygous	100
1	77641647	SNV	A	A	1	Heterozygous	100
1	77654882	SNV	G	T	1	Unknown	100
1	77655324	SNV	T	C	1	Unknown	100
1	77656384	SNV	T	G	1	Homozygous	100
1	77660323	SNV	T	C	1	Unknown	100
1	77660475	SNV	T	G	1	Heterozygous	100
1	77660475	SNV	T	T	1	Heterozygous	100
1	77706241	SNV	A	T	1	Unknown	100
1	77708404	SNV	A	G	1	Homozygous	100
1	77709157	SNV	T	C	1	Heterozygous	100
1	77709157	SNV	T	T	1	Heterozygous	100
1	77709280	SNV	C	A	1	Unknown	100
1	77709304^77709305	Insertion	-	AGCTG	5	Unknown	100
1	77709627	Deletion	G	-	1	Unknown	100
1	77709744	SNV	A	T	1	Heterozygous	100
1	77709744	SNV	A	A	1	Heterozygous	100
1	77709769	SNV	T	C	1	Unknown	100
1	77709789	SNV	T	G	1	Unknown	100
1	77710096	SNV	G	T	1	Homozygous	100
1	77710100	SNV	C	T	1	Unknown	100
1	77710157	SNV	C	T	1	Heterozygous	100
1	77710157	SNV	C	C	1	Heterozygous	100
1	77710442	SNV	G	A	1	Unknown	100
1	77710542	SNV	T	A	1	Homozygous	100
1	77710687	SNV	A	T	1	Unknown	100
1	77712424	SNV	A	G	1	Unknown	100
1	77712585	SNV	A	G	1	Unknown	100
1	77712621	SNV	A	G	1	Unknown	100
1	77712675	SNV	A	T	1	Homozygous	100
1	77712695	SNV	T	C	1	Homozygous	100
1	77712729	SNV	C	T	1	Unknown	100
1	77713203	SNV	C	T	1	Unknown	100
1	77713285	SNV	T	C	1	Unknown	100
1	77714819	SNV	C	T	1	Unknown	100
1	77715193	SNV	A	C	1	Unknown	100
1	77715232	SNV	T	C	1	Unknown	100
1	77716818	SNV	A	T	1	Unknown	100
1	77716847	SNV	G	C	1	Unknown	100
1	77721162	SNV	T	C	1	Unknown	100
1	77731090	SNV	G	A	1	Homozygous	100
1	77759311	SNV	G	A	1	Unknown	100
1	77759326	Deletion	A	-	1	Unknown	100
1	77759331	SNV	C	T	1	Unknown	100
1	77791193	SNV	A	G	1	Homozygous	100
1	77819129	SNV	C	T	1	Unknown	100
1	77869603	SNV	T	C	1	Homozygous	100
1	77890459..77890462	Deletion	AGCA	-	4	Homozygous	100
1	77903342	SNV	T	C	1	Homozygous	100
1	77936461	SNV	T	A	1	Unknown	100
1	77940038	SNV	A	G	1	Unknown	100
1	77940072	SNV	A	G	1	Unknown	100
1	77940077	SNV	C	G	1	Unknown	100
1	77940090	SNV	T	C	1	Unknown	100
1	77940093	SNV	C	G	1	Unknown	100
1	77940186	SNV	C	T	1	Heterozygous	100
1	77940186	SNV	C	C	1	Heterozygous	100
1	77940192	SNV	G	A	1	Heterozygous	100
1	77940192	SNV	G	G	1	Heterozygous	100
1	77940201	SNV	A	T	1	Heterozygous	100
1	77940201	SNV	A	A	1	Heterozygous	100
1	77940204	SNV	C	T	1	Heterozygous	100
1	77940204	SNV	C	C	1	Heterozygous	100
1	77940208	SNV	T	C	1	Heterozygous	100
1	77940208	SNV	T	T	1	Heterozygous	100
1	77940237	SNV	T	C	1	Heterozygous	100
1	77940237	SNV	T	T	1	Heterozygous	100
1	77940247	SNV	G	A	1	Heterozygous	100
1	77940247	SNV	G	G	1	Heterozygous	100
1	77940250	SNV	C	G	1	Heterozygous	100
1	77940250	SNV	C	C	1	Heterozygous	100
1	77940256	SNV	G	T	1	Unknown	100
1	77940279	SNV	G	T	1	Heterozygous	100
1	77940279	SNV	G	G	1	Heterozygous	100
1	77940283	SNV	C	T	1	Heterozygous	100
1	77940283	SNV	C	C	1	Heterozygous	100
1	77940430	SNV	T	G	1	Heterozygous	100
1	77940430	SNV	T	T	1	Heterozygous	100
1	77940441	SNV	C	T	1	Heterozygous	100
1	77940441	SNV	C	C	1	Heterozygous	100
1	77940480	SNV	C	T	1	Heterozygous	100
1	77940480	SNV	C	C	1	Heterozygous	100
1	77940512	SNV	C	T	1	Heterozygous	100
1	77940512	SNV	C	C	1	Heterozygous	100
1	77940517	SNV	C	T	1	Heterozygous	100
1	77940517	SNV	C	C	1	Heterozygous	100
1	77940524	SNV	A	C	1	Homozygous	100
1	77940532	SNV	C	G	1	Heterozygous	100
1	77940532	SNV	C	C	1	Heterozygous	100
1	77940539	SNV	C	T	1	Heterozygous	100
1	77940539	SNV	C	C	1	Heterozygous	100
1	77940542	SNV	C	T	1	Unknown	100
1	77940554	SNV	C	G	1	Heterozygous	100
1	77940554	SNV	C	C	1	Heterozygous	100
1	77940561	SNV	G	C	1	Heterozygous	100
1	77940561	SNV	G	G	1	Heterozygous	100
1	77940574	SNV	C	G	1	Heterozygous	100
1	77940574	SNV	C	C	1	Heterozygous	100
1	77940578	SNV	C	G	1	Heterozygous	100
1	77940578	SNV	C	C	1	Heterozygous	100
1	77940582	SNV	A	T	1	Heterozygous	100
1	77940582	SNV	A	A	1	Heterozygous	100
1	77940584..77940585	MNV	GC	TG	2	Heterozygous	100
1	77940584..77940585	MNV	GC	GC	2	Heterozygous	100
1	77940597	SNV	C	T	1	Heterozygous	100
1	77940597	SNV	C	C	1	Heterozygous	100
1	77940599	SNV	C	T	1	Heterozygous	100
1	77940599	SNV	C	C	1	Heterozygous	100
1	77940621	SNV	G	T	1	Heterozygous	100
1	77940621	SNV	G	G	1	Heterozygous	100
1	77940635	SNV	C	T	1	Heterozygous	100
1	77940635	SNV	C	C	1	Heterozygous	100
1	77940670..77940671	MNV	AG	TT	2	Heterozygous	100
1	77940670..77940671	MNV	AG	AG	2	Heterozygous	100
1	77940688..77940689	MNV	TG	CT	2	Heterozygous	100
1	77940688..77940689	MNV	TG	TG	2	Heterozygous	100
1	77940694..77940696	MNV	CGA	GTG	3	Heterozygous	100
1	77940694..77940696	MNV	CGA	CGA	3	Heterozygous	100
1	77940698	SNV	A	G	1	Heterozygous	100
1	77940698	SNV	A	A	1	Heterozygous	100
1	77940702	SNV	G	A	1	Heterozygous	100
1	77940702	SNV	G	G	1	Heterozygous	100
1	77940708	SNV	G	C	1	Heterozygous	100
1	77940708	SNV	G	G	1	Heterozygous	100
1	77940778	SNV	G	T	1	Heterozygous	100
1	77940778	SNV	G	G	1	Heterozygous	100
1	77940782	SNV	A	T	1	Unknown	100
1	77940792	SNV	G	A	1	Heterozygous	100
1	77940792	SNV	G	G	1	Heterozygous	100
1	77940818..77940819	MNV	TT	CC	2	Unknown	100
1	77943108	SNV	G	A	1	Unknown	100
1	77943127	SNV	T	C	1	Unknown	100
1	77943160..77943162	MNV	TGT	CAC	3	Unknown	100
1	77943171	SNV	T	G	1	Unknown	100
1	77943177	SNV	G	A	1	Unknown	100
1	77943197	SNV	G	C	1	Unknown	100
1	77943420	SNV	C	G	1	Unknown	100
1	77943775	SNV	C	A	1	Homozygous	100
1	77944069	SNV	T	C	1	Homozygous	100
1	77948049	SNV	C	G	1	Homozygous	100
1	77948668	SNV	C	T	1	Heterozygous	100
1	77948668	SNV	C	C	1	Heterozygous	100
1	77948674..77948675	MNV	CT	GC	2	Heterozygous	100
1	77948674..77948675	MNV	CT	CT	2	Heterozygous	100
1	77948679	SNV	A	C	1	Heterozygous	100
1	77948679	SNV	A	A	1	Heterozygous	100
1	77948693	SNV	G	A	1	Heterozygous	100
1	77948693	SNV	G	G	1	Heterozygous	100
1	77948810	SNV	C	T	1	Heterozygous	100
1	77948810	SNV	C	C	1	Heterozygous	100
1	77948835	SNV	C	A	1	Heterozygous	100
1	77948835	SNV	C	C	1	Heterozygous	100
1	77948915	SNV	C	A	1	Unknown	100
1	77948950	SNV	C	A	1	Heterozygous	100
1	77948950	SNV	C	C	1	Heterozygous	100
1	77948981	SNV	T	C	1	Heterozygous	100
1	77948981	SNV	T	T	1	Heterozygous	100
1	77949132	SNV	C	T	1	Heterozygous	100
1	77949132	SNV	C	C	1	Heterozygous	100
1	77949252	SNV	A	G	1	Heterozygous	100
1	77949252	SNV	A	A	1	Heterozygous	100
1	77949269	SNV	G	C	1	Heterozygous	100
1	77949269	SNV	G	G	1	Heterozygous	100
1	77949287..77949288	MNV	TT	AC	2	Heterozygous	100
1	77949287..77949288	MNV	TT	TT	2	Heterozygous	100
1	77949293	SNV	T	G	1	Heterozygous	100
1	77949293	SNV	T	T	1	Heterozygous	100
1	77949416	Deletion	G	-	1	Heterozygous	100
1	77949416	SNV	G	G	1	Heterozygous	100
1	77949418	SNV	A	G	1	Heterozygous	100
1	77949418	SNV	A	A	1	Heterozygous	100
1	77949508	SNV	C	T	1	Heterozygous	100
1	77949508	SNV	C	C	1	Heterozygous	100
1	77949515	SNV	C	A	1	Heterozygous	100
1	77949515	SNV	C	C	1	Heterozygous	100
1	77949593	SNV	C	G	1	Heterozygous	100
1	77949593	SNV	C	C	1	Heterozygous	100
1	77949605	SNV	G	A	1	Homozygous	100
1	77949639	Deletion	C	-	1	Homozygous	100
1	77949690	SNV	C	T	1	Homozygous	100
1	77949708	SNV	G	T	1	Unknown	100
1	77949712	SNV	A	C	1	Unknown	100
1	77949726	SNV	G	A	1	Heterozygous	100
1	77949726	SNV	G	G	1	Heterozygous	100
1	77949742..77949743	MNV	GT	TC	2	Heterozygous	100
1	77949742..77949743	MNV	GT	GT	2	Heterozygous	100
1	77949745	SNV	A	G	1	Heterozygous	100
1	77949745	SNV	A	A	1	Heterozygous	100
1	77949773	SNV	A	G	1	Homozygous	100
1	77949800	SNV	G	A	1	Homozygous	100
1	77949975	SNV	A	C	1	Homozygous	100
1	77950007	SNV	G	A	1	Heterozygous	100
1	77950007	SNV	G	G	1	Heterozygous	100
1	77950030	SNV	C	T	1	Heterozygous	100
1	77950030	SNV	C	C	1	Heterozygous	100
1	77950050	SNV	T	C	1	Heterozygous	100
1	77950050	SNV	T	T	1	Heterozygous	100
1	77950060..77950061	MNV	CA	GG	2	Heterozygous	100
1	77950060..77950061	MNV	CA	CA	2	Heterozygous	100
1	77950118	SNV	C	T	1	Heterozygous	100
1	77950118	SNV	C	C	1	Heterozygous	100
1	77950280	SNV	C	T	1	Unknown	100
1	77950717	SNV	T	C	1	Homozygous	100
1	77950860	SNV	A	G	1	Homozygous	100
1	77950902	SNV	C	A	1	Unknown	100
1	77951294	SNV	C	T	1	Unknown	100
1	78200961	SNV	A	G	1	Homozygous	100
1	78271222	SNV	C	A	1	Unknown	100
1	78297459	SNV	A	G	1	Unknown	100
1	78320847	SNV	T	C	1	Unknown	100
1	78365816	SNV	A	G	1	Unknown	100
1	78463387	SNV	A	G	1	Homozygous	100
1	78463398	SNV	G	T	1	Homozygous	100
1	78463400	Replacement	G	CT	2	Homozygous	100
1	78463443	SNV	C	T	1	Homozygous	100
1	78474146	SNV	C	T	1	Unknown	100
1	78499606	SNV	G	A	1	Homozygous	100
1	78503924	SNV	A	G	1	Unknown	100
1	78503984	SNV	C	A	1	Unknown	100
1	78517500	SNV	A	G	1	Unknown	100
1	78634474	SNV	G	T	1	Unknown	100
1	78634482	SNV	T	A	1	Unknown	100
1	78634503	SNV	A	G	1	Unknown	100
1	78634579	SNV	T	C	1	Unknown	100
1	78688495..78688496	MNV	CA	TG	2	Unknown	100
1	78753751	SNV	A	G	1	Unknown	100
1	78767193	SNV	C	G	1	Homozygous	100
1	78830583	SNV	C	A	1	Homozygous	100
1	78883465	SNV	T	C	1	Unknown	100
1	78906568	SNV	G	C	1	Unknown	100
1	78990498	SNV	C	T	1	Homozygous	100
1	79022533	SNV	T	C	1	Unknown	100
1	79080556	SNV	C	T	1	Unknown	100
1	79093426	SNV	C	T	1	Unknown	100
1	79271824	SNV	T	C	1	Unknown	100
1	79272021	SNV	A	G	1	Homozygous	100
1	79287882	SNV	T	C	1	Unknown	100
1	79455174	SNV	T	C	1	Homozygous	100
1	79491711^79491712	Insertion	-	TAG	3	Homozygous	100
1	79517772	SNV	A	G	1	Unknown	100
1	79531583	SNV	C	A	1	Unknown	100
1	79763097	SNV	C	T	1	Unknown	100
1	79763120	SNV	G	A	1	Homozygous	100
1	79805763^79805764	Insertion	-	TG	2	Unknown	100
1	79811187	SNV	T	C	1	Homozygous	100
1	79976397	SNV	C	T	1	Unknown	100
1	80451007..80451008	MNV	TG	CA	2	Unknown	100
1	80470950	SNV	C	G	1	Homozygous	100
1	80647751	SNV	T	C	1	Unknown	100
1	80647755	SNV	T	C	1	Homozygous	100
1	80699663	SNV	T	C	1	Unknown	100
1	81702448	SNV	G	A	1	Unknown	100
1	81702487	SNV	A	G	1	Unknown	100
1	81702575..81702579	Deletion	ACTCA	-	5	Unknown	100
1	81771800..81771801	Deletion	AA	-	2	Homozygous	100
1	81867218	SNV	G	A	1	Homozygous	100
1	82148271	SNV	G	A	1	Homozygous	100
1	82321246	SNV	C	T	1	Unknown	100
1	82487653	Deletion	T	-	1	Homozygous	100
1	82567827	SNV	G	A	1	Unknown	100
1	82567934	SNV	T	C	1	Heterozygous	100
1	82568068	SNV	A	T	1	Homozygous	100
1	82568076	SNV	T	A	1	Unknown	100
1	82570792	SNV	T	A	1	Homozygous	100
1	82570797	SNV	G	A	1	Homozygous	100
1	82570807	SNV	G	A	1	Unknown	100
1	82570822	SNV	A	T	1	Homozygous	100
1	82570874	SNV	T	C	1	Unknown	100
1	82570877	SNV	A	C	1	Homozygous	100
1	82570915	SNV	A	T	1	Unknown	100
1	82570930	SNV	C	G	1	Heterozygous	100
1	82570930	SNV	C	C	1	Heterozygous	100
1	82570951..82570952	MNV	TT	AC	2	Unknown	100
1	82570977	SNV	T	A	1	Heterozygous	100
1	82570977	SNV	T	T	1	Heterozygous	100
1	82571029	SNV	C	A	1	Unknown	100
1	82571046	Deletion	T	-	1	Homozygous	100
1	82571057^82571058	Insertion	-	C	1	Unknown	100
1	82571061	SNV	A	G	1	Homozygous	100
1	82571069	SNV	G	C	1	Unknown	100
1	82571100	SNV	T	A	1	Homozygous	100
1	82571103	SNV	A	C	1	Homozygous	100
1	82571141	SNV	T	C	1	Homozygous	100
1	82571147	SNV	G	A	1	Homozygous	100
1	82571153..82571154	MNV	AT	CG	2	Homozygous	100
1	82572696	SNV	C	T	1	Unknown	100
1	82572747	SNV	G	A	1	Unknown	100
1	82572771	SNV	A	T	1	Unknown	100
1	82572773	SNV	A	G	1	Homozygous	100
1	82572784	SNV	T	C	1	Unknown	100
1	82572804	Deletion	A	-	1	Homozygous	100
1	82572865	SNV	C	A	1	Unknown	100
1	82572867	SNV	G	C	1	Homozygous	100
1	82575143	SNV	A	T	1	Unknown	100
1	82575163	SNV	C	T	1	Homozygous	100
1	82575177	SNV	A	G	1	Homozygous	100
1	82575195	SNV	G	A	1	Unknown	100
1	82575210	SNV	A	G	1	Homozygous	100
1	82575215	SNV	A	T	1	Heterozygous	100
1	82575215..82575216	MNV	AG	TA	2	Unknown	100
1	82575246	SNV	G	A	1	Heterozygous	100
1	82575246	SNV	G	G	1	Heterozygous	100
1	82575259	SNV	A	G	1	Homozygous	100
1	82575265	SNV	C	T	1	Homozygous	100
1	82575282	SNV	A	G	1	Unknown	100
1	82575297	SNV	G	A	1	Heterozygous	100
1	82575297	SNV	G	G	1	Heterozygous	100
1	82575327	SNV	G	T	1	Homozygous	100
1	82575340	SNV	C	T	1	Homozygous	100
1	82575365	SNV	G	T	1	Heterozygous	100
1	82575365	SNV	G	G	1	Heterozygous	100
1	82575383	SNV	C	T	1	Unknown	100
1	82575413	SNV	G	T	1	Heterozygous	100
1	82575413	SNV	G	G	1	Heterozygous	100
1	82575435	SNV	C	T	1	Heterozygous	100
1	82575435	SNV	C	C	1	Heterozygous	100
1	82575451	SNV	T	G	1	Unknown	100
1	82575474	SNV	G	T	1	Homozygous	100
1	82575504	SNV	G	T	1	Unknown	100
1	82575534	SNV	C	T	1	Unknown	100
1	82575544	SNV	C	T	1	Unknown	100
1	82575546	SNV	C	T	1	Homozygous	100
1	82575600	SNV	T	G	1	Unknown	100
1	82575612	SNV	G	T	1	Homozygous	100
1	82575614	SNV	G	T	1	Unknown	100
1	82575624	SNV	C	T	1	Heterozygous	100
1	82575624	SNV	C	C	1	Heterozygous	100
1	82575636	SNV	A	T	1	Homozygous	100
1	82575652	SNV	C	T	1	Homozygous	100
1	82575680	SNV	T	G	1	Heterozygous	100
1	82575680	SNV	T	T	1	Heterozygous	100
1	82575692	SNV	G	T	1	Unknown	100
1	82575694	SNV	G	C	1	Heterozygous	100
1	82575694	SNV	G	T	1	Heterozygous	100
1	82575702	SNV	G	T	1	Heterozygous	100
1	82575702	SNV	G	G	1	Heterozygous	100
1	82575732	SNV	G	T	1	Heterozygous	100
1	82575732	SNV	G	G	1	Heterozygous	100
1	82575754	SNV	G	C	1	Homozygous	100
1	82575768	SNV	G	T	1	Heterozygous	100
1	82575768	SNV	G	G	1	Heterozygous	100
1	82575792	SNV	T	C	1	Heterozygous	100
1	82575792	SNV	T	T	1	Heterozygous	100
1	82575809	SNV	G	T	1	Unknown	100
1	82575811	SNV	G	T	1	Unknown	100
1	82575817	SNV	G	T	1	Heterozygous	100
1	82575817	SNV	G	G	1	Heterozygous	100
1	82575849	SNV	G	T	1	Unknown	100
1	82575859	SNV	G	T	1	Homozygous	100
1	82575861	SNV	T	C	1	Heterozygous	100
1	82575861	SNV	T	T	1	Heterozygous	100
1	82575867	SNV	G	T	1	Heterozygous	100
1	82575867	SNV	G	G	1	Heterozygous	100
1	82575874	SNV	G	A	1	Homozygous	100
1	82575883	SNV	C	T	1	Homozygous	100
1	82575891	SNV	T	C	1	Unknown	100
1	82954324	SNV	C	T	1	Unknown	100
1	82972368	SNV	T	C	1	Unknown	100
1	83112284	SNV	T	A	1	Unknown	100
1	83112378	SNV	A	G	1	Unknown	100
1	83135238	SNV	C	T	1	Unknown	100
1	83159422	SNV	A	G	1	Unknown	100
1	83327896	SNV	C	T	1	Homozygous	100
1	83567656^83567657	Insertion	-	ATTTC	5	Unknown	100
1	83643513	SNV	G	A	1	Unknown	100
1	83650854	SNV	G	C	1	Unknown	100
1	83650985	SNV	T	C	1	Heterozygous	100
1	83651062	SNV	G	C	1	Unknown	100
1	83675048	SNV	C	A	1	Homozygous	100
1	83704149	SNV	C	T	1	Unknown	100
1	83750232	SNV	G	A	1	Unknown	100
1	83750269	SNV	T	C	1	Heterozygous	100
1	83750269	SNV	T	T	1	Heterozygous	100
1	83767400	SNV	T	C	1	Unknown	100
1	83942087	SNV	T	C	1	Unknown	100
1	83958116	SNV	C	T	1	Homozygous	100
1	84020514	SNV	T	C	1	Homozygous	100
1	84155894	SNV	C	G	1	Unknown	100
1	84155898	SNV	G	C	1	Unknown	100
1	84155915	SNV	T	C	1	Unknown	100
1	84155950	SNV	T	C	1	Unknown	100
1	84158116	SNV	A	G	1	Homozygous	100
1	84158120	SNV	T	A	1	Homozygous	100
1	84169457	SNV	T	C	1	Homozygous	100
1	84221848	SNV	C	G	1	Unknown	100
1	84240697	SNV	C	T	1	Unknown	100
1	84240744	SNV	T	C	1	Unknown	100
1	84269369^84269370	Insertion	-	CAAA	4	Homozygous	100
1	84356710	SNV	T	C	1	Unknown	100
1	84356726	SNV	G	A	1	Unknown	100
1	84427906	SNV	C	A	1	Unknown	100
1	84495337	SNV	A	G	1	Unknown	100
1	84495340	SNV	G	A	1	Unknown	100
1	84503117	SNV	T	A	1	Homozygous	100
1	84527312	SNV	C	T	1	Homozygous	100
1	84622781	SNV	G	A	1	Unknown	100
1	84687371	SNV	T	C	1	Homozygous	100
1	84775402	SNV	C	T	1	Unknown	100
1	84776919	SNV	A	T	1	Unknown	100
1	84967790	SNV	G	A	1	Homozygous	100
1	85136277	SNV	A	T	1	Homozygous	100
1	85146100	Deletion	A	-	1	Homozygous	100
1	85186561	SNV	A	G	1	Unknown	100
1	85270212..85270213	Deletion	GA	-	2	Homozygous	100
1	85339132	SNV	A	T	1	Unknown	100
1	85489574	SNV	C	A	1	Homozygous	100
1	85526362	SNV	A	C	1	Unknown	100
1	85582716	SNV	C	T	1	Unknown	100
1	85586872..85586873	Deletion	TC	-	2	Unknown	100
1	85613890	SNV	G	A	1	Unknown	100
1	85613987	SNV	C	T	1	Unknown	100
1	85618957	SNV	T	C	1	Homozygous	100
1	85686456	SNV	A	G	1	Unknown	100
1	85695654	SNV	A	T	1	Unknown	100
1	85784533	SNV	C	T	1	Homozygous	100
1	86189647	SNV	C	T	1	Homozygous	100
1	86189667	SNV	C	T	1	Homozygous	100
1	86193279	SNV	T	C	1	Homozygous	100
1	86316222	SNV	A	C	1	Unknown	100
1	86349909	SNV	T	C	1	Unknown	100
1	86616882	SNV	A	G	1	Unknown	100
1	86616884	SNV	A	G	1	Unknown	100
1	86623132	SNV	G	A	1	Unknown	100
1	86643584^86643585	Insertion	-	A	1	Homozygous	100
1	86649530	SNV	G	C	1	Homozygous	100
1	86743646	SNV	G	T	1	Homozygous	100
1	86743926	SNV	C	T	1	Homozygous	100
1	86744240	SNV	G	A	1	Heterozygous	100
1	86744240	SNV	G	G	1	Heterozygous	100
1	86955652..86955653	MNV	AT	GC	2	Homozygous	100
1	86955719	SNV	G	A	1	Unknown	100
1	86955722	SNV	C	A	1	Unknown	100
1	86955729	SNV	A	G	1	Unknown	100
1	86955809	SNV	G	A	1	Unknown	100
1	86955859	SNV	T	G	1	Unknown	100
1	86955918^86955919	Insertion	-	G	1	Unknown	100
1	86959501	SNV	A	G	1	Homozygous	100
1	86963231	Deletion	A	-	1	Homozygous	100
1	87064566	SNV	G	A	1	Homozygous	100
1	87092403	SNV	G	T	1	Homozygous	100
1	87111079	SNV	T	C	1	Homozygous	100
1	87170176	SNV	C	T	1	Unknown	100
1	87170211	SNV	A	G	1	Unknown	100
1	87172551	SNV	T	A	1	Homozygous	100
1	87172565	SNV	C	T	1	Unknown	100
1	87229994	SNV	T	G	1	Unknown	100
1	87279335	SNV	G	A	1	Homozygous	100
1	87510104	SNV	G	C	1	Homozygous	100
1	87510835	SNV	G	A	1	Homozygous	100
1	87510849	SNV	T	A	1	Unknown	100
1	87523198	SNV	T	C	1	Unknown	100
1	87644916	SNV	C	G	1	Heterozygous	100
1	87644916	SNV	C	C	1	Heterozygous	100
1	87689901^87689902	Insertion	-	ACTT	4	Unknown	100
1	87810746	SNV	G	A	1	Unknown	100
1	87870393	SNV	G	T	1	Unknown	100
1	87925976	SNV	G	C	1	Unknown	100
1	87925979	SNV	T	C	1	Unknown	100
1	88120215^88120216	Insertion	-	TTT	3	Unknown	100
1	88152235	SNV	A	G	1	Unknown	100
1	88183870	SNV	G	A	1	Unknown	100
1	88211321	SNV	G	T	1	Unknown	100
1	88224587^88224588	Insertion	-	TA	2	Unknown	100
1	88436827	SNV	G	A	1	Unknown	100
1	88524417	Deletion	G	-	1	Homozygous	100
1	88639989	SNV	A	G	1	Homozygous	100
1	88923048	SNV	G	T	1	Homozygous	100
1	89000254	SNV	G	A	1	Unknown	100
1	89220107	SNV	T	C	1	Unknown	100
1	89252172	SNV	G	A	1	Unknown	100
1	89252234	SNV	C	A	1	Homozygous	100
1	89358101	SNV	T	C	1	Unknown	100
1	89451370^89451371	Insertion	-	C	1	Unknown	100
1	89473938	SNV	A	G	1	Unknown	100
1	89969535	SNV	A	G	1	Unknown	100
1	90030650	SNV	A	C	1	Homozygous	100
1	90030744	SNV	A	G	1	Unknown	100
1	90124030	SNV	C	A	1	Unknown	100
1	90147455	SNV	A	G	1	Homozygous	100
1	90147570	SNV	C	T	1	Homozygous	100
1	90473597	Deletion	T	-	1	Homozygous	100
1	90514194	SNV	T	C	1	Unknown	100
1	90532399	SNV	A	G	1	Homozygous	100
1	90578142	SNV	T	G	1	Unknown	100
1	90582056	SNV	T	C	1	Homozygous	100
1	90653320	SNV	G	C	1	Unknown	100
1	90831425	SNV	C	A	1	Unknown	100
1	90878391	SNV	T	C	1	Heterozygous	100
1	90878391	SNV	T	T	1	Heterozygous	100
1	90886495	SNV	T	C	1	Unknown	100
1	90959721	SNV	C	A	1	Unknown	100
1	91031915	SNV	C	T	1	Homozygous	100
1	91031980	SNV	G	T	1	Unknown	100
1	91031997	SNV	G	A	1	Unknown	100
1	91032035	SNV	C	T	1	Unknown	100
1	91032054	SNV	C	T	1	Unknown	100
1	91051101..91051103	MNV	GTC	ACT	3	Unknown	100
1	91096482	SNV	A	T	1	Unknown	100
1	91101364	SNV	T	C	1	Unknown	100
1	91101392	SNV	T	C	1	Unknown	100
1	91271615	SNV	C	A	1	Unknown	100
1	91278975	SNV	C	T	1	Unknown	100
1	91279032	SNV	C	A	1	Unknown	100
1	91802393	SNV	C	A	1	Homozygous	100
1	91825579	SNV	A	G	1	Unknown	100
1	91979216	SNV	T	G	1	Unknown	100
1	92082737^92082738	Insertion	-	C	1	Homozygous	100
1	92131049	SNV	C	T	1	Homozygous	100
1	92459025	SNV	A	G	1	Homozygous	100
1	92636529	SNV	T	C	1	Homozygous	100
1	92815379	SNV	A	G	1	Homozygous	100
1	94086686	SNV	A	G	1	Homozygous	100
1	94086799	SNV	G	A	1	Homozygous	100
1	94565719	SNV	G	A	1	Homozygous	100
1	95148170	SNV	A	G	1	Homozygous	100
1	95554139	SNV	G	A	1	Homozygous	100
1	95562631	SNV	A	T	1	Homozygous	100
1	95562666	SNV	T	C	1	Homozygous	100
1	96316700	SNV	A	G	1	Homozygous	100
1	96557852^96557853	Insertion	-	ATAC	4	Homozygous	100
1	96599231	SNV	G	A	1	Homozygous	100
1	96671314	SNV	G	C	1	Homozygous	100
1	97267830^97267831	Insertion	-	A	1	Homozygous	100
1	97386461	SNV	T	C	1	Homozygous	100
1	97386479	SNV	G	A	1	Homozygous	100
1	97593273	SNV	A	G	1	Unknown	100
1	97608703	SNV	T	A	1	Unknown	100
1	97626096	SNV	C	T	1	Homozygous	100
1	97712468	SNV	C	A	1	Homozygous	100
1	97879420	SNV	T	C	1	Heterozygous	100
1	97879420..97879421	MNV	TG	CA	2	Unknown	100
1	97879459	SNV	T	C	1	Unknown	100
1	97965833	SNV	G	A	1	Homozygous	100
1	98158549	SNV	T	G	1	Homozygous	100
1	98430305	SNV	T	C	1	Unknown	100
1	98524348	SNV	A	G	1	Unknown	100
1	98524636	SNV	A	C	1	Homozygous	100
1	98556745	SNV	C	T	1	Homozygous	100
1	98556766	SNV	C	T	1	Homozygous	100
1	98556780	SNV	G	T	1	Homozygous	100
1	98556866	SNV	G	T	1	Homozygous	100
1	98575368	SNV	C	G	1	Unknown	100
1	98844051	SNV	T	C	1	Homozygous	100
1	98854046	SNV	C	T	1	Homozygous	100
1	99127928	SNV	A	G	1	Homozygous	100
1	100004108	SNV	G	C	1	Homozygous	100
1	100061609	SNV	G	A	1	Unknown	100
1	100061714	SNV	G	T	1	Homozygous	100
1	100080370	SNV	A	G	1	Unknown	100
1	100127523	SNV	G	A	1	Homozygous	100
1	100342136	SNV	A	T	1	Homozygous	100
1	100342387^100342388	Insertion	-	C	1	Homozygous	100
1	100342389	SNV	T	A	1	Homozygous	100
1	100355322	SNV	T	C	1	Unknown	100
1	100355342..100355343	MNV	CT	TG	2	Unknown	100
1	100355465	SNV	A	G	1	Unknown	100
1	100378400	Deletion	C	-	1	Homozygous	100
1	100384697	SNV	T	C	1	Unknown	100
1	100384724	Deletion	T	-	1	Homozygous	100
1	100742252	SNV	T	C	1	Unknown	100
1	100808902	SNV	A	G	1	Unknown	100
1	100809029	SNV	A	G	1	Unknown	100
1	100957940	SNV	G	A	1	Unknown	100
1	101549938	SNV	A	G	1	Unknown	100
1	101620974	SNV	A	G	1	Unknown	100
1	101901947	SNV	G	A	1	Homozygous	100
1	102038661..102038662	MNV	TG	CA	2	Homozygous	100
1	102138338	SNV	A	G	1	Unknown	100
1	102141627	SNV	T	C	1	Homozygous	100
1	102141744^102141745	Insertion	-	ACAACAAT	8	Unknown	100
1	102432933	SNV	A	G	1	Unknown	100
1	103241654	SNV	A	G	1	Homozygous	100
1	103369788	SNV	G	C	1	Homozygous	100
1	103444601	SNV	T	C	1	Unknown	100
1	103460686..103460688	Replacement	TTT	A	3	Unknown	100
1	103481255	SNV	T	C	1	Homozygous	100
1	103481304	SNV	G	C	1	Unknown	100
1	103534674	SNV	A	G	1	Homozygous	100
1	103565961	SNV	C	T	1	Unknown	100
1	103723272	SNV	G	A	1	Unknown	100
1	103837445	SNV	A	G	1	Unknown	100
1	103840517	SNV	T	C	1	Unknown	100
1	104024961	SNV	G	A	1	Unknown	100
1	104609798	SNV	A	G	1	Unknown	100
1	104646576	SNV	T	C	1	Homozygous	100
1	104754723	SNV	G	C	1	Unknown	100
1	104773655	SNV	A	G	1	Unknown	100
1	105034946	SNV	T	C	1	Unknown	100
1	105075206	SNV	A	T	1	Unknown	100
1	105214068	SNV	A	G	1	Unknown	100
1	105262322..105262324	MNV	TTG	CCA	3	Unknown	100
1	105262323	SNV	T	C	1	Heterozygous	100
1	105334210	SNV	A	G	1	Homozygous	100
1	105391591	SNV	A	G	1	Unknown	100
1	105391605	SNV	T	A	1	Unknown	100
1	105391619	SNV	T	C	1	Unknown	100
1	105391625	SNV	G	A	1	Unknown	100
1	105391640..105391641	Deletion	AG	-	2	Unknown	100
1	105391792	SNV	G	A	1	Unknown	100
1	105391942	SNV	G	A	1	Unknown	100
1	105494645	SNV	G	A	1	Homozygous	100
1	105758514	SNV	T	C	1	Unknown	100
1	105785956	SNV	A	G	1	Unknown	100
1	105979604	SNV	T	A	1	Unknown	100
1	105979679	SNV	G	A	1	Homozygous	100
1	105979778	SNV	C	T	1	Unknown	100
1	105984138	SNV	A	G	1	Unknown	100
1	106017920	SNV	G	A	1	Homozygous	100
1	106031135	SNV	G	A	1	Unknown	100
1	106204561	SNV	C	A	1	Unknown	100
1	106209717..106209719	Deletion	TTC	-	3	Unknown	100
1	106209771	SNV	C	T	1	Unknown	100
1	106209780	SNV	A	G	1	Unknown	100
1	106282840	SNV	T	C	1	Unknown	100
1	106401051	SNV	T	C	1	Unknown	100
1	106429279	SNV	G	A	1	Unknown	100
1	106568747..106568752	Deletion	AGATGC	-	6	Unknown	100
1	106779398	SNV	T	C	1	Unknown	100
1	106796802	SNV	T	C	1	Homozygous	100
1	106813039	SNV	C	G	1	Unknown	100
1	106850917	SNV	A	G	1	Unknown	100
1	106853837	SNV	A	T	1	Unknown	100
1	107170955	SNV	G	A	1	Homozygous	100
1	107171072	SNV	A	G	1	Homozygous	100
1	107199570	SNV	T	C	1	Unknown	100
1	107252663	SNV	T	C	1	Unknown	100
1	107450737	SNV	G	A	1	Homozygous	100
1	107471368	SNV	G	A	1	Unknown	100
1	107628378	SNV	C	A	1	Homozygous	100
1	107687898..107687899	Deletion	AT	-	2	Unknown	100
1	107788558	SNV	A	C	1	Unknown	100
1	107788611^107788612	Insertion	-	AGTATA	6	Unknown	100
[truncated: 16,691 more rows]
