# Supplementary material for: Genomic analysis reveals variant association with high altitude adaptation in native chickens
Source: Sci Rep. 2019 Jun 25;9:9224. doi: 10.1038/s41598-019-45661-7 (PMC6592930; doi:10.1038/s41598-019-45661-7)
Supplement: Supplementary file 3 — Dataset 2 [file 41598_2019_45661_MOESM3_ESM.csv]

Chromosome	Region	Type	Reference	Allele	Length	Zygosity	Sample frequency
1	53425	SNV	G	A	1	Unknown	66.66666667
1	65779	SNV	G	A	1	Unknown	66.66666667
1	65856..65857	Deletion	CT	-	2	Unknown	66.66666667
1	469945	SNV	C	T	1	Heterozygous	66.66666667
1	534908	SNV	G	C	1	Unknown	66.66666667
1	535009	SNV	G	T	1	Heterozygous	66.66666667
1	699329	SNV	G	T	1	Homozygous	66.66666667
1	813299	SNV	C	T	1	Unknown	66.66666667
1	825001	SNV	C	T	1	Unknown	66.66666667
1	827568	SNV	C	T	1	Unknown	66.66666667
1	891359	SNV	T	C	1	Unknown	66.66666667
1	945000	SNV	A	C	1	Homozygous	66.66666667
1	985868	SNV	G	A	1	Unknown	66.66666667
1	1003718	SNV	G	A	1	Homozygous	66.66666667
1	1003726	SNV	C	T	1	Homozygous	66.66666667
1	1022152	SNV	C	T	1	Homozygous	66.66666667
1	1031239	SNV	G	A	1	Unknown	66.66666667
1	1031249	SNV	C	G	1	Unknown	66.66666667
1	1107926	SNV	T	A	1	Heterozygous	66.66666667
1	1107926	SNV	T	C	1	Heterozygous	66.66666667
1	1254679	SNV	T	C	1	Unknown	66.66666667
1	1281555	SNV	C	G	1	Unknown	66.66666667
1	1285398	SNV	G	A	1	Unknown	66.66666667
1	1285406	SNV	G	T	1	Unknown	66.66666667
1	1287478	SNV	A	G	1	Heterozygous	66.66666667
1	1310225	SNV	T	C	1	Homozygous	66.66666667
1	1383946	SNV	G	T	1	Homozygous	66.66666667
1	1407689	SNV	C	T	1	Homozygous	66.66666667
1	1746276	SNV	A	C	1	Unknown	66.66666667
1	1760707	SNV	A	G	1	Unknown	66.66666667
1	1775127	SNV	T	A	1	Unknown	66.66666667
1	1814823	SNV	A	G	1	Unknown	66.66666667
1	1880319	SNV	C	T	1	Unknown	66.66666667
1	1892116	SNV	C	T	1	Unknown	66.66666667
1	1897827	SNV	A	C	1	Heterozygous	66.66666667
1	1901073	SNV	A	G	1	Heterozygous	66.66666667
1	1928447	SNV	T	C	1	Unknown	66.66666667
1	1936356^1936357	Insertion	-	TT	2	Unknown	66.66666667
1	2002367	SNV	A	T	1	Unknown	66.66666667
1	2011507	SNV	G	A	1	Heterozygous	66.66666667
1	2011517	SNV	T	C	1	Unknown	66.66666667
1	2036563	SNV	A	G	1	Unknown	66.66666667
1	2038375	SNV	A	G	1	Unknown	66.66666667
1	2061755	SNV	G	A	1	Heterozygous	66.66666667
1	2061771..2061772	MNV	TG	CA	2	Heterozygous	66.66666667
1	2061830	SNV	A	T	1	Heterozygous	66.66666667
1	2061832	SNV	A	G	1	Heterozygous	66.66666667
1	2062866	SNV	T	G	1	Unknown	66.66666667
1	2068225	SNV	G	T	1	Homozygous	66.66666667
1	2105516	SNV	A	T	1	Unknown	66.66666667
1	2112051	SNV	C	A	1	Homozygous	66.66666667
1	2216803	SNV	C	A	1	Unknown	66.66666667
1	2246082	SNV	T	C	1	Unknown	66.66666667
1	2271047	SNV	A	G	1	Unknown	66.66666667
1	2278475..2278477	Deletion	TTG	-	3	Unknown	66.66666667
1	2299565	SNV	A	C	1	Unknown	66.66666667
1	2299578	SNV	C	G	1	Unknown	66.66666667
1	2299584	SNV	A	G	1	Homozygous	66.66666667
1	2299619	SNV	C	T	1	Unknown	66.66666667
1	2325338	SNV	A	G	1	Homozygous	66.66666667
1	2331043	SNV	C	T	1	Unknown	66.66666667
1	2331887	SNV	G	C	1	Unknown	66.66666667
1	2404210	SNV	A	C	1	Heterozygous	66.66666667
1	2554734	SNV	T	C	1	Unknown	66.66666667
1	2572129	SNV	G	A	1	Heterozygous	66.66666667
1	2607031	SNV	G	A	1	Heterozygous	66.66666667
1	2611992	SNV	C	G	1	Heterozygous	66.66666667
1	2664881..2664882	Deletion	AA	-	2	Heterozygous	66.66666667
1	2704537	SNV	G	A	1	Heterozygous	66.66666667
1	2717550	SNV	G	T	1	Unknown	66.66666667
1	2719649	SNV	C	A	1	Unknown	66.66666667
1	2746522	SNV	A	G	1	Heterozygous	66.66666667
1	2775058	SNV	G	A	1	Unknown	66.66666667
1	2775535	SNV	T	C	1	Unknown	66.66666667
1	2788712	SNV	G	C	1	Heterozygous	66.66666667
1	2798828	SNV	G	A	1	Homozygous	66.66666667
1	2808157	SNV	C	T	1	Unknown	100
1	2808169	SNV	C	T	1	Unknown	66.66666667
1	2808184	SNV	C	T	1	Unknown	66.66666667
1	2808236	SNV	T	C	1	Unknown	66.66666667
1	2808238	SNV	T	C	1	Unknown	66.66666667
1	2808241..2808242	MNV	CA	TG	2	Unknown	66.66666667
1	2808348	SNV	C	T	1	Unknown	66.66666667
1	2808870	SNV	G	C	1	Unknown	66.66666667
1	2809039..2809040	MNV	TT	GC	2	Unknown	66.66666667
1	2821250	SNV	A	T	1	Heterozygous	66.66666667
1	2861972	SNV	C	A	1	Unknown	66.66666667
1	2868441..2868442	Deletion	TT	-	2	Heterozygous	66.66666667
1	2884254	SNV	A	G	1	Heterozygous	66.66666667
1	2933919	SNV	C	G	1	Unknown	66.66666667
1	2935283	SNV	A	T	1	Heterozygous	66.66666667
1	2949753	SNV	C	T	1	Unknown	66.66666667
1	2983090	SNV	C	G	1	Unknown	66.66666667
1	2983100	SNV	A	T	1	Unknown	66.66666667
1	3044091^3044092	Insertion	-	ATT	3	Unknown	66.66666667
1	3044174	SNV	T	C	1	Unknown	66.66666667
1	3044763	SNV	C	G	1	Unknown	66.66666667
1	3062496..3062499	Deletion	GAGA	-	4	Homozygous	66.66666667
1	3066452..3066456	Deletion	AGAAA	-	5	Unknown	66.66666667
1	3068057	SNV	A	G	1	Homozygous	66.66666667
1	3072555	Replacement	C	ATT	3	Heterozygous	66.66666667
1	3072559	SNV	G	T	1	Heterozygous	66.66666667
1	3072582	SNV	T	C	1	Homozygous	66.66666667
1	3088566	SNV	G	A	1	Homozygous	66.66666667
1	3107320	SNV	A	G	1	Homozygous	66.66666667
1	3195588	SNV	A	G	1	Unknown	66.66666667
1	3234455	SNV	A	G	1	Unknown	66.66666667
1	3234457	SNV	G	A	1	Unknown	66.66666667
1	3235035	SNV	T	G	1	Homozygous	66.66666667
1	3235628	SNV	T	C	1	Unknown	66.66666667
1	3235670^3235671	Insertion	-	TCAGTGGTGCTGA	13	Unknown	66.66666667
1	3237664	SNV	T	C	1	Unknown	66.66666667
1	3263363	SNV	A	T	1	Homozygous	66.66666667
1	3271894	SNV	C	T	1	Homozygous	66.66666667
1	3286201	SNV	G	C	1	Unknown	66.66666667
1	3287349	SNV	G	A	1	Homozygous	66.66666667
1	3287368..3287369	Deletion	AA	-	2	Homozygous	66.66666667
1	3287379..3287383	Deletion	TGTGT	-	5	Homozygous	66.66666667
1	3315624	SNV	A	T	1	Unknown	66.66666667
1	3396874	SNV	A	G	1	Unknown	66.66666667
1	3412860..3412861	MNV	CG	TA	2	Heterozygous	66.66666667
1	3412951	SNV	C	T	1	Heterozygous	66.66666667
1	3412975	SNV	T	G	1	Unknown	100
1	3412984	SNV	T	C	1	Unknown	100
1	3412998	SNV	T	G	1	Unknown	100
1	3413130	SNV	T	A	1	Unknown	66.66666667
1	3414343	SNV	G	A	1	Unknown	66.66666667
1	3416179	SNV	C	T	1	Unknown	66.66666667
1	3416191	Deletion	A	-	1	Unknown	66.66666667
1	3417694	SNV	T	A	1	Unknown	66.66666667
1	3417785	SNV	C	A	1	Unknown	66.66666667
1	3417909	SNV	C	T	1	Unknown	66.66666667
1	3417914	SNV	C	A	1	Unknown	66.66666667
1	3421336	SNV	A	G	1	Heterozygous	66.66666667
1	3421390	SNV	G	C	1	Heterozygous	66.66666667
1	3426747	SNV	G	C	1	Heterozygous	66.66666667
1	3461294	SNV	T	G	1	Heterozygous	66.66666667
1	3466471	SNV	A	G	1	Heterozygous	66.66666667
1	3543072	SNV	G	A	1	Heterozygous	66.66666667
1	3543108	SNV	T	C	1	Unknown	66.66666667
1	3543115	SNV	T	C	1	Unknown	66.66666667
1	3543133	SNV	G	T	1	Homozygous	66.66666667
1	3545896	SNV	G	C	1	Unknown	66.66666667
1	3549786	SNV	C	T	1	Heterozygous	66.66666667
1	3573291	SNV	G	C	1	Heterozygous	66.66666667
1	3590046	SNV	C	A	1	Heterozygous	66.66666667
1	3595939	SNV	C	T	1	Unknown	66.66666667
1	3646051	SNV	T	C	1	Unknown	66.66666667
1	3682184	SNV	C	T	1	Unknown	66.66666667
1	3691764	SNV	A	G	1	Unknown	66.66666667
1	3702915	SNV	A	G	1	Homozygous	66.66666667
1	3713205..3713206	MNV	TA	CC	2	Homozygous	66.66666667
1	3723704	SNV	A	G	1	Heterozygous	66.66666667
1	3727654	SNV	A	G	1	Unknown	66.66666667
1	3734756	SNV	C	T	1	Heterozygous	66.66666667
1	3734821..3734823	Deletion	GTT	-	3	Unknown	66.66666667
1	3734870	SNV	T	C	1	Unknown	66.66666667
1	3750425	SNV	T	A	1	Unknown	66.66666667
1	3750663	SNV	T	A	1	Heterozygous	66.66666667
1	3750702	SNV	G	A	1	Heterozygous	66.66666667
1	3750742	SNV	C	G	1	Heterozygous	66.66666667
1	3757069	SNV	G	A	1	Unknown	66.66666667
1	3766274	SNV	C	A	1	Heterozygous	66.66666667
1	3772212	SNV	T	G	1	Heterozygous	66.66666667
1	3787616	SNV	G	T	1	Unknown	66.66666667
1	3795358..3795359	MNV	TA	AG	2	Unknown	66.66666667
1	3798236	SNV	T	G	1	Homozygous	66.66666667
1	3814159^3814160	Insertion	-	A	1	Unknown	66.66666667
1	3816637..3816638	MNV	CA	GG	2	Unknown	66.66666667
1	3821594^3821595	Insertion	-	T	1	Unknown	66.66666667
1	3839287	SNV	C	T	1	Unknown	66.66666667
1	3839546	SNV	G	A	1	Unknown	66.66666667
1	3894632^3894633	Insertion	-	T	1	Heterozygous	66.66666667
1	3894663	SNV	G	A	1	Heterozygous	66.66666667
1	3909599	SNV	C	G	1	Unknown	66.66666667
1	4028380^4028381	Insertion	-	GTG	3	Heterozygous	66.66666667
1	4052540	SNV	G	A	1	Heterozygous	66.66666667
1	4053427	SNV	G	A	1	Unknown	66.66666667
1	4080660	SNV	A	G	1	Unknown	66.66666667
1	4094199	SNV	A	G	1	Unknown	100
1	4108902	SNV	A	G	1	Heterozygous	66.66666667
1	4158432	SNV	A	C	1	Unknown	66.66666667
1	4164037	SNV	T	C	1	Homozygous	66.66666667
1	4164094	SNV	C	T	1	Homozygous	66.66666667
1	4165868	SNV	G	A	1	Unknown	66.66666667
1	4165929	SNV	A	G	1	Unknown	66.66666667
1	4165981	SNV	T	C	1	Unknown	66.66666667
1	4165983	SNV	C	T	1	Unknown	100
1	4167420	SNV	T	C	1	Unknown	66.66666667
1	4167430	SNV	A	G	1	Unknown	66.66666667
1	4171357..4171359	Deletion	GTT	-	3	Unknown	66.66666667
1	4173062	SNV	A	G	1	Unknown	66.66666667
1	4178790	SNV	G	A	1	Unknown	66.66666667
1	4178808	SNV	T	C	1	Unknown	66.66666667
1	4181052	SNV	C	T	1	Heterozygous	66.66666667
1	4181190	SNV	A	G	1	Heterozygous	66.66666667
1	4215543^4215544	Insertion	-	TTAG	4	Heterozygous	66.66666667
1	4231165	SNV	G	T	1	Unknown	66.66666667
1	4269775	SNV	G	A	1	Unknown	66.66666667
1	4390763	SNV	C	T	1	Unknown	66.66666667
1	4523416	SNV	T	C	1	Unknown	66.66666667
1	4596760	SNV	C	T	1	Unknown	66.66666667
1	4597080	SNV	G	T	1	Unknown	100
1	4598739	SNV	G	A	1	Unknown	66.66666667
1	4676892..4676893	Deletion	AG	-	2	Unknown	66.66666667
1	4693663	SNV	C	T	1	Unknown	66.66666667
1	4695214	SNV	T	C	1	Unknown	66.66666667
1	4833923	SNV	T	C	1	Homozygous	66.66666667
1	4848694..4848695	Deletion	AT	-	2	Unknown	66.66666667
1	4861223	SNV	C	T	1	Unknown	66.66666667
1	4868243	SNV	C	T	1	Unknown	66.66666667
1	4868853	SNV	T	A	1	Unknown	66.66666667
1	4885830	SNV	A	T	1	Unknown	66.66666667
1	4896744	SNV	T	C	1	Homozygous	66.66666667
1	4896755	SNV	G	C	1	Homozygous	66.66666667
1	4896884	SNV	A	G	1	Unknown	100
1	4897059	SNV	T	G	1	Unknown	66.66666667
1	4897198	SNV	A	G	1	Unknown	66.66666667
1	4897970	SNV	T	G	1	Unknown	66.66666667
1	4898457	SNV	T	G	1	Unknown	66.66666667
1	4904531..4904532	MNV	GG	TT	2	Homozygous	66.66666667
1	4912365..4912366	MNV	GT	AA	2	Unknown	66.66666667
1	4921430	SNV	C	T	1	Unknown	66.66666667
1	4921457	SNV	G	A	1	Unknown	66.66666667
1	4941152	SNV	C	G	1	Unknown	100
1	4941311	SNV	T	C	1	Unknown	66.66666667
1	4945126	SNV	A	G	1	Unknown	66.66666667
1	4946552	SNV	G	A	1	Unknown	66.66666667
1	4964704	SNV	G	A	1	Unknown	66.66666667
1	4982311	SNV	A	G	1	Unknown	66.66666667
1	4992064	SNV	G	T	1	Unknown	66.66666667
1	5013870	SNV	T	C	1	Homozygous	66.66666667
1	5014050	SNV	T	A	1	Unknown	66.66666667
1	5019527	SNV	A	G	1	Unknown	66.66666667
1	5019672	SNV	T	C	1	Unknown	66.66666667
1	5034383	SNV	C	A	1	Unknown	66.66666667
1	5036395	SNV	G	A	1	Homozygous	66.66666667
1	5036652	SNV	T	C	1	Unknown	66.66666667
1	5044549	SNV	A	G	1	Homozygous	100
1	5046061	SNV	A	G	1	Homozygous	100
1	5059398	SNV	A	G	1	Unknown	66.66666667
1	5062725	SNV	A	G	1	Unknown	66.66666667
1	5064854	SNV	A	C	1	Unknown	66.66666667
1	5091726	SNV	C	A	1	Homozygous	66.66666667
1	5172289	SNV	A	G	1	Unknown	66.66666667
1	5195272	SNV	G	T	1	Unknown	66.66666667
1	5197331..5197332	MNV	CA	TG	2	Unknown	66.66666667
1	5291842	SNV	A	G	1	Unknown	66.66666667
1	5316984	SNV	A	T	1	Homozygous	66.66666667
1	5332644	SNV	C	T	1	Unknown	66.66666667
1	5337211	SNV	A	G	1	Homozygous	66.66666667
1	5362967	SNV	C	T	1	Homozygous	66.66666667
1	5364189	SNV	C	T	1	Unknown	66.66666667
1	5368390	SNV	C	T	1	Unknown	66.66666667
1	5369021	SNV	G	T	1	Homozygous	66.66666667
1	5369716..5369723	Deletion	ATAAACAA	-	8	Unknown	66.66666667
1	5370989	SNV	C	T	1	Unknown	66.66666667
1	5377437	SNV	C	T	1	Unknown	66.66666667
1	5377528	SNV	C	T	1	Homozygous	66.66666667
1	5377591	SNV	T	G	1	Unknown	66.66666667
1	5377690	SNV	A	C	1	Unknown	66.66666667
1	5377773	SNV	T	C	1	Unknown	66.66666667
1	5378169	SNV	G	T	1	Unknown	66.66666667
1	5378425	SNV	G	A	1	Unknown	66.66666667
1	5382966	SNV	C	T	1	Unknown	100
1	5409326	SNV	A	T	1	Unknown	66.66666667
1	5409391	SNV	G	A	1	Unknown	66.66666667
1	5413472	SNV	C	T	1	Homozygous	66.66666667
1	5414367^5414368	Insertion	-	A	1	Homozygous	66.66666667
1	5438477	SNV	G	A	1	Homozygous	66.66666667
1	5438505..5438506	Deletion	AT	-	2	Homozygous	66.66666667
1	5625876	SNV	G	A	1	Unknown	66.66666667
1	5626016	SNV	G	A	1	Unknown	66.66666667
1	5667151	SNV	A	G	1	Homozygous	66.66666667
1	5841456^5841457	Insertion	-	CCT	3	Homozygous	66.66666667
1	5972314	SNV	T	C	1	Homozygous	66.66666667
1	5977618	SNV	G	A	1	Unknown	66.66666667
1	6007628	SNV	A	T	1	Unknown	66.66666667
1	6008892	SNV	T	C	1	Unknown	66.66666667
1	6073996	SNV	G	A	1	Unknown	66.66666667
1	6093004	SNV	A	T	1	Heterozygous	66.66666667
1	6093018..6093019	Deletion	AC	-	2	Heterozygous	66.66666667
1	6095230	SNV	A	G	1	Unknown	66.66666667
1	6099608	SNV	A	G	1	Unknown	66.66666667
1	6099648	SNV	G	C	1	Unknown	66.66666667
1	6099691	SNV	G	A	1	Unknown	66.66666667
1	6100195..6100199	Deletion	TTTGA	-	5	Unknown	66.66666667
1	6103462	SNV	C	T	1	Heterozygous	66.66666667
1	6105212	SNV	C	T	1	Unknown	66.66666667
1	6107909..6107910	MNV	AT	GC	2	Heterozygous	66.66666667
1	6111538^6111539	Insertion	-	TGCAAG	6	Heterozygous	66.66666667
1	6116487	SNV	G	A	1	Unknown	66.66666667
1	6117156	SNV	C	T	1	Homozygous	66.66666667
1	6118774	SNV	T	C	1	Unknown	66.66666667
1	6119408	SNV	C	T	1	Unknown	66.66666667
1	6119790	SNV	T	C	1	Heterozygous	66.66666667
1	6121698	SNV	A	G	1	Heterozygous	66.66666667
1	6121700	SNV	T	A	1	Heterozygous	66.66666667
1	6122045	SNV	G	A	1	Unknown	66.66666667
1	6122049	SNV	G	T	1	Heterozygous	66.66666667
1	6122964	SNV	T	C	1	Heterozygous	66.66666667
1	6126534	SNV	T	A	1	Heterozygous	66.66666667
1	6133149	SNV	C	T	1	Heterozygous	66.66666667
1	6137213..6137214	MNV	TG	CA	2	Unknown	66.66666667
1	6150705	SNV	A	G	1	Heterozygous	66.66666667
1	6152086	SNV	T	C	1	Heterozygous	66.66666667
1	6154042	SNV	A	G	1	Heterozygous	66.66666667
1	6154074	SNV	G	T	1	Heterozygous	66.66666667
1	6176963	SNV	T	C	1	Unknown	66.66666667
1	6183650	SNV	G	A	1	Unknown	66.66666667
1	6183670	SNV	C	T	1	Unknown	66.66666667
1	6201062	SNV	A	G	1	Unknown	66.66666667
1	6249621^6249622	Insertion	-	GGAAAACAGAAAT	13	Homozygous	66.66666667
1	6269445	SNV	A	T	1	Heterozygous	66.66666667
1	6281915	SNV	A	T	1	Unknown	66.66666667
1	6282029..6282030	Deletion	AG	-	2	Unknown	66.66666667
1	6282066	SNV	G	A	1	Unknown	66.66666667
1	6289080	SNV	A	G	1	Unknown	66.66666667
1	6289120	SNV	A	G	1	Homozygous	66.66666667
1	6360661	SNV	G	A	1	Homozygous	66.66666667
1	6420791	SNV	A	G	1	Unknown	66.66666667
1	6421844	SNV	C	T	1	Unknown	66.66666667
1	6435948	SNV	A	G	1	Unknown	66.66666667
1	6435962	SNV	G	A	1	Unknown	66.66666667
1	6448415	SNV	G	A	1	Heterozygous	66.66666667
1	6463950..6463951	MNV	TG	CC	2	Unknown	66.66666667
1	6463977	SNV	G	A	1	Unknown	66.66666667
1	6643848	SNV	A	G	1	Heterozygous	66.66666667
1	6643851	SNV	T	C	1	Heterozygous	66.66666667
1	6652890^6652891	Insertion	-	CTCCC	5	Unknown	66.66666667
1	6656065	SNV	G	C	1	Unknown	66.66666667
1	6669904..6669905	MNV	CG	TC	2	Unknown	66.66666667
1	6690910	SNV	A	G	1	Unknown	66.66666667
1	6701235	SNV	A	C	1	Heterozygous	66.66666667
1	6706574	SNV	C	A	1	Unknown	66.66666667
1	6725951	SNV	G	A	1	Unknown	66.66666667
1	6728699	SNV	G	A	1	Heterozygous	66.66666667
1	6728709	SNV	A	G	1	Heterozygous	66.66666667
1	6728755	SNV	T	C	1	Heterozygous	66.66666667
1	6760342	SNV	G	A	1	Unknown	66.66666667
1	6765497^6765498	Insertion	-	AGAC	4	Homozygous	66.66666667
1	6847508	SNV	G	A	1	Heterozygous	66.66666667
1	6872166	SNV	C	T	1	Homozygous	66.66666667
1	6945559	SNV	A	C	1	Unknown	66.66666667
1	6945594	SNV	G	A	1	Unknown	66.66666667
1	6946465	SNV	A	G	1	Unknown	66.66666667
1	6958811	SNV	T	A	1	Unknown	66.66666667
1	6973639..6973643	Deletion	AAAAT	-	5	Unknown	66.66666667
1	6975640	SNV	G	A	1	Unknown	66.66666667
1	6992909	SNV	G	C	1	Unknown	66.66666667
1	6993160	SNV	C	T	1	Unknown	66.66666667
1	7000625	Deletion	T	-	1	Heterozygous	66.66666667
1	7146486	SNV	G	T	1	Unknown	66.66666667
1	7171260^7171261	Insertion	-	G	1	Homozygous	66.66666667
1	7181442	SNV	G	A	1	Unknown	66.66666667
1	7181788	SNV	A	T	1	Unknown	66.66666667
1	7192293	SNV	A	G	1	Unknown	66.66666667
1	7199982	SNV	G	A	1	Unknown	66.66666667
1	7214442	SNV	T	C	1	Unknown	66.66666667
1	7224691^7224692	Insertion	-	ACTT	4	Unknown	66.66666667
1	7310823	SNV	A	G	1	Unknown	66.66666667
1	7331158	SNV	A	G	1	Homozygous	66.66666667
1	7341173	SNV	G	T	1	Heterozygous	66.66666667
1	7343568	SNV	G	A	1	Heterozygous	66.66666667
1	7343723	SNV	T	C	1	Heterozygous	66.66666667
1	7343785	SNV	G	A	1	Heterozygous	66.66666667
1	7345278	SNV	A	G	1	Homozygous	66.66666667
1	7348236	SNV	A	C	1	Unknown	66.66666667
1	7371001..7371004	Deletion	AGAG	-	4	Unknown	66.66666667
1	7371923	SNV	G	A	1	Homozygous	66.66666667
1	7372697	SNV	G	A	1	Unknown	66.66666667
1	7375072	SNV	G	A	1	Unknown	66.66666667
1	7378411	SNV	G	A	1	Heterozygous	66.66666667
1	7378463	SNV	C	T	1	Heterozygous	66.66666667
1	7378512	SNV	T	C	1	Heterozygous	66.66666667
1	7378551	SNV	A	G	1	Heterozygous	66.66666667
1	7380677	SNV	T	C	1	Unknown	66.66666667
1	7380870	SNV	T	C	1	Unknown	66.66666667
1	7381508	SNV	C	T	1	Homozygous	66.66666667
1	7382123	SNV	C	A	1	Unknown	66.66666667
1	7382619	SNV	C	T	1	Unknown	100
1	7382723..7382724	Deletion	AG	-	2	Unknown	66.66666667
1	7383023	SNV	A	G	1	Homozygous	66.66666667
1	7383026^7383027	Insertion	-	A	1	Unknown	66.66666667
1	7388457	SNV	C	G	1	Homozygous	66.66666667
1	7421725	SNV	A	G	1	Unknown	66.66666667
1	7429241	SNV	G	A	1	Unknown	66.66666667
1	7429375	SNV	G	A	1	Unknown	66.66666667
1	7462644	SNV	C	G	1	Unknown	66.66666667
1	7486141	SNV	T	C	1	Unknown	66.66666667
1	7507057	SNV	A	T	1	Unknown	66.66666667
1	7510540..7510541	MNV	TG	CA	2	Unknown	66.66666667
1	7513288	SNV	A	C	1	Heterozygous	66.66666667
1	7521961	SNV	G	A	1	Unknown	66.66666667
1	7562772	SNV	T	C	1	Heterozygous	66.66666667
1	7589506	SNV	A	C	1	Heterozygous	66.66666667
1	7589510	SNV	G	A	1	Heterozygous	66.66666667
1	7589841	SNV	T	C	1	Unknown	66.66666667
1	7607706	SNV	G	A	1	Heterozygous	66.66666667
1	7607718	SNV	T	A	1	Heterozygous	66.66666667
1	7607758	SNV	G	A	1	Heterozygous	66.66666667
1	7610934	SNV	A	G	1	Heterozygous	66.66666667
1	7612726	SNV	T	C	1	Heterozygous	66.66666667
1	7626947	SNV	C	A	1	Heterozygous	66.66666667
1	7637333..7637334	MNV	TG	CA	2	Unknown	66.66666667
1	7640867	SNV	T	C	1	Homozygous	66.66666667
1	7640956	SNV	C	T	1	Homozygous	66.66666667
1	7660989	SNV	C	G	1	Homozygous	66.66666667
1	7663778	SNV	T	C	1	Heterozygous	66.66666667
1	7684316	SNV	G	A	1	Unknown	66.66666667
1	7689619	SNV	A	T	1	Unknown	66.66666667
1	7689698	SNV	A	G	1	Homozygous	66.66666667
1	7689718	SNV	T	C	1	Homozygous	100
1	7689858	SNV	T	C	1	Homozygous	66.66666667
1	7692631	SNV	G	A	1	Unknown	66.66666667
1	7694974	SNV	T	G	1	Unknown	66.66666667
1	7695171	SNV	A	G	1	Unknown	66.66666667
1	7695254	SNV	C	T	1	Unknown	66.66666667
1	7697191	SNV	A	G	1	Homozygous	66.66666667
1	7698649	SNV	T	C	1	Homozygous	66.66666667
1	7698665	SNV	G	T	1	Unknown	66.66666667
1	7698711	SNV	A	T	1	Homozygous	66.66666667
1	7698993..7698994	Deletion	CT	-	2	Homozygous	66.66666667
1	7700503	SNV	T	C	1	Unknown	66.66666667
1	7701035	SNV	T	C	1	Homozygous	66.66666667
1	7708665..7708666	Deletion	CA	-	2	Homozygous	66.66666667
1	7713280	SNV	G	A	1	Homozygous	66.66666667
1	7713956..7713958	Deletion	ATT	-	3	Unknown	100
1	7714028	SNV	G	A	1	Unknown	66.66666667
1	7714232	SNV	A	G	1	Homozygous	66.66666667
1	7717655	Deletion	C	-	1	Homozygous	66.66666667
1	7725350	SNV	C	A	1	Unknown	66.66666667
1	7736183	SNV	A	C	1	Unknown	66.66666667
1	7738406	SNV	T	C	1	Unknown	66.66666667
1	7738947	SNV	C	T	1	Unknown	66.66666667
1	7741281	SNV	C	T	1	Unknown	66.66666667
1	7743695	SNV	T	A	1	Unknown	66.66666667
1	7743806	SNV	C	T	1	Homozygous	66.66666667
1	7744275..7744276	MNV	CA	TG	2	Unknown	66.66666667
1	7744350	SNV	T	A	1	Unknown	66.66666667
1	7746109	SNV	G	T	1	Homozygous	100
1	7746128	SNV	T	A	1	Homozygous	100
1	7746296	SNV	A	G	1	Homozygous	100
1	7746509	SNV	A	T	1	Homozygous	66.66666667
1	7828484	SNV	C	T	1	Unknown	100
1	7828893	SNV	G	T	1	Homozygous	66.66666667
1	7829364	SNV	G	T	1	Homozygous	66.66666667
1	7829931	SNV	G	T	1	Unknown	66.66666667
1	7830019	SNV	T	C	1	Homozygous	66.66666667
1	7830041	SNV	T	C	1	Unknown	100
1	7831890^7831891	Insertion	-	T	1	Homozygous	66.66666667
1	7832597	SNV	G	A	1	Homozygous	66.66666667
1	7851840	SNV	T	A	1	Unknown	66.66666667
1	7852615	SNV	T	G	1	Unknown	66.66666667
1	7852622	SNV	A	G	1	Unknown	66.66666667
1	7852928^7852929	Insertion	-	CCCCAAAAGG	10	Homozygous	66.66666667
1	7853383	SNV	A	G	1	Heterozygous	66.66666667
1	7856387	SNV	C	T	1	Heterozygous	66.66666667
1	7857512..7857514	Deletion	CAT	-	3	Unknown	100
1	7863540	SNV	A	G	1	Unknown	66.66666667
1	7863899	SNV	T	C	1	Unknown	100
1	7863905	SNV	C	T	1	Unknown	100
1	7872480	SNV	G	A	1	Unknown	100
1	7889434..7889435	MNV	GG	TT	2	Heterozygous	66.66666667
1	7890472	SNV	A	G	1	Unknown	66.66666667
1	7890764	SNV	G	T	1	Unknown	66.66666667
1	7892662	Deletion	C	-	1	Heterozygous	66.66666667
1	7892664..7892666	Deletion	AAC	-	3	Heterozygous	66.66666667
1	7892670..7892673	Deletion	TACA	-	4	Heterozygous	66.66666667
1	7895718	SNV	A	G	1	Heterozygous	66.66666667
1	7895787	SNV	G	A	1	Heterozygous	66.66666667
1	7896217	SNV	A	G	1	Heterozygous	66.66666667
1	7896228	SNV	A	G	1	Unknown	100
1	7897042	SNV	T	G	1	Unknown	66.66666667
1	7906948	SNV	T	A	1	Unknown	100
1	7907271	SNV	T	A	1	Unknown	66.66666667
1	7907545	SNV	C	A	1	Unknown	66.66666667
1	7907652	SNV	A	G	1	Unknown	66.66666667
1	7929890	SNV	A	G	1	Unknown	66.66666667
1	7933966	SNV	A	G	1	Heterozygous	66.66666667
1	7937747	SNV	C	T	1	Homozygous	66.66666667
1	7940795	SNV	T	A	1	Heterozygous	66.66666667
1	7940844..7940845	MNV	TG	CA	2	Heterozygous	66.66666667
1	7942522	SNV	T	C	1	Heterozygous	66.66666667
1	7942788	SNV	T	A	1	Unknown	66.66666667
1	7943260	SNV	C	G	1	Unknown	66.66666667
1	7943538	SNV	T	C	1	Homozygous	66.66666667
1	7948711	SNV	A	G	1	Unknown	66.66666667
1	7949088	SNV	T	G	1	Heterozygous	66.66666667
1	7951307	SNV	T	C	1	Heterozygous	66.66666667
1	7956178	SNV	C	T	1	Unknown	66.66666667
1	7957725	SNV	A	G	1	Unknown	66.66666667
1	7957914	SNV	G	A	1	Unknown	66.66666667
1	7958751	SNV	A	C	1	Heterozygous	66.66666667
1	7958760	SNV	G	A	1	Heterozygous	66.66666667
1	7958789	SNV	A	G	1	Heterozygous	66.66666667
1	7958924	SNV	G	A	1	Heterozygous	66.66666667
1	7958929	SNV	A	T	1	Heterozygous	66.66666667
1	7958958	SNV	G	A	1	Heterozygous	66.66666667
1	7959080	SNV	C	T	1	Heterozygous	66.66666667
1	7959312	SNV	C	T	1	Heterozygous	66.66666667
1	7959314	SNV	C	A	1	Heterozygous	66.66666667
1	7959407	SNV	G	A	1	Heterozygous	66.66666667
1	7959463	SNV	T	A	1	Heterozygous	66.66666667
1	7959820	SNV	C	T	1	Heterozygous	66.66666667
1	7959834..7959835	MNV	GA	TC	2	Heterozygous	66.66666667
1	7976980^7976981	Insertion	-	CATTCTAAGTATGTA	15	Homozygous	66.66666667
1	7987537	SNV	G	T	1	Heterozygous	66.66666667
1	8014317	SNV	C	A	1	Unknown	66.66666667
1	8024748	SNV	C	T	1	Heterozygous	66.66666667
1	8035920	SNV	C	A	1	Unknown	66.66666667
1	8053309..8053310	MNV	GA	TG	2	Heterozygous	66.66666667
1	8054074	SNV	G	A	1	Unknown	66.66666667
1	8066177	SNV	C	T	1	Homozygous	66.66666667
1	8069042	SNV	C	A	1	Unknown	66.66666667
1	8070857	Deletion	A	-	1	Homozygous	66.66666667
1	8071704	SNV	T	C	1	Heterozygous	66.66666667
1	8077141..8077148	Deletion	CTTCATCT	-	8	Unknown	66.66666667
1	8077645	SNV	T	C	1	Heterozygous	66.66666667
1	8078666	SNV	C	T	1	Unknown	66.66666667
1	8084251	Deletion	T	-	1	Unknown	66.66666667
1	8085656	SNV	A	G	1	Unknown	66.66666667
1	8085693	Deletion	C	-	1	Heterozygous	66.66666667
1	8089447	SNV	G	A	1	Heterozygous	66.66666667
1	8089562	SNV	A	G	1	Heterozygous	66.66666667
1	8091694	SNV	C	T	1	Heterozygous	66.66666667
1	8095316	SNV	G	A	1	Unknown	66.66666667
1	8095354	SNV	T	G	1	Unknown	66.66666667
1	8110447	SNV	T	C	1	Unknown	66.66666667
1	8111916	SNV	T	C	1	Homozygous	66.66666667
1	8112245	SNV	G	A	1	Heterozygous	66.66666667
1	8114376	SNV	T	C	1	Heterozygous	66.66666667
1	8119867	SNV	A	C	1	Heterozygous	66.66666667
1	8134559	SNV	C	T	1	Unknown	66.66666667
1	8134574	SNV	C	T	1	Unknown	66.66666667
1	8135468	SNV	C	A	1	Heterozygous	66.66666667
1	8135924	SNV	G	A	1	Heterozygous	66.66666667
1	8152196	SNV	T	C	1	Homozygous	66.66666667
1	8153811	SNV	A	G	1	Heterozygous	66.66666667
1	8158941	SNV	C	A	1	Unknown	66.66666667
1	8160850..8160851	MNV	CT	TC	2	Heterozygous	66.66666667
1	8161432	SNV	G	A	1	Unknown	66.66666667
1	8165323	SNV	G	C	1	Unknown	66.66666667
1	8173757	SNV	G	A	1	Unknown	66.66666667
1	8174004	SNV	C	T	1	Unknown	66.66666667
1	8179106^8179107	Insertion	-	TTG	3	Unknown	66.66666667
1	8179150^8179151	Insertion	-	T	1	Homozygous	66.66666667
1	8179295	SNV	A	C	1	Unknown	66.66666667
1	8179337	SNV	G	A	1	Heterozygous	66.66666667
1	8186617	SNV	G	A	1	Unknown	66.66666667
1	8188301	SNV	T	G	1	Heterozygous	66.66666667
1	8188767	SNV	C	A	1	Homozygous	66.66666667
1	8189982	SNV	G	A	1	Unknown	66.66666667
1	8191464	SNV	A	C	1	Homozygous	66.66666667
1	8195606..8195608	Deletion	TAC	-	3	Homozygous	66.66666667
1	8195825	SNV	A	G	1	Homozygous	66.66666667
1	8197404	SNV	G	T	1	Unknown	66.66666667
1	8198342	SNV	T	A	1	Homozygous	66.66666667
1	8199758	SNV	T	C	1	Homozygous	66.66666667
1	8207677	Deletion	T	-	1	Homozygous	100
1	8208282	SNV	G	A	1	Homozygous	66.66666667
1	8208288	SNV	A	T	1	Unknown	66.66666667
1	8215927^8215928	Insertion	-	ACAAAC	6	Unknown	66.66666667
1	8217500	SNV	A	G	1	Homozygous	66.66666667
1	8227812	SNV	G	T	1	Unknown	66.66666667
1	8262072..8262073	Deletion	AG	-	2	Unknown	66.66666667
1	8273435	SNV	A	C	1	Homozygous	66.66666667
1	8281364^8281365	Insertion	-	AA	2	Heterozygous	66.66666667
1	8283621	SNV	A	G	1	Unknown	66.66666667
1	8289759	SNV	T	C	1	Heterozygous	66.66666667
1	8296436	SNV	C	T	1	Unknown	66.66666667
1	8299082	SNV	G	A	1	Unknown	66.66666667
1	8300125	SNV	G	A	1	Heterozygous	66.66666667
1	8314542	SNV	C	T	1	Heterozygous	66.66666667
1	8368477	SNV	G	T	1	Heterozygous	66.66666667
1	8797102	SNV	C	T	1	Heterozygous	66.66666667
1	8892354	SNV	T	A	1	Heterozygous	66.66666667
1	8895069	SNV	C	T	1	Heterozygous	66.66666667
1	8902418	SNV	A	T	1	Heterozygous	66.66666667
1	8909527	SNV	C	T	1	Homozygous	66.66666667
1	8915977	SNV	A	G	1	Unknown	66.66666667
1	8935160	Deletion	G	-	1	Unknown	66.66666667
1	8935166	Deletion	G	-	1	Unknown	66.66666667
1	8946598	SNV	A	G	1	Unknown	66.66666667
1	8948786	Deletion	T	-	1	Homozygous	66.66666667
1	8952354	SNV	C	T	1	Unknown	66.66666667
1	8954400	SNV	C	T	1	Unknown	66.66666667
1	9187339	SNV	C	T	1	Unknown	66.66666667
1	9187951	SNV	C	T	1	Unknown	66.66666667
1	9237720	SNV	G	C	1	Heterozygous	66.66666667
1	9238465	SNV	C	T	1	Unknown	66.66666667
1	9240634	SNV	A	G	1	Heterozygous	66.66666667
1	9243531	SNV	A	G	1	Unknown	66.66666667
1	9243757	SNV	C	T	1	Unknown	66.66666667
1	9251252	SNV	C	A	1	Homozygous	66.66666667
1	9252405	SNV	G	A	1	Homozygous	66.66666667
1	9255811..9255818	Deletion	AATAAAAT	-	8	Heterozygous	66.66666667
1	9256110	SNV	C	T	1	Heterozygous	66.66666667
1	9265862^9265863	Insertion	-	G	1	Unknown	66.66666667
1	9267762	SNV	G	A	1	Unknown	66.66666667
1	9267982	SNV	G	A	1	Homozygous	66.66666667
1	9268218	SNV	C	T	1	Unknown	66.66666667
1	9268384	SNV	C	T	1	Unknown	66.66666667
1	9268482	SNV	T	G	1	Heterozygous	66.66666667
1	9268597	SNV	T	C	1	Heterozygous	66.66666667
1	9269061	SNV	C	T	1	Homozygous	66.66666667
1	9269067	SNV	T	C	1	Unknown	66.66666667
1	9269084..9269085	Deletion	TG	-	2	Homozygous	66.66666667
1	9269088	SNV	A	C	1	Unknown	66.66666667
1	9269092..9269094	Deletion	TAT	-	3	Homozygous	66.66666667
1	9269096	Deletion	A	-	1	Homozygous	66.66666667
1	9269373	SNV	A	T	1	Heterozygous	66.66666667
1	9269574	SNV	C	T	1	Heterozygous	66.66666667
1	9276244..9276246	Deletion	AAA	-	3	Unknown	66.66666667
1	9292162	SNV	T	C	1	Heterozygous	66.66666667
1	9307809	SNV	A	T	1	Heterozygous	66.66666667
1	9315666	Deletion	C	-	1	Unknown	66.66666667
1	9315691	SNV	C	T	1	Unknown	66.66666667
1	9316404	SNV	G	A	1	Unknown	66.66666667
1	9319641	SNV	T	G	1	Unknown	66.66666667
1	9391243	SNV	T	G	1	Heterozygous	66.66666667
1	9404269	SNV	T	G	1	Unknown	66.66666667
1	9407233	SNV	C	T	1	Heterozygous	66.66666667
1	9427073^9427074	Insertion	-	AT	2	Heterozygous	66.66666667
1	9431045	SNV	A	T	1	Heterozygous	66.66666667
1	9438257	SNV	T	C	1	Unknown	66.66666667
1	9438283	SNV	T	G	1	Unknown	66.66666667
1	9461423	SNV	T	C	1	Heterozygous	66.66666667
1	9464745	SNV	A	T	1	Unknown	66.66666667
1	9480618	SNV	A	G	1	Unknown	66.66666667
1	9491026	SNV	A	C	1	Heterozygous	66.66666667
1	9495197	SNV	G	A	1	Unknown	66.66666667
1	9503683	SNV	A	G	1	Unknown	66.66666667
1	9507328	SNV	T	C	1	Heterozygous	66.66666667
1	9511770	SNV	G	T	1	Unknown	66.66666667
1	9511920	Deletion	C	-	1	Homozygous	66.66666667
1	9511926..9511934	Deletion	AAAAAAACC	-	9	Homozygous	66.66666667
1	9513594	SNV	C	A	1	Unknown	66.66666667
1	9548587	SNV	C	A	1	Homozygous	66.66666667
1	9551060	SNV	C	A	1	Heterozygous	66.66666667
1	9552446	SNV	T	A	1	Heterozygous	66.66666667
1	9568210	SNV	A	T	1	Heterozygous	66.66666667
1	9569417	SNV	A	G	1	Unknown	66.66666667
1	9576770	SNV	G	T	1	Unknown	66.66666667
1	9588526	SNV	C	T	1	Unknown	66.66666667
1	9588541	SNV	C	G	1	Unknown	66.66666667
1	9608653	SNV	T	C	1	Unknown	66.66666667
1	9779860	SNV	G	A	1	Unknown	66.66666667
1	9780013	SNV	G	T	1	Homozygous	66.66666667
1	9782477	SNV	A	G	1	Homozygous	66.66666667
1	9782479	SNV	C	T	1	Homozygous	66.66666667
1	9784617	SNV	C	A	1	Homozygous	66.66666667
1	9784693	SNV	A	C	1	Unknown	66.66666667
1	9798659	SNV	T	G	1	Heterozygous	66.66666667
1	9800093	SNV	G	T	1	Unknown	66.66666667
1	9803951	SNV	G	C	1	Unknown	66.66666667
1	9804840	SNV	C	T	1	Heterozygous	66.66666667
1	9805890	SNV	G	T	1	Unknown	66.66666667
1	9843155	SNV	G	C	1	Heterozygous	66.66666667
1	9849407	SNV	C	A	1	Heterozygous	66.66666667
1	9853362	SNV	A	T	1	Heterozygous	66.66666667
1	9853468	SNV	C	T	1	Heterozygous	66.66666667
1	9853491	SNV	C	T	1	Heterozygous	66.66666667
1	9865613	SNV	C	T	1	Heterozygous	66.66666667
1	9874654	SNV	C	G	1	Homozygous	66.66666667
1	9892500	SNV	A	G	1	Unknown	66.66666667
1	9895145	SNV	C	T	1	Heterozygous	66.66666667
1	9916724	SNV	T	A	1	Heterozygous	66.66666667
1	9920715	SNV	A	C	1	Unknown	66.66666667
1	9922256	SNV	A	G	1	Heterozygous	66.66666667
1	9922272	SNV	C	A	1	Heterozygous	66.66666667
1	9950110	SNV	C	A	1	Heterozygous	66.66666667
1	9953559	SNV	G	A	1	Heterozygous	66.66666667
1	9954850	SNV	A	G	1	Unknown	66.66666667
1	9992998	SNV	T	C	1	Unknown	66.66666667
1	9995518	SNV	C	T	1	Unknown	66.66666667
1	10005323	SNV	C	T	1	Homozygous	66.66666667
1	10020530	SNV	T	C	1	Heterozygous	66.66666667
1	10025690	SNV	A	G	1	Unknown	66.66666667
1	10025711	SNV	C	T	1	Homozygous	66.66666667
1	10027501	SNV	T	C	1	Homozygous	66.66666667
1	10028041	SNV	C	T	1	Unknown	66.66666667
1	10028044	SNV	A	C	1	Unknown	66.66666667
1	10034088	SNV	A	T	1	Unknown	66.66666667
1	10057604	SNV	G	C	1	Unknown	66.66666667
1	10060966	SNV	G	A	1	Homozygous	100
1	10062806^10062807	Insertion	-	GTTA	4	Homozygous	66.66666667
1	10062923	SNV	A	G	1	Homozygous	66.66666667
1	10076850	SNV	A	T	1	Homozygous	66.66666667
1	10095239	SNV	C	T	1	Unknown	66.66666667
1	10098656	SNV	C	T	1	Homozygous	66.66666667
1	10100609	SNV	T	C	1	Homozygous	100
1	10102873	SNV	T	A	1	Unknown	66.66666667
1	10118528	SNV	C	T	1	Heterozygous	66.66666667
1	10167128..10167135	Deletion	ATTCTTCA	-	8	Heterozygous	66.66666667
1	10167634	SNV	T	C	1	Heterozygous	66.66666667
1	10169921	SNV	T	C	1	Homozygous	66.66666667
1	10171298	SNV	C	A	1	Unknown	66.66666667
1	10171358	SNV	G	A	1	Heterozygous	66.66666667
1	10180900	SNV	A	T	1	Unknown	66.66666667
1	10203626	SNV	T	G	1	Heterozygous	66.66666667
1	10223830	SNV	A	G	1	Heterozygous	66.66666667
1	10225658	Deletion	G	-	1	Heterozygous	66.66666667
1	10231497	SNV	T	G	1	Unknown	66.66666667
1	10232572	SNV	T	C	1	Unknown	66.66666667
1	10237353^10237354	Insertion	-	TCTT	4	Unknown	66.66666667
1	10238863	SNV	T	C	1	Heterozygous	66.66666667
1	10239175	SNV	T	G	1	Unknown	66.66666667
1	10239382	SNV	T	G	1	Heterozygous	66.66666667
1	10257559	SNV	G	A	1	Heterozygous	66.66666667
1	10257569	SNV	C	A	1	Heterozygous	66.66666667
1	10260132	SNV	G	A	1	Unknown	66.66666667
1	10261205	SNV	C	T	1	Unknown	66.66666667
1	10266673	SNV	G	C	1	Heterozygous	66.66666667
1	10310779	SNV	C	A	1	Unknown	66.66666667
1	10322522	SNV	G	T	1	Heterozygous	66.66666667
1	10331680	SNV	A	G	1	Heterozygous	66.66666667
1	10342583	Replacement	G	ACATACAT	8	Unknown	66.66666667
1	10367331	SNV	G	C	1	Unknown	66.66666667
1	10369224	SNV	G	T	1	Heterozygous	66.66666667
1	10372812	SNV	A	G	1	Heterozygous	66.66666667
1	10378070	SNV	T	C	1	Unknown	66.66666667
1	10387760	SNV	G	C	1	Heterozygous	66.66666667
1	10431310	SNV	C	T	1	Heterozygous	66.66666667
1	10431745	SNV	C	T	1	Heterozygous	66.66666667
1	10436910	SNV	G	T	1	Heterozygous	66.66666667
1	10437039	SNV	G	A	1	Heterozygous	66.66666667
1	10437118	SNV	A	G	1	Heterozygous	66.66666667
1	10438768	SNV	T	C	1	Heterozygous	66.66666667
1	10438820^10438821	Insertion	-	AGCTACATAGTG	12	Unknown	66.66666667
1	10438994..10438995	MNV	AG	TA	2	Unknown	66.66666667
1	10439195^10439196	Insertion	-	GACTACATCC	10	Heterozygous	66.66666667
1	10439239	Deletion	G	-	1	Unknown	66.66666667
1	10439591	SNV	A	G	1	Unknown	66.66666667
1	10440190	SNV	T	C	1	Heterozygous	66.66666667
1	10441159	SNV	G	T	1	Heterozygous	66.66666667
1	10442198	SNV	T	C	1	Heterozygous	66.66666667
1	10453066	SNV	G	A	1	Unknown	66.66666667
1	10459201	SNV	G	A	1	Unknown	66.66666667
1	10463589	SNV	T	A	1	Heterozygous	66.66666667
1	10485001	Deletion	A	-	1	Homozygous	66.66666667
1	10485381	Deletion	T	-	1	Homozygous	66.66666667
1	10485613	SNV	A	C	1	Homozygous	100
1	10489436	SNV	C	T	1	Heterozygous	66.66666667
1	10489540	SNV	C	T	1	Heterozygous	66.66666667
1	10489643	SNV	G	T	1	Heterozygous	66.66666667
1	10491797	SNV	C	T	1	Homozygous	66.66666667
1	10509209	SNV	G	T	1	Heterozygous	66.66666667
1	10538913	SNV	T	C	1	Homozygous	66.66666667
1	10546789	SNV	C	T	1	Heterozygous	66.66666667
1	10557480	SNV	A	G	1	Unknown	100
1	10565589	SNV	C	T	1	Unknown	66.66666667
1	10577006	SNV	C	A	1	Heterozygous	66.66666667
1	10590392	SNV	T	C	1	Unknown	66.66666667
1	10606454	SNV	C	T	1	Heterozygous	66.66666667
1	10610057	SNV	G	A	1	Heterozygous	66.66666667
1	10618514	SNV	C	A	1	Heterozygous	66.66666667
1	10626424	SNV	T	A	1	Heterozygous	66.66666667
1	10627701	SNV	C	A	1	Heterozygous	66.66666667
1	10627705^10627706	Insertion	-	C	1	Heterozygous	66.66666667
1	10633095	SNV	A	G	1	Unknown	66.66666667
1	10635773	SNV	T	C	1	Heterozygous	66.66666667
1	10636019	SNV	G	A	1	Unknown	66.66666667
1	10646941	SNV	G	A	1	Unknown	66.66666667
1	10652760	SNV	G	A	1	Homozygous	100
1	10653549..10653550	MNV	CG	GC	2	Unknown	66.66666667
1	10658395	SNV	G	A	1	Unknown	66.66666667
1	10663615	SNV	T	C	1	Unknown	66.66666667
1	10666138	SNV	G	A	1	Unknown	66.66666667
1	10680650	SNV	T	C	1	Unknown	66.66666667
1	10683991	SNV	G	C	1	Unknown	100
1	10690443^10690444	Insertion	-	TTTTCTA	7	Heterozygous	66.66666667
1	10692255	SNV	G	A	1	Heterozygous	66.66666667
1	10692275	SNV	T	C	1	Heterozygous	66.66666667
1	10692505	SNV	C	T	1	Unknown	66.66666667
1	10692738	SNV	C	T	1	Heterozygous	66.66666667
1	10692757	SNV	C	A	1	Heterozygous	66.66666667
1	10692864	SNV	G	A	1	Heterozygous	66.66666667
1	10694718	SNV	A	T	1	Homozygous	66.66666667
1	10700347	SNV	T	A	1	Unknown	66.66666667
1	10701542	SNV	T	G	1	Heterozygous	66.66666667
1	10703156	SNV	A	T	1	Heterozygous	66.66666667
1	10703502	SNV	T	G	1	Heterozygous	66.66666667
1	10711074	SNV	A	G	1	Unknown	66.66666667
1	10711310	SNV	T	C	1	Homozygous	66.66666667
1	10713537^10713538	Insertion	-	AAA	3	Heterozygous	66.66666667
1	10719974	SNV	T	C	1	Heterozygous	66.66666667
1	10720727	SNV	G	T	1	Heterozygous	66.66666667
1	10720857	SNV	C	A	1	Heterozygous	66.66666667
1	10721628	SNV	T	C	1	Unknown	66.66666667
1	10722926	SNV	T	G	1	Heterozygous	66.66666667
1	10723230	SNV	G	A	1	Unknown	66.66666667
1	10723393	SNV	G	T	1	Unknown	66.66666667
1	10723956	SNV	A	G	1	Heterozygous	66.66666667
1	10726301..10726304	Deletion	AAAC	-	4	Unknown	66.66666667
1	10726331	SNV	C	T	1	Unknown	66.66666667
1	10731819	SNV	A	T	1	Heterozygous	66.66666667
1	10732055..10732062	Deletion	ATATTGTC	-	8	Heterozygous	66.66666667
1	10735571	SNV	A	T	1	Unknown	66.66666667
1	10735636	SNV	G	A	1	Heterozygous	66.66666667
1	10735742	SNV	C	T	1	Unknown	66.66666667
1	10736094	SNV	T	A	1	Homozygous	66.66666667
1	10739065	SNV	G	A	1	Heterozygous	66.66666667
1	10739471	SNV	G	T	1	Unknown	66.66666667
1	10741949	SNV	A	G	1	Heterozygous	66.66666667
1	10741966	SNV	C	A	1	Heterozygous	66.66666667
1	10744279	SNV	G	C	1	Unknown	66.66666667
1	10746563	SNV	T	C	1	Unknown	66.66666667
1	10746716	SNV	T	C	1	Unknown	66.66666667
1	10746719	SNV	A	G	1	Unknown	66.66666667
1	10746735	SNV	A	G	1	Unknown	66.66666667
1	10746745	SNV	T	A	1	Unknown	66.66666667
1	10747463	SNV	G	A	1	Heterozygous	66.66666667
1	10747475	SNV	T	C	1	Homozygous	66.66666667
1	10747640	SNV	A	G	1	Unknown	66.66666667
1	10747810	Deletion	T	-	1	Heterozygous	66.66666667
1	10747985	SNV	T	C	1	Heterozygous	66.66666667
1	10748452	SNV	G	A	1	Heterozygous	66.66666667
1	10748462	SNV	C	T	1	Heterozygous	66.66666667
1	10748474..10748475	MNV	AG	GA	2	Heterozygous	66.66666667
1	10748639	SNV	G	T	1	Heterozygous	66.66666667
1	10748645	SNV	C	T	1	Heterozygous	66.66666667
1	10748659	SNV	C	T	1	Heterozygous	66.66666667
1	10750321	SNV	A	T	1	Unknown	66.66666667
1	10750527	SNV	A	G	1	Unknown	66.66666667
1	10752215	SNV	C	G	1	Heterozygous	66.66666667
1	10757848	SNV	C	G	1	Heterozygous	66.66666667
1	10766881	SNV	A	C	1	Heterozygous	66.66666667
1	10770478	SNV	A	T	1	Homozygous	66.66666667
1	10771885	SNV	C	T	1	Unknown	66.66666667
1	10772683..10772684	MNV	CG	TA	2	Homozygous	66.66666667
1	10778452	SNV	C	T	1	Unknown	66.66666667
1	10779890	SNV	G	A	1	Heterozygous	66.66666667
1	10780984..10780985	Deletion	AA	-	2	Heterozygous	66.66666667
1	10781193	SNV	G	A	1	Heterozygous	66.66666667
1	10792135	SNV	C	T	1	Heterozygous	66.66666667
1	10794153	SNV	A	T	1	Heterozygous	66.66666667
1	10794250	SNV	A	G	1	Heterozygous	66.66666667
1	10794454	SNV	T	C	1	Unknown	100
1	10813904^10813905	Insertion	-	AA	2	Unknown	66.66666667
1	10851653..10851655	Deletion	TAT	-	3	Unknown	66.66666667
1	10855949	SNV	A	G	1	Unknown	66.66666667
1	10856021	SNV	G	C	1	Unknown	66.66666667
1	10859977	SNV	C	T	1	Homozygous	66.66666667
1	10860095	SNV	A	G	1	Unknown	66.66666667
1	10875016	SNV	C	T	1	Heterozygous	66.66666667
1	10880212	SNV	A	T	1	Unknown	66.66666667
1	10895317^10895318	Insertion	-	A	1	Heterozygous	66.66666667
1	10895913^10895914	Insertion	-	CCACATGTCA	10	Homozygous	66.66666667
1	10906428	SNV	C	A	1	Heterozygous	66.66666667
1	10906631	SNV	A	G	1	Heterozygous	66.66666667
1	10906765	SNV	T	A	1	Heterozygous	66.66666667
1	10917951	SNV	T	C	1	Unknown	66.66666667
1	10918002	SNV	G	A	1	Unknown	66.66666667
1	10918073	SNV	C	G	1	Unknown	100
1	10918147	SNV	A	G	1	Unknown	66.66666667
1	10918255	SNV	C	T	1	Unknown	66.66666667
1	10918262	SNV	G	A	1	Unknown	66.66666667
1	10918784	SNV	G	A	1	Unknown	66.66666667
1	10928013	SNV	A	G	1	Unknown	66.66666667
1	10929433	SNV	A	G	1	Homozygous	66.66666667
1	10929469	SNV	G	A	1	Unknown	66.66666667
1	10929946	SNV	T	C	1	Unknown	100
1	10929974..10929979	Deletion	AAGAGA	-	6	Homozygous	66.66666667
1	10930011	SNV	G	A	1	Unknown	100
1	10930094	SNV	G	A	1	Unknown	66.66666667
1	10930451	SNV	G	A	1	Unknown	66.66666667
1	10932937	SNV	A	T	1	Unknown	66.66666667
1	10955733	SNV	T	A	1	Unknown	66.66666667
1	10963399	SNV	A	G	1	Heterozygous	66.66666667
1	10963540	SNV	C	T	1	Heterozygous	66.66666667
1	10963553	SNV	G	T	1	Unknown	66.66666667
1	10965723	SNV	C	G	1	Unknown	66.66666667
1	10970136	SNV	G	C	1	Unknown	66.66666667
1	10971571..10971572	MNV	CA	TG	2	Unknown	66.66666667
1	10972276	SNV	T	C	1	Homozygous	66.66666667
1	10977640	SNV	T	C	1	Unknown	66.66666667
1	10977787	SNV	C	T	1	Unknown	66.66666667
1	10977857	SNV	G	C	1	Homozygous	66.66666667
1	10981260	SNV	T	C	1	Unknown	66.66666667
1	10988589..10988600	Deletion	TGAGAAAGTCAG	-	12	Heterozygous	66.66666667
1	10988915	SNV	G	T	1	Unknown	66.66666667
1	10988970	SNV	A	T	1	Unknown	66.66666667
1	10988998	SNV	C	A	1	Unknown	66.66666667
1	10989010	SNV	G	A	1	Unknown	66.66666667
1	10990318	SNV	G	T	1	Homozygous	100
1	10991701	SNV	C	T	1	Unknown	66.66666667
1	10994094	SNV	T	C	1	Heterozygous	66.66666667
1	10995984	SNV	T	C	1	Unknown	66.66666667
1	11015975	SNV	T	A	1	Heterozygous	66.66666667
1	11029164	SNV	A	C	1	Heterozygous	66.66666667
1	11039737	SNV	A	C	1	Unknown	66.66666667
1	11040937	SNV	C	T	1	Unknown	66.66666667
1	11043178	SNV	A	G	1	Unknown	66.66666667
1	11043217..11043218	Deletion	GT	-	2	Unknown	66.66666667
1	11043221	SNV	G	A	1	Heterozygous	66.66666667
1	11043236	SNV	T	G	1	Heterozygous	66.66666667
1	11043237^11043238	Insertion	-	T	1	Heterozygous	66.66666667
1	11045839	SNV	G	A	1	Unknown	66.66666667
1	11049075	SNV	C	A	1	Unknown	66.66666667
1	11049166	SNV	G	C	1	Homozygous	100
1	11051760	Deletion	A	-	1	Unknown	66.66666667
1	11052986	SNV	C	T	1	Unknown	66.66666667
1	11057736	SNV	T	C	1	Unknown	66.66666667
1	11063998	SNV	C	T	1	Unknown	66.66666667
1	11073526	SNV	A	C	1	Heterozygous	66.66666667
1	11077149	SNV	G	A	1	Unknown	66.66666667
1	11077301	SNV	A	C	1	Unknown	66.66666667
1	11077370	SNV	G	A	1	Unknown	66.66666667
1	11094344	SNV	A	G	1	Unknown	100
1	11098288	SNV	C	T	1	Unknown	100
1	11098333	SNV	C	A	1	Unknown	66.66666667
1	11098398..11098403	Deletion	TCTTTG	-	6	Heterozygous	66.66666667
1	11099322	SNV	C	A	1	Heterozygous	66.66666667
1	11100208	SNV	C	T	1	Unknown	66.66666667
1	11100222	SNV	T	C	1	Unknown	66.66666667
1	11100234	SNV	T	C	1	Unknown	66.66666667
1	11100299	SNV	T	A	1	Unknown	66.66666667
1	11100311^11100312	Insertion	-	TTTTACT	7	Unknown	66.66666667
1	11104604	SNV	G	A	1	Heterozygous	66.66666667
1	11105478	SNV	C	T	1	Unknown	100
1	11106176	SNV	T	C	1	Heterozygous	66.66666667
1	11106602	SNV	A	G	1	Heterozygous	66.66666667
1	11107174	SNV	A	C	1	Unknown	66.66666667
1	11107225	SNV	G	T	1	Unknown	66.66666667
1	11107445	SNV	C	A	1	Unknown	66.66666667
1	11107485	SNV	G	T	1	Unknown	66.66666667
1	11107528	SNV	G	C	1	Unknown	66.66666667
1	11109439	SNV	T	G	1	Unknown	100
1	11110019^11110020	Insertion	-	AC	2	Unknown	66.66666667
1	11110031	SNV	C	T	1	Unknown	66.66666667
1	11110874	SNV	C	A	1	Heterozygous	66.66666667
1	11117537	SNV	T	C	1	Unknown	100
1	11124440	SNV	A	G	1	Heterozygous	66.66666667
1	11130057	SNV	G	A	1	Heterozygous	66.66666667
1	11130133	SNV	C	T	1	Heterozygous	66.66666667
1	11130158	SNV	T	G	1	Heterozygous	66.66666667
1	11132525	SNV	T	A	1	Heterozygous	66.66666667
1	11132695	SNV	C	A	1	Heterozygous	66.66666667
1	11132909	SNV	G	A	1	Heterozygous	66.66666667
1	11132962	SNV	T	C	1	Heterozygous	66.66666667
1	11132969..11132972	Deletion	TTAG	-	4	Heterozygous	66.66666667
1	11136917	SNV	T	C	1	Unknown	66.66666667
1	11167691	SNV	T	C	1	Unknown	66.66666667
1	11188476	SNV	G	A	1	Unknown	66.66666667
1	11188539	SNV	A	T	1	Unknown	66.66666667
1	11192303	SNV	C	T	1	Unknown	66.66666667
1	11196503	SNV	A	C	1	Heterozygous	66.66666667
1	11197275	SNV	A	G	1	Heterozygous	66.66666667
1	11198886	SNV	T	C	1	Heterozygous	66.66666667
1	11199050	SNV	T	A	1	Heterozygous	66.66666667
1	11199374	SNV	A	G	1	Unknown	66.66666667
1	11199390	SNV	A	G	1	Heterozygous	66.66666667
1	11202179..11202181	Deletion	TCT	-	3	Unknown	66.66666667
1	11212032	SNV	C	T	1	Homozygous	66.66666667
1	11212479^11212480	Insertion	-	ATAC	4	Unknown	66.66666667
1	11213747	SNV	A	T	1	Homozygous	66.66666667
1	11217502	SNV	T	A	1	Heterozygous	66.66666667
1	11221247	SNV	C	A	1	Heterozygous	66.66666667
1	11249147..11249150	Deletion	TTCT	-	4	Homozygous	100
1	11249152..11249161	Deletion	TCCCCAAAAT	-	10	Homozygous	100
1	11251103	SNV	G	T	1	Heterozygous	66.66666667
1	11252818	SNV	C	A	1	Unknown	66.66666667
1	11252859	SNV	G	A	1	Unknown	66.66666667
1	11256032	SNV	T	C	1	Heterozygous	66.66666667
1	11294868	SNV	A	G	1	Unknown	66.66666667
1	11300488	SNV	A	C	1	Unknown	66.66666667
1	11307695..11307696	Deletion	AT	-	2	Unknown	66.66666667
1	11318922	SNV	C	T	1	Homozygous	66.66666667
1	11324325	SNV	T	A	1	Unknown	66.66666667
1	11340991	SNV	A	G	1	Unknown	66.66666667
1	11344022	SNV	T	C	1	Unknown	66.66666667
1	11345542	SNV	A	G	1	Homozygous	66.66666667
1	11352877	SNV	G	A	1	Unknown	66.66666667
1	11353360	SNV	A	C	1	Homozygous	66.66666667
1	11355867	Deletion	A	-	1	Unknown	100
1	11359457	SNV	A	C	1	Unknown	66.66666667
1	11361853..11361854	Replacement	TT	A	2	Homozygous	66.66666667
1	11361881	SNV	C	A	1	Heterozygous	66.66666667
1	11361884	SNV	A	C	1	Unknown	66.66666667
1	11361892..11361894	Deletion	ACG	-	3	Unknown	100
1	11378296	SNV	T	C	1	Homozygous	66.66666667
1	11385203	SNV	T	C	1	Unknown	66.66666667
1	11386606	SNV	G	T	1	Unknown	66.66666667
1	11427320	SNV	C	T	1	Unknown	66.66666667
1	11497405	SNV	A	G	1	Unknown	66.66666667
1	11498330	SNV	A	G	1	Unknown	66.66666667
1	11521092	SNV	C	T	1	Unknown	66.66666667
1	11521143..11521156	Deletion	TTATATAGAGTTAT	-	14	Heterozygous	66.66666667
1	11522187	SNV	A	G	1	Heterozygous	66.66666667
1	11522275	SNV	A	G	1	Unknown	66.66666667
1	11522311	SNV	G	C	1	Unknown	100
1	11522343	SNV	C	T	1	Unknown	66.66666667
1	11522371	SNV	C	T	1	Unknown	100
1	11530004..11530005	Deletion	TT	-	2	Heterozygous	66.66666667
1	11532785	SNV	A	C	1	Heterozygous	66.66666667
1	11536771	SNV	A	G	1	Heterozygous	66.66666667
1	11543589	SNV	A	T	1	Unknown	66.66666667
1	11543789	SNV	G	A	1	Homozygous	66.66666667
1	11545572..11545582	Deletion	TATTCAAAGAA	-	11	Heterozygous	66.66666667
1	11548075	SNV	C	T	1	Heterozygous	66.66666667
1	11548169	SNV	C	T	1	Homozygous	100
1	11548526^11548527	Insertion	-	GAGATT	6	Homozygous	66.66666667
1	11548541	SNV	A	T	1	Homozygous	100
1	11555342	SNV	T	C	1	Homozygous	66.66666667
1	11558767	SNV	C	T	1	Homozygous	66.66666667
1	11562140	SNV	C	T	1	Unknown	66.66666667
1	11591062	SNV	T	C	1	Heterozygous	66.66666667
1	11607073..11607075	MNV	CAG	TCT	3	Unknown	66.66666667
1	11607079	SNV	T	C	1	Unknown	66.66666667
1	11607081	Deletion	T	-	1	Unknown	66.66666667
1	11607083..11607085	Deletion	GAA	-	3	Unknown	66.66666667
1	11607087..11607091	Deletion	TAAAG	-	5	Unknown	66.66666667
1	11607112	SNV	T	C	1	Unknown	66.66666667
1	11607365	SNV	T	C	1	Heterozygous	66.66666667
1	11623577	SNV	A	G	1	Heterozygous	66.66666667
1	11625410	SNV	C	T	1	Unknown	66.66666667
1	11652042..11652043	MNV	CA	TG	2	Heterozygous	66.66666667
1	11652058	SNV	G	T	1	Heterozygous	66.66666667
1	11674045	SNV	A	T	1	Heterozygous	66.66666667
1	11674502	SNV	A	T	1	Unknown	66.66666667
1	11750863	SNV	C	T	1	Heterozygous	66.66666667
1	11785790	SNV	G	T	1	Heterozygous	66.66666667
1	11792975	SNV	G	A	1	Heterozygous	66.66666667
1	11793058	SNV	T	C	1	Heterozygous	66.66666667
1	11798035	SNV	G	A	1	Unknown	66.66666667
1	11808722	SNV	T	G	1	Unknown	100
1	11808834	SNV	C	T	1	Unknown	66.66666667
1	11810141	SNV	G	A	1	Unknown	66.66666667
1	11852747..11852748	MNV	CA	TT	2	Heterozygous	66.66666667
1	11854886	SNV	T	G	1	Unknown	66.66666667
1	11854914	SNV	G	A	1	Heterozygous	66.66666667
1	11854918	SNV	T	G	1	Heterozygous	66.66666667
1	11883968	SNV	T	C	1	Heterozygous	66.66666667
1	11888365	SNV	C	G	1	Unknown	66.66666667
1	11902538	SNV	G	T	1	Heterozygous	66.66666667
1	11903775	SNV	A	G	1	Unknown	66.66666667
1	11916673	SNV	C	T	1	Heterozygous	66.66666667
1	11931008^11931009	Insertion	-	TGGAATAC	8	Homozygous	66.66666667
1	11931484^11931485	Insertion	-	ACA	3	Unknown	66.66666667
1	11938625	SNV	G	A	1	Heterozygous	66.66666667
1	11951533	SNV	A	G	1	Unknown	66.66666667
1	11953066	SNV	T	A	1	Unknown	66.66666667
1	11981212^11981213	Insertion	-	T	1	Unknown	66.66666667
1	11981213^11981214	Insertion	-	TT	2	Unknown	66.66666667
1	12004079	SNV	A	G	1	Unknown	66.66666667
1	12004155	SNV	A	T	1	Heterozygous	66.66666667
1	12050562	SNV	A	C	1	Heterozygous	66.66666667
1	12053372	SNV	C	T	1	Heterozygous	66.66666667
1	12104175	SNV	T	C	1	Unknown	66.66666667
1	12104187	SNV	A	C	1	Unknown	66.66666667
1	12104200	SNV	G	A	1	Unknown	66.66666667
1	12165527	SNV	A	G	1	Unknown	66.66666667
1	12168437	SNV	G	T	1	Unknown	66.66666667
1	12250610	SNV	C	G	1	Homozygous	66.66666667
1	12257564	SNV	G	A	1	Unknown	66.66666667
1	12258180	SNV	A	G	1	Unknown	66.66666667
1	12259459	SNV	T	C	1	Unknown	66.66666667
1	12259595..12259596	MNV	CA	TC	2	Homozygous	66.66666667
1	12259861	SNV	G	C	1	Unknown	66.66666667
1	12259909	SNV	T	C	1	Heterozygous	66.66666667
1	12260224	SNV	A	G	1	Unknown	66.66666667
1	12260322	SNV	T	C	1	Unknown	66.66666667
1	12260342	SNV	A	G	1	Homozygous	66.66666667
1	12261380..12261381	MNV	GC	TA	2	Unknown	66.66666667
1	12262059	SNV	C	T	1	Heterozygous	66.66666667
1	12262219	SNV	G	C	1	Heterozygous	66.66666667
1	12262228	SNV	G	A	1	Heterozygous	66.66666667
1	12262493	SNV	C	T	1	Unknown	66.66666667
1	12263618..12263619	MNV	CA	TG	2	Heterozygous	66.66666667
1	12265361	SNV	C	T	1	Unknown	66.66666667
1	12265374^12265375	Insertion	-	GC	2	Unknown	66.66666667
1	12265375^12265376	Insertion	-	C	1	Unknown	66.66666667
1	12265481	SNV	C	T	1	Unknown	66.66666667
1	12270157^12270158	Insertion	-	TT	2	Unknown	66.66666667
1	12276066^12276067	Insertion	-	CTG	3	Unknown	66.66666667
1	12276083	SNV	T	C	1	Unknown	66.66666667
1	12336186	SNV	A	T	1	Homozygous	66.66666667
1	12336302..12336303	MNV	AA	CC	2	Homozygous	66.66666667
1	12348005	SNV	G	A	1	Heterozygous	66.66666667
1	12350547^12350548	Insertion	-	T	1	Unknown	66.66666667
1	12350832	SNV	G	A	1	Heterozygous	66.66666667
1	12350841^12350842	Insertion	-	ACATAC	6	Heterozygous	66.66666667
1	12387288	SNV	A	G	1	Unknown	66.66666667
1	12411756	SNV	T	G	1	Heterozygous	66.66666667
1	12411800	SNV	A	G	1	Heterozygous	66.66666667
1	12413531	SNV	A	G	1	Homozygous	66.66666667
1	12413534	SNV	C	T	1	Unknown	66.66666667
1	12413590..12413591	MNV	TA	CT	2	Homozygous	66.66666667
1	12413625	SNV	A	G	1	Unknown	66.66666667
1	12413637	SNV	G	C	1	Homozygous	66.66666667
1	12413645..12413646	MNV	AC	GG	2	Unknown	66.66666667
1	12413664^12413665	Insertion	-	TACACAG	7	Homozygous	66.66666667
1	12417046	SNV	C	T	1	Unknown	66.66666667
1	12438624	SNV	G	T	1	Unknown	66.66666667
1	12438639	SNV	C	T	1	Unknown	66.66666667
1	12439341	SNV	C	T	1	Heterozygous	66.66666667
1	12439344	SNV	A	G	1	Unknown	66.66666667
1	12461659..12461660	MNV	CA	TG	2	Unknown	100
1	12480883	SNV	G	A	1	Unknown	66.66666667
1	12500842	SNV	A	G	1	Unknown	66.66666667
1	12501164	SNV	G	A	1	Heterozygous	66.66666667
1	12501184	SNV	G	A	1	Heterozygous	66.66666667
1	12501592	SNV	G	A	1	Unknown	66.66666667
1	12521508..12521509	MNV	CA	AG	2	Homozygous	66.66666667
1	12546557..12546558	Deletion	GC	-	2	Unknown	66.66666667
1	12547037	SNV	G	A	1	Unknown	66.66666667
1	12576127..12576128	MNV	TG	CT	2	Homozygous	66.66666667
1	12576142	SNV	T	C	1	Homozygous	66.66666667
1	12576195	SNV	A	T	1	Homozygous	66.66666667
1	12577857	SNV	C	T	1	Heterozygous	66.66666667
1	12577971	SNV	C	A	1	Homozygous	100
1	12578041	SNV	A	G	1	Homozygous	66.66666667
1	12578410	SNV	C	T	1	Unknown	66.66666667
1	12580634	SNV	C	A	1	Homozygous	66.66666667
1	12580847	SNV	A	G	1	Unknown	66.66666667
1	12581833	SNV	C	G	1	Unknown	66.66666667
1	12581911	SNV	T	C	1	Unknown	66.66666667
1	12588923	SNV	G	A	1	Unknown	66.66666667
1	12592189	SNV	T	C	1	Unknown	66.66666667
1	12592383	SNV	C	T	1	Homozygous	66.66666667
1	12596587^12596588	Insertion	-	TCGTTTTA	8	Unknown	66.66666667
1	12602182	SNV	G	A	1	Unknown	100
1	12603971	SNV	C	T	1	Heterozygous	66.66666667
1	12604045	SNV	C	T	1	Heterozygous	66.66666667
1	12604182	SNV	A	C	1	Unknown	100
1	12608396	SNV	G	A	1	Unknown	66.66666667
1	12623527..12623530	Deletion	TTAA	-	4	Unknown	66.66666667
1	12629618^12629619	Insertion	-	G	1	Heterozygous	66.66666667
1	12632663	Deletion	C	-	1	Unknown	66.66666667
1	12635246	SNV	G	A	1	Unknown	66.66666667
1	12685204	SNV	A	C	1	Unknown	66.66666667
1	12686507	SNV	C	T	1	Unknown	66.66666667
1	12692579	SNV	T	C	1	Heterozygous	66.66666667
1	12693703	SNV	G	T	1	Heterozygous	66.66666667
1	12693766	SNV	G	A	1	Heterozygous	66.66666667
1	12694080	SNV	T	C	1	Unknown	66.66666667
1	12706308	SNV	T	A	1	Heterozygous	66.66666667
1	12706799	SNV	C	T	1	Heterozygous	66.66666667
1	12706832	SNV	C	A	1	Heterozygous	66.66666667
1	12708900	SNV	T	C	1	Heterozygous	66.66666667
1	12708923	SNV	G	A	1	Heterozygous	66.66666667
1	12710478	SNV	T	G	1	Unknown	66.66666667
1	12711155	SNV	A	G	1	Unknown	100
1	12712316	SNV	A	G	1	Unknown	66.66666667
1	12719973	SNV	C	T	1	Unknown	66.66666667
1	12721158	SNV	A	G	1	Homozygous	66.66666667
1	12728357	SNV	T	A	1	Heterozygous	66.66666667
1	12734780	SNV	G	A	1	Heterozygous	66.66666667
1	12739103	SNV	A	G	1	Homozygous	66.66666667
1	12763320	SNV	T	A	1	Unknown	100
1	12763432	SNV	A	G	1	Homozygous	66.66666667
1	12763437	SNV	G	A	1	Homozygous	66.66666667
1	12763454	SNV	T	A	1	Unknown	66.66666667
1	12764249	SNV	C	T	1	Unknown	100
1	12764253	SNV	C	T	1	Unknown	66.66666667
1	12767013	SNV	C	G	1	Heterozygous	66.66666667
1	12768244..12768245	Deletion	AA	-	2	Heterozygous	66.66666667
1	12768871	SNV	G	A	1	Homozygous	66.66666667
1	12768890	SNV	C	G	1	Unknown	66.66666667
1	12769164..12769165	Deletion	AG	-	2	Unknown	66.66666667
1	12769294	SNV	A	G	1	Heterozygous	66.66666667
1	12770238	SNV	G	A	1	Homozygous	66.66666667
1	12783705	SNV	A	G	1	Unknown	66.66666667
1	12788879	SNV	T	A	1	Homozygous	66.66666667
1	12788896	SNV	C	G	1	Homozygous	66.66666667
1	12789845	SNV	C	T	1	Unknown	66.66666667
1	12789892	SNV	G	T	1	Unknown	66.66666667
1	12789916	SNV	G	A	1	Unknown	66.66666667
1	12791878	SNV	C	T	1	Heterozygous	66.66666667
1	12796182	SNV	C	T	1	Unknown	66.66666667
1	12797592..12797596	Deletion	TAAAA	-	5	Homozygous	66.66666667
1	12801987	SNV	T	C	1	Unknown	66.66666667
1	12801993	SNV	T	A	1	Unknown	66.66666667
1	12805995	SNV	C	T	1	Heterozygous	66.66666667
1	12806023	SNV	T	C	1	Heterozygous	66.66666667
1	12806066	SNV	G	A	1	Unknown	66.66666667
1	12806728	SNV	T	C	1	Unknown	66.66666667
1	12807550	SNV	G	A	1	Unknown	66.66666667
1	12808456^12808457	Insertion	-	CT	2	Homozygous	66.66666667
1	12812050	SNV	G	C	1	Unknown	66.66666667
1	12812221	SNV	C	T	1	Homozygous	66.66666667
1	12820640	SNV	C	T	1	Unknown	66.66666667
1	12821761	SNV	G	A	1	Homozygous	66.66666667
1	12834468	SNV	A	G	1	Heterozygous	66.66666667
1	12834471	SNV	C	T	1	Heterozygous	66.66666667
1	12835006	SNV	G	A	1	Unknown	66.66666667
1	12835175	SNV	C	A	1	Unknown	66.66666667
1	12835427	SNV	A	G	1	Heterozygous	66.66666667
1	12835549	SNV	T	C	1	Unknown	100
1	12837737	SNV	A	G	1	Unknown	66.66666667
1	12839116	SNV	G	A	1	Unknown	66.66666667
1	12839284	SNV	T	C	1	Homozygous	66.66666667
1	12839294	SNV	C	T	1	Homozygous	66.66666667
1	12851360	SNV	T	C	1	Homozygous	66.66666667
1	12851388	SNV	A	G	1	Homozygous	66.66666667
1	12856187	SNV	T	C	1	Heterozygous	66.66666667
1	12870831	SNV	T	A	1	Unknown	66.66666667
1	12879631	SNV	T	A	1	Heterozygous	66.66666667
1	12886807	SNV	T	G	1	Unknown	66.66666667
1	12887636	SNV	C	A	1	Heterozygous	66.66666667
1	12931914	SNV	G	C	1	Unknown	66.66666667
1	12932474	SNV	T	C	1	Unknown	66.66666667
1	12932569	SNV	T	C	1	Unknown	66.66666667
1	12934106..12934111	Deletion	TTGTTG	-	6	Homozygous	66.66666667
1	12937302	SNV	G	A	1	Heterozygous	66.66666667
1	12938698..12938701	Deletion	TTTG	-	4	Unknown	66.66666667
1	12941259	SNV	G	A	1	Unknown	66.66666667
1	12942758..12942759	MNV	CA	TG	2	Unknown	66.66666667
1	12953225	SNV	T	G	1	Homozygous	66.66666667
1	13000565	SNV	C	T	1	Heterozygous	66.66666667
1	13000763	SNV	A	G	1	Unknown	66.66666667
1	13000769	SNV	C	G	1	Unknown	66.66666667
1	13004398	SNV	T	G	1	Unknown	66.66666667
1	13006920	SNV	C	T	1	Heterozygous	66.66666667
1	13008338	SNV	C	T	1	Unknown	66.66666667
1	13008876	SNV	T	A	1	Heterozygous	66.66666667
1	13009989	SNV	T	C	1	Unknown	66.66666667
1	13010724	SNV	A	G	1	Heterozygous	66.66666667
1	13037663	SNV	T	C	1	Unknown	66.66666667
1	13056653	SNV	A	T	1	Unknown	66.66666667
1	13069737	SNV	T	G	1	Unknown	66.66666667
1	13070891..13070893	Replacement	AGG	TT	3	Unknown	66.66666667
1	13084293	SNV	A	T	1	Heterozygous	66.66666667
1	13084332	SNV	A	G	1	Unknown	66.66666667
1	13085321	SNV	G	A	1	Heterozygous	66.66666667
1	13096621	SNV	G	A	1	Heterozygous	66.66666667
1	13105566	SNV	T	A	1	Unknown	66.66666667
1	13115721	SNV	C	T	1	Unknown	66.66666667
1	13116383	SNV	G	C	1	Unknown	66.66666667
1	13116584	SNV	C	T	1	Homozygous	66.66666667
1	13118039	Deletion	C	-	1	Unknown	66.66666667
1	13118071	Deletion	G	-	1	Unknown	66.66666667
1	13134556	SNV	A	T	1	Unknown	100
1	13134566	SNV	T	G	1	Unknown	66.66666667
1	13134634..13134635	MNV	TC	CA	2	Unknown	66.66666667
1	13170664	SNV	C	G	1	Homozygous	66.66666667
1	13171741	SNV	G	A	1	Unknown	66.66666667
1	13174219	SNV	G	A	1	Homozygous	66.66666667
1	13180721..13180722	MNV	GC	AT	2	Homozygous	66.66666667
1	13183221	SNV	A	T	1	Unknown	66.66666667
1	13183246	SNV	C	G	1	Homozygous	66.66666667
1	13185755..13185756	Deletion	AT	-	2	Unknown	66.66666667
1	13191938	SNV	G	A	1	Unknown	66.66666667
1	13199339	SNV	C	T	1	Homozygous	66.66666667
1	13199381	SNV	A	C	1	Unknown	66.66666667
1	13202093..13202094	Deletion	AT	-	2	Unknown	66.66666667
1	13204156	SNV	C	T	1	Unknown	66.66666667
1	13204264	SNV	A	T	1	Unknown	66.66666667
1	13204277	SNV	T	C	1	Homozygous	66.66666667
1	13204926	SNV	A	T	1	Unknown	66.66666667
1	13209670..13209671	MNV	GT	AC	2	Homozygous	66.66666667
1	13213596	SNV	C	T	1	Homozygous	66.66666667
1	13213601^13213602	Insertion	-	GTGTTCT	7	Unknown	100
1	13217897	Deletion	G	-	1	Unknown	66.66666667
1	13235002^13235003	Insertion	-	AG	2	Homozygous	66.66666667
1	13254371	SNV	T	C	1	Homozygous	66.66666667
1	13254399	SNV	C	T	1	Homozygous	66.66666667
1	13268223	SNV	T	C	1	Homozygous	66.66666667
1	13268836	SNV	T	A	1	Homozygous	66.66666667
1	13268897	SNV	G	A	1	Homozygous	66.66666667
1	13268947	SNV	T	C	1	Homozygous	66.66666667
1	13268996	SNV	T	G	1	Homozygous	66.66666667
1	13269839	SNV	T	C	1	Homozygous	66.66666667
1	13275865	SNV	A	C	1	Homozygous	66.66666667
1	13327828	SNV	C	G	1	Unknown	66.66666667
1	13341535	SNV	T	G	1	Unknown	66.66666667
1	13359982	SNV	T	C	1	Heterozygous	66.66666667
1	13476171	SNV	A	G	1	Unknown	66.66666667
1	13484607	SNV	G	A	1	Unknown	66.66666667
1	13484610	SNV	G	A	1	Unknown	66.66666667
1	13484644	SNV	C	A	1	Unknown	66.66666667
1	13484647	SNV	C	T	1	Unknown	66.66666667
1	13484704	SNV	G	A	1	Homozygous	66.66666667
1	13571260	SNV	G	A	1	Unknown	66.66666667
1	13580425	SNV	A	G	1	Unknown	66.66666667
1	13580437..13580438	Replacement	TT	G	2	Unknown	66.66666667
1	13595766	SNV	A	G	1	Heterozygous	66.66666667
1	13595782	SNV	T	C	1	Heterozygous	66.66666667
1	13595822..13595823	MNV	CG	TT	2	Heterozygous	66.66666667
1	13596181	SNV	T	C	1	Heterozygous	66.66666667
1	13596282	SNV	C	T	1	Heterozygous	66.66666667
1	13596336	SNV	C	T	1	Heterozygous	66.66666667
1	13597946	SNV	T	G	1	Heterozygous	66.66666667
1	13598114	SNV	A	T	1	Unknown	66.66666667
1	13598195	Replacement	C	TAT	3	Heterozygous	66.66666667
1	13598197	SNV	G	A	1	Heterozygous	66.66666667
1	13598199	SNV	A	T	1	Heterozygous	66.66666667
1	13598202..13598204	MNV	TTC	GAA	3	Heterozygous	66.66666667
1	13598207	SNV	A	T	1	Heterozygous	66.66666667
1	13598209	SNV	T	C	1	Heterozygous	66.66666667
1	13598211..13598213	Replacement	ATA	G	3	Heterozygous	66.66666667
1	13599258	SNV	C	G	1	Heterozygous	66.66666667
1	13599800	SNV	A	T	1	Unknown	66.66666667
1	13601353	SNV	C	T	1	Heterozygous	66.66666667
1	13601364	SNV	A	T	1	Heterozygous	66.66666667
1	13601385	SNV	G	A	1	Heterozygous	66.66666667
1	13603275^13603276	Insertion	-	TTG	3	Unknown	66.66666667
1	13604769	SNV	C	T	1	Heterozygous	66.66666667
1	13604779	SNV	A	G	1	Unknown	66.66666667
1	13605099	SNV	G	T	1	Heterozygous	66.66666667
1	13605246	SNV	T	C	1	Heterozygous	66.66666667
1	13607016	SNV	T	C	1	Homozygous	66.66666667
1	13653648	SNV	C	T	1	Unknown	66.66666667
1	13653658	SNV	T	C	1	Unknown	66.66666667
1	13689748	SNV	A	G	1	Heterozygous	66.66666667
1	13751855	SNV	C	A	1	Homozygous	66.66666667
1	13763962	SNV	T	C	1	Heterozygous	66.66666667
1	13777625	SNV	A	G	1	Unknown	66.66666667
1	13780552	SNV	T	C	1	Heterozygous	66.66666667
1	13880055	SNV	A	G	1	Unknown	66.66666667
1	13880068	SNV	G	C	1	Unknown	66.66666667
1	13880072	SNV	C	A	1	Unknown	66.66666667
1	13880074	SNV	C	T	1	Unknown	66.66666667
1	13889082	SNV	T	C	1	Homozygous	66.66666667
1	13889545	SNV	G	A	1	Unknown	66.66666667
1	13890074	SNV	A	C	1	Unknown	66.66666667
1	13890077	SNV	C	T	1	Unknown	100
1	13891496	Deletion	T	-	1	Heterozygous	66.66666667
1	13891498..13891507	Deletion	CATAAGGGTT	-	10	Heterozygous	66.66666667
1	13894246	SNV	C	T	1	Homozygous	66.66666667
1	13894358	SNV	T	C	1	Homozygous	66.66666667
1	13895595..13895600	Deletion	CGACGA	-	6	Homozygous	100
1	13897106	SNV	A	G	1	Heterozygous	66.66666667
1	13897110..13897111	MNV	GT	AA	2	Heterozygous	66.66666667
1	13897116	SNV	G	A	1	Heterozygous	66.66666667
1	13897144	SNV	T	A	1	Unknown	66.66666667
1	13898709	SNV	T	C	1	Unknown	66.66666667
1	13906713	SNV	T	A	1	Unknown	100
1	13908353	SNV	A	C	1	Unknown	66.66666667
1	13909973	SNV	G	T	1	Unknown	66.66666667
1	13916240	SNV	A	G	1	Unknown	66.66666667
1	13916495	SNV	T	C	1	Heterozygous	66.66666667
1	13916843	SNV	A	G	1	Unknown	66.66666667
1	13916862	SNV	T	C	1	Unknown	100
1	13917133	SNV	C	T	1	Heterozygous	66.66666667
1	13931768..13931769	Replacement	TT	A	2	Unknown	66.66666667
1	13940968	SNV	C	G	1	Heterozygous	66.66666667
1	14014855	SNV	T	A	1	Homozygous	66.66666667
1	14016296	SNV	G	A	1	Homozygous	66.66666667
1	14030342	SNV	C	T	1	Unknown	66.66666667
1	14030494	SNV	A	T	1	Homozygous	66.66666667
1	14031013	SNV	C	A	1	Homozygous	66.66666667
1	14031058	SNV	G	T	1	Homozygous	66.66666667
1	14031066	SNV	C	T	1	Homozygous	66.66666667
1	14034884	SNV	A	G	1	Homozygous	66.66666667
1	14039017	SNV	T	C	1	Homozygous	66.66666667
1	14040651	SNV	T	G	1	Homozygous	66.66666667
1	14042175	SNV	T	C	1	Homozygous	66.66666667
1	14042254	SNV	T	G	1	Homozygous	66.66666667
1	14045335	SNV	C	T	1	Homozygous	100
1	14045418	Deletion	C	-	1	Homozygous	100
1	14045425..14045427	Deletion	TTG	-	3	Homozygous	100
1	14045439	SNV	G	A	1	Homozygous	66.66666667
1	14045816	SNV	A	G	1	Homozygous	66.66666667
1	14047931	SNV	G	A	1	Homozygous	66.66666667
1	14048434	SNV	T	C	1	Homozygous	66.66666667
1	14049541^14049542	Insertion	-	A	1	Homozygous	66.66666667
1	14050007	SNV	T	C	1	Homozygous	66.66666667
1	14050241	SNV	G	A	1	Homozygous	66.66666667
1	14050249	SNV	T	C	1	Homozygous	66.66666667
1	14050261	SNV	A	G	1	Homozygous	66.66666667
1	14050653	SNV	C	T	1	Homozygous	66.66666667
1	14050676	Deletion	G	-	1	Homozygous	66.66666667
1	14051265	SNV	C	T	1	Homozygous	66.66666667
1	14053794^14053795	Insertion	-	CT	2	Homozygous	66.66666667
1	14074215..14074216	MNV	AC	GT	2	Unknown	66.66666667
1	14102009	SNV	C	A	1	Unknown	66.66666667
1	14131995	SNV	A	G	1	Homozygous	66.66666667
1	14155284	SNV	G	A	1	Homozygous	66.66666667
1	14263028^14263029	Insertion	-	TGCTGCACA	9	Homozygous	66.66666667
1	14267687	SNV	C	T	1	Homozygous	66.66666667
1	14274619	SNV	C	T	1	Unknown	66.66666667
1	14275044	SNV	G	A	1	Unknown	66.66666667
1	14296271	SNV	C	T	1	Unknown	66.66666667
1	14296960	SNV	A	G	1	Unknown	66.66666667
1	14297637	SNV	G	A	1	Unknown	66.66666667
1	14297877	Deletion	G	-	1	Unknown	66.66666667
1	14298027^14298028	Insertion	-	ATGAAAGA	8	Unknown	66.66666667
1	14305500	SNV	C	T	1	Heterozygous	66.66666667
1	14305615	SNV	T	C	1	Homozygous	66.66666667
1	14317211	SNV	C	T	1	Homozygous	66.66666667
1	14317817	SNV	A	G	1	Unknown	66.66666667
1	14326643..14326644	MNV	GG	CA	2	Unknown	66.66666667
1	14328917	SNV	T	C	1	Heterozygous	66.66666667
1	14328934	SNV	C	T	1	Heterozygous	66.66666667
1	14328940	SNV	C	T	1	Heterozygous	66.66666667
1	14329426	SNV	T	G	1	Unknown	66.66666667
1	14330139	SNV	T	C	1	Unknown	66.66666667
1	14330182	SNV	C	G	1	Heterozygous	66.66666667
1	14335118	SNV	C	T	1	Unknown	66.66666667
1	14336083	SNV	A	G	1	Unknown	66.66666667
1	14336087	SNV	C	T	1	Homozygous	66.66666667
1	14337664	SNV	C	T	1	Heterozygous	66.66666667
1	14338558	SNV	A	G	1	Unknown	66.66666667
1	14340651	SNV	G	T	1	Heterozygous	66.66666667
1	14344629	SNV	A	T	1	Homozygous	66.66666667
1	14357667	SNV	G	T	1	Unknown	66.66666667
1	14371480	SNV	T	A	1	Homozygous	66.66666667
1	14373171	SNV	G	C	1	Unknown	66.66666667
1	14377707	SNV	G	A	1	Unknown	66.66666667
1	14377846	SNV	T	G	1	Unknown	66.66666667
1	14381315	SNV	A	T	1	Unknown	66.66666667
1	14392578	SNV	G	A	1	Unknown	66.66666667
1	14393025	SNV	C	T	1	Unknown	66.66666667
1	14398825	SNV	C	T	1	Homozygous	66.66666667
1	14399322	SNV	C	T	1	Unknown	66.66666667
1	14404948	SNV	G	A	1	Heterozygous	66.66666667
1	14409274	SNV	C	T	1	Unknown	66.66666667
1	14412795	SNV	A	G	1	Heterozygous	66.66666667
1	14412826..14412827	MNV	CC	TA	2	Heterozygous	66.66666667
1	14412842..14412843	MNV	TC	AA	2	Heterozygous	66.66666667
1	14413727	SNV	C	G	1	Unknown	66.66666667
1	14418145..14418146	Deletion	TA	-	2	Unknown	66.66666667
1	14418149	SNV	T	C	1	Unknown	66.66666667
1	14418956..14418966	Deletion	ATACTTGGGAG	-	11	Unknown	66.66666667
1	14418995	SNV	C	G	1	Unknown	66.66666667
1	14420340	Deletion	A	-	1	Homozygous	66.66666667
1	14425517	SNV	A	T	1	Unknown	66.66666667
1	14432522..14432527	Deletion	GACCAA	-	6	Unknown	66.66666667
1	14434471	SNV	A	G	1	Homozygous	66.66666667
1	14446499	SNV	T	C	1	Heterozygous	66.66666667
1	14446794	SNV	T	C	1	Unknown	100
1	14446821	SNV	T	G	1	Unknown	100
1	14446825	SNV	G	T	1	Unknown	100
1	14448417	SNV	T	C	1	Unknown	66.66666667
1	14449723	SNV	C	A	1	Unknown	66.66666667
1	14449733	Deletion	T	-	1	Unknown	66.66666667
1	14453647	SNV	G	A	1	Heterozygous	66.66666667
1	14456423	SNV	G	A	1	Unknown	66.66666667
1	14460154	SNV	G	A	1	Unknown	66.66666667
1	14460157	SNV	A	G	1	Unknown	66.66666667
1	14470971	SNV	T	C	1	Unknown	66.66666667
1	14470999	SNV	C	T	1	Unknown	66.66666667
1	14475595..14475597	Deletion	ATC	-	3	Homozygous	66.66666667
1	14476410	SNV	C	T	1	Homozygous	66.66666667
1	14483888	SNV	A	G	1	Unknown	66.66666667
1	14487431	SNV	C	T	1	Homozygous	66.66666667
1	14487439	SNV	C	T	1	Homozygous	66.66666667
1	14487611	SNV	C	G	1	Unknown	66.66666667
1	14515400	SNV	T	C	1	Unknown	66.66666667
1	14526553	SNV	G	A	1	Unknown	66.66666667
1	14530326	SNV	C	T	1	Unknown	66.66666667
1	14533322	SNV	T	C	1	Homozygous	66.66666667
1	14533334	SNV	C	G	1	Homozygous	66.66666667
1	14570274	SNV	A	G	1	Homozygous	66.66666667
1	14572509	SNV	T	C	1	Unknown	66.66666667
1	14573522	SNV	C	T	1	Unknown	66.66666667
1	14573781	SNV	A	G	1	Unknown	66.66666667
1	14574269	SNV	G	A	1	Unknown	66.66666667
1	14576411	SNV	T	C	1	Unknown	66.66666667
1	14607773	SNV	T	C	1	Unknown	66.66666667
1	14611402	SNV	A	C	1	Unknown	66.66666667
1	14614177	SNV	G	A	1	Homozygous	66.66666667
1	14616642	SNV	C	G	1	Heterozygous	66.66666667
1	14625925	SNV	T	C	1	Heterozygous	66.66666667
1	14669596..14669597	Deletion	CC	-	2	Unknown	66.66666667
1	14671058^14671059	Insertion	-	AAAA	4	Homozygous	66.66666667
1	14675162	SNV	G	A	1	Unknown	66.66666667
1	14684121	SNV	G	A	1	Unknown	66.66666667
1	14737778	SNV	C	T	1	Heterozygous	66.66666667
1	14785372	SNV	A	G	1	Homozygous	66.66666667
1	14785397	Deletion	T	-	1	Unknown	66.66666667
1	14790803..14790804	MNV	TG	CA	2	Unknown	66.66666667
1	14793751	SNV	A	G	1	Unknown	100
1	14793818	SNV	T	C	1	Heterozygous	66.66666667
1	14814366	SNV	T	C	1	Unknown	66.66666667
1	14815304	SNV	A	C	1	Heterozygous	66.66666667
1	14818222	SNV	G	A	1	Unknown	66.66666667
1	14818450	SNV	C	T	1	Homozygous	66.66666667
1	14819577	SNV	T	C	1	Unknown	66.66666667
1	14819587	SNV	C	T	1	Unknown	66.66666667
1	14821694	SNV	A	C	1	Unknown	100
1	14821759	SNV	A	T	1	Unknown	66.66666667
1	14821875	SNV	A	G	1	Homozygous	66.66666667
1	14823358	SNV	C	T	1	Unknown	66.66666667
1	14825958	SNV	A	G	1	Heterozygous	66.66666667
1	14825970	SNV	T	C	1	Heterozygous	66.66666667
1	14832837	SNV	C	T	1	Unknown	66.66666667
1	14835195	SNV	T	C	1	Heterozygous	66.66666667
1	14835202	SNV	T	G	1	Heterozygous	66.66666667
1	14835861	SNV	C	A	1	Heterozygous	66.66666667
1	14837368	SNV	T	C	1	Heterozygous	66.66666667
1	14837390	SNV	T	G	1	Heterozygous	66.66666667
1	14838553^14838554	Insertion	-	TTTCCAGCTGCA	12	Heterozygous	66.66666667
1	14848706	SNV	T	C	1	Heterozygous	66.66666667
1	14855197	SNV	G	T	1	Heterozygous	66.66666667
1	14855219	SNV	T	C	1	Unknown	66.66666667
1	14882003	SNV	C	T	1	Unknown	66.66666667
1	14889621	SNV	C	T	1	Heterozygous	66.66666667
1	14894484	SNV	T	A	1	Heterozygous	66.66666667
1	14920066^14920067	Insertion	-	C	1	Heterozygous	66.66666667
1	14934986	SNV	A	G	1	Heterozygous	66.66666667
1	14954033	SNV	G	T	1	Unknown	66.66666667
1	14961910..14961911	MNV	CT	TG	2	Heterozygous	66.66666667
1	14965860	SNV	T	G	1	Homozygous	66.66666667
1	14977008	SNV	G	C	1	Homozygous	66.66666667
1	14977115	SNV	T	A	1	Unknown	66.66666667
1	14977668	SNV	C	T	1	Unknown	66.66666667
1	14982923..14982924	Deletion	AA	-	2	Heterozygous	66.66666667
1	14982923..14982924	MNV	AA	AA	2	Heterozygous	66.66666667
1	14985907	SNV	C	T	1	Heterozygous	66.66666667
1	14987362	SNV	A	G	1	Unknown	100
1	14987397	SNV	T	C	1	Homozygous	66.66666667
1	14993728	SNV	A	T	1	Homozygous	66.66666667
1	14993730	SNV	T	C	1	Homozygous	66.66666667
1	14993768	SNV	G	A	1	Unknown	66.66666667
1	14993777	SNV	G	T	1	Unknown	66.66666667
1	14993779	SNV	G	A	1	Unknown	66.66666667
1	14993799	SNV	T	C	1	Unknown	66.66666667
1	14993853	SNV	G	A	1	Unknown	100
1	14993872	SNV	C	G	1	Unknown	66.66666667
1	14993932	SNV	A	T	1	Heterozygous	66.66666667
1	14998367..14998371	Deletion	TTTTT	-	5	Unknown	66.66666667
1	14998838..14998839	MNV	AG	CA	2	Unknown	66.66666667
1	15022902	SNV	C	G	1	Heterozygous	66.66666667
1	15064775	SNV	C	A	1	Unknown	66.66666667
1	15067326	Deletion	T	-	1	Homozygous	66.66666667
1	15075754	SNV	A	T	1	Unknown	66.66666667
1	15094602	SNV	T	C	1	Homozygous	66.66666667
1	15095002	SNV	T	C	1	Unknown	66.66666667
1	15095600	SNV	A	C	1	Heterozygous	66.66666667
1	15101698	SNV	C	T	1	Heterozygous	66.66666667
1	15107234	SNV	T	G	1	Homozygous	66.66666667
1	15108122	SNV	A	T	1	Heterozygous	66.66666667
1	15132031	SNV	T	G	1	Unknown	66.66666667
1	15139366	SNV	C	T	1	Unknown	66.66666667
1	15139638	SNV	A	G	1	Heterozygous	66.66666667
1	15144199	SNV	T	C	1	Unknown	66.66666667
1	15144378	SNV	C	A	1	Heterozygous	66.66666667
1	15168969	SNV	G	A	1	Unknown	66.66666667
1	15169035	SNV	G	A	1	Unknown	66.66666667
1	15179391	SNV	A	G	1	Heterozygous	66.66666667
1	15179485	SNV	A	G	1	Heterozygous	66.66666667
1	15179498	SNV	G	A	1	Heterozygous	66.66666667
1	15179506	SNV	T	C	1	Heterozygous	66.66666667
1	15180578	SNV	G	A	1	Heterozygous	66.66666667
1	15180803	SNV	T	C	1	Unknown	66.66666667
1	15181720	SNV	A	G	1	Unknown	66.66666667
1	15181732	SNV	A	G	1	Unknown	66.66666667
1	15181738	SNV	A	G	1	Unknown	66.66666667
1	15195736	SNV	C	T	1	Heterozygous	66.66666667
1	15197143	SNV	T	G	1	Heterozygous	66.66666667
1	15197223	SNV	A	G	1	Heterozygous	66.66666667
1	15248799	SNV	T	C	1	Unknown	66.66666667
1	15290993	SNV	G	A	1	Heterozygous	66.66666667
1	15355623	SNV	A	G	1	Unknown	66.66666667
1	15414401	SNV	G	A	1	Unknown	66.66666667
1	15463093	SNV	A	C	1	Unknown	66.66666667
1	15502164	SNV	A	T	1	Heterozygous	66.66666667
1	15546380..15546381	MNV	TG	CA	2	Unknown	66.66666667
1	15546409	SNV	A	G	1	Unknown	100
1	15559539	SNV	C	A	1	Heterozygous	66.66666667
1	15562211	SNV	G	A	1	Unknown	66.66666667
1	15562214	SNV	T	C	1	Unknown	66.66666667
1	15562885	SNV	G	A	1	Unknown	66.66666667
1	15606736..15606737	MNV	TC	AA	2	Heterozygous	66.66666667
1	15614410	SNV	C	T	1	Unknown	66.66666667
1	15638684	SNV	C	T	1	Homozygous	66.66666667
1	15667095	SNV	T	C	1	Heterozygous	66.66666667
1	15688747	SNV	T	C	1	Heterozygous	66.66666667
1	15768945	SNV	A	G	1	Homozygous	66.66666667
1	15781790	SNV	C	A	1	Homozygous	66.66666667
1	15782041	SNV	G	A	1	Unknown	100
1	15782072	SNV	C	T	1	Unknown	100
1	15788954	SNV	A	C	1	Unknown	66.66666667
1	15790763	SNV	A	G	1	Unknown	66.66666667
1	15796973	SNV	C	T	1	Homozygous	66.66666667
1	15797454	SNV	C	T	1	Homozygous	66.66666667
1	15797457	SNV	G	A	1	Homozygous	66.66666667
1	15799498	SNV	G	A	1	Homozygous	66.66666667
1	15799508	SNV	A	G	1	Homozygous	66.66666667
1	15799596	SNV	T	C	1	Homozygous	66.66666667
1	15814477	SNV	T	C	1	Unknown	66.66666667
1	15836746	SNV	G	A	1	Homozygous	66.66666667
1	15896361	SNV	C	T	1	Heterozygous	66.66666667
1	15902209	SNV	T	C	1	Unknown	66.66666667
1	15916478	SNV	C	G	1	Heterozygous	66.66666667
1	15923299	SNV	A	G	1	Unknown	66.66666667
1	15923597	SNV	G	A	1	Unknown	66.66666667
1	15926158	SNV	C	T	1	Heterozygous	66.66666667
1	15930684^15930685	Insertion	-	A	1	Heterozygous	66.66666667
1	15950049	SNV	G	A	1	Unknown	66.66666667
1	15954786	SNV	A	G	1	Heterozygous	66.66666667
1	15958623	SNV	G	A	1	Heterozygous	66.66666667
1	15988853	SNV	T	C	1	Unknown	66.66666667
1	16003414..16003415	MNV	CC	AA	2	Heterozygous	66.66666667
1	16003454	SNV	G	A	1	Heterozygous	66.66666667
1	16003471..16003472	MNV	GG	AA	2	Unknown	66.66666667
1	16003582	SNV	C	T	1	Unknown	66.66666667
1	16025387	SNV	A	G	1	Unknown	66.66666667
1	16031259..16031262	Deletion	TTTA	-	4	Unknown	66.66666667
1	16035330	SNV	C	T	1	Unknown	66.66666667
1	16049248	SNV	T	C	1	Unknown	66.66666667
1	16049283	SNV	A	G	1	Homozygous	100
1	16049289	SNV	G	A	1	Homozygous	100
1	16049312..16049316	Deletion	GCCGT	-	5	Unknown	66.66666667
1	16053866	SNV	A	G	1	Unknown	66.66666667
1	16054480	SNV	A	G	1	Unknown	66.66666667
1	16059075	SNV	T	C	1	Unknown	66.66666667
1	16061055	SNV	G	A	1	Homozygous	66.66666667
1	16065772^16065773	Insertion	-	AA	2	Homozygous	66.66666667
1	16067295	SNV	T	C	1	Homozygous	100
1	16067295..16067296	MNV	TG	CA	2	Homozygous	66.66666667
1	16067333	SNV	G	C	1	Homozygous	66.66666667
1	16067523	SNV	A	G	1	Homozygous	66.66666667
1	16067663	SNV	A	G	1	Homozygous	100
1	16067672	SNV	C	T	1	Homozygous	66.66666667
1	16067685	Deletion	G	-	1	Homozygous	100
1	16072108^16072109	Insertion	-	ATACATAGA	9	Homozygous	66.66666667
1	16074403	SNV	C	T	1	Unknown	66.66666667
1	16077206..16077207	Deletion	CT	-	2	Unknown	66.66666667
1	16089680	SNV	A	G	1	Unknown	66.66666667
1	16091637	SNV	G	T	1	Unknown	66.66666667
1	16092303	SNV	G	A	1	Heterozygous	66.66666667
1	16125524	SNV	G	A	1	Heterozygous	66.66666667
1	16129765^16129766	Insertion	-	CAGT	4	Unknown	66.66666667
1	16131274	SNV	A	G	1	Homozygous	100
1	16131730	SNV	G	A	1	Unknown	100
1	16134831	SNV	T	C	1	Heterozygous	66.66666667
1	16134840	SNV	G	A	1	Heterozygous	66.66666667
1	16148616	SNV	C	T	1	Unknown	66.66666667
1	16150909	SNV	G	A	1	Heterozygous	66.66666667
1	16152535..16152539	Deletion	TTTTT	-	5	Unknown	66.66666667
1	16153334	Deletion	A	-	1	Unknown	66.66666667
1	16153348	SNV	G	C	1	Unknown	66.66666667
1	16153350	SNV	G	T	1	Unknown	66.66666667
1	16153355..16153356	Deletion	CT	-	2	Unknown	66.66666667
1	16161155	SNV	C	T	1	Heterozygous	66.66666667
1	16192565	SNV	T	C	1	Homozygous	66.66666667
1	16196702^16196703	Insertion	-	ATA	3	Unknown	66.66666667
1	16254951	SNV	G	A	1	Unknown	66.66666667
1	16255859	SNV	A	C	1	Unknown	66.66666667
1	16271063	SNV	G	A	1	Unknown	66.66666667
1	16325729	SNV	T	C	1	Unknown	66.66666667
1	16326441	SNV	G	A	1	Homozygous	66.66666667
1	16327189	SNV	C	T	1	Heterozygous	66.66666667
1	16334136..16334142	Deletion	ATCAGAA	-	7	Unknown	66.66666667
1	16337053	SNV	T	C	1	Unknown	66.66666667
1	16340418	SNV	C	T	1	Unknown	66.66666667
1	16388187	SNV	T	C	1	Heterozygous	66.66666667
1	16388967	SNV	G	A	1	Heterozygous	66.66666667
1	16389930	SNV	G	A	1	Unknown	66.66666667
1	16421100	SNV	T	C	1	Unknown	66.66666667
1	16421954	SNV	G	A	1	Heterozygous	66.66666667
1	16434450	SNV	G	T	1	Unknown	66.66666667
1	16476967	SNV	A	T	1	Unknown	66.66666667
1	16488655^16488656	Insertion	-	T	1	Unknown	66.66666667
1	16489490..16489495	Deletion	TTTCTG	-	6	Unknown	66.66666667
1	16494581	Deletion	A	-	1	Unknown	66.66666667
1	16495066	SNV	T	C	1	Unknown	66.66666667
1	16495491	SNV	G	A	1	Unknown	66.66666667
1	16499151	SNV	G	A	1	Unknown	66.66666667
1	16499269	SNV	G	A	1	Unknown	66.66666667
1	16499920	SNV	A	C	1	Unknown	66.66666667
1	16582596	SNV	A	C	1	Heterozygous	66.66666667
1	16592496	SNV	G	C	1	Homozygous	66.66666667
1	16603437	SNV	G	A	1	Unknown	66.66666667
1	16603677	SNV	T	C	1	Homozygous	66.66666667
1	16608585	SNV	T	C	1	Unknown	100
1	16610354	SNV	C	T	1	Heterozygous	66.66666667
1	16611859	SNV	A	G	1	Heterozygous	66.66666667
1	16614090	SNV	G	A	1	Unknown	66.66666667
1	16617471	SNV	C	A	1	Unknown	66.66666667
1	16619034	SNV	T	C	1	Unknown	66.66666667
1	16621941	SNV	T	C	1	Homozygous	66.66666667
1	16622031	SNV	A	G	1	Unknown	66.66666667
1	16622994	SNV	C	G	1	Homozygous	66.66666667
1	16623052..16623055	Deletion	AAAC	-	4	Homozygous	66.66666667
1	16633891	SNV	T	C	1	Unknown	66.66666667
1	16636997	SNV	A	T	1	Unknown	66.66666667
1	16643860	SNV	T	C	1	Unknown	66.66666667
1	16654594	SNV	G	T	1	Homozygous	66.66666667
1	16663950	SNV	G	T	1	Unknown	66.66666667
1	16664530	SNV	T	C	1	Unknown	66.66666667
1	16668096	SNV	G	A	1	Unknown	66.66666667
1	16669260	SNV	C	T	1	Unknown	66.66666667
1	16671043	SNV	C	T	1	Unknown	66.66666667
1	16671769	SNV	G	A	1	Unknown	66.66666667
1	16672594	SNV	C	A	1	Unknown	66.66666667
1	16674634	SNV	A	G	1	Unknown	66.66666667
1	16681632	SNV	A	G	1	Homozygous	100
1	16686544	SNV	G	C	1	Homozygous	66.66666667
1	16686815	SNV	A	G	1	Homozygous	66.66666667
1	16687061	SNV	A	C	1	Homozygous	66.66666667
1	16687530	SNV	C	A	1	Unknown	66.66666667
1	16687566	SNV	T	A	1	Homozygous	100
1	16687632	SNV	G	A	1	Homozygous	66.66666667
1	16688220	SNV	C	G	1	Heterozygous	66.66666667
1	16688434	SNV	G	A	1	Homozygous	66.66666667
1	16689044	SNV	A	G	1	Unknown	66.66666667
1	16689357	SNV	A	C	1	Unknown	100
1	16689498	SNV	T	C	1	Unknown	66.66666667
1	16690200	SNV	C	T	1	Unknown	66.66666667
1	16690240	SNV	G	A	1	Unknown	66.66666667
1	16690414	SNV	G	A	1	Unknown	66.66666667
1	16690463	SNV	G	A	1	Unknown	100
1	16690478	SNV	C	T	1	Unknown	66.66666667
1	16692446	SNV	T	C	1	Unknown	66.66666667
1	16700254	SNV	A	G	1	Unknown	66.66666667
1	16701472	SNV	C	T	1	Unknown	66.66666667
1	16701643	SNV	G	A	1	Unknown	66.66666667
1	16702759	SNV	G	A	1	Heterozygous	66.66666667
1	16703004	SNV	T	C	1	Unknown	66.66666667
1	16703342	SNV	G	A	1	Unknown	66.66666667
1	16703420	SNV	A	G	1	Unknown	66.66666667
1	16703969	SNV	A	G	1	Unknown	66.66666667
1	16707844	SNV	G	C	1	Unknown	66.66666667
1	16807958	SNV	A	C	1	Unknown	66.66666667
1	16937798	SNV	C	T	1	Unknown	100
1	16979906..16979911	Deletion	CAATAA	-	6	Heterozygous	66.66666667
1	17042369	SNV	A	C	1	Homozygous	66.66666667
1	17044008	SNV	A	C	1	Homozygous	66.66666667
1	17052880	SNV	T	C	1	Unknown	66.66666667
1	17247675^17247676	Insertion	-	G	1	Heterozygous	66.66666667
1	17247675^17247676	Insertion	-	A	1	Unknown	66.66666667
1	17712341	SNV	C	T	1	Heterozygous	66.66666667
1	17793212..17793214	Deletion	AAC	-	3	Heterozygous	66.66666667
1	17797813	SNV	A	G	1	Unknown	66.66666667
1	17810715	SNV	T	C	1	Unknown	66.66666667
1	17816809	SNV	A	G	1	Unknown	66.66666667
1	17816917	SNV	G	A	1	Unknown	66.66666667
1	17873179	SNV	T	A	1	Unknown	66.66666667
1	17873406	SNV	T	A	1	Homozygous	66.66666667
1	17873408	SNV	T	A	1	Homozygous	66.66666667
1	17889311	SNV	T	C	1	Unknown	66.66666667
1	17998790^17998791	Insertion	-	A	1	Homozygous	66.66666667
1	18001563	SNV	A	T	1	Unknown	66.66666667
1	18022063	Deletion	C	-	1	Unknown	66.66666667
1	18028940	SNV	G	A	1	Homozygous	66.66666667
1	18029789	SNV	T	C	1	Heterozygous	66.66666667
1	18032941	SNV	C	A	1	Unknown	66.66666667
1	18037097	SNV	C	T	1	Unknown	66.66666667
1	18037490	SNV	C	T	1	Unknown	66.66666667
1	18037833	SNV	A	C	1	Unknown	66.66666667
1	18039402	SNV	C	T	1	Unknown	100
1	18039449^18039450	Insertion	-	AC	2	Unknown	66.66666667
1	18040043	SNV	T	C	1	Unknown	100
1	18040388	SNV	G	A	1	Unknown	100
1	18040532	SNV	A	G	1	Unknown	100
1	18042327	SNV	A	T	1	Heterozygous	66.66666667
1	18099663..18099664	MNV	TT	AA	2	Unknown	66.66666667
1	18110831	SNV	T	C	1	Homozygous	66.66666667
1	18210542	SNV	T	A	1	Unknown	66.66666667
1	18214008	SNV	G	C	1	Homozygous	66.66666667
1	18215160	SNV	A	C	1	Unknown	66.66666667
1	18226638	SNV	G	C	1	Unknown	66.66666667
1	18226808	SNV	C	T	1	Unknown	66.66666667
1	18229094	SNV	T	C	1	Unknown	66.66666667
1	18232624	SNV	T	C	1	Homozygous	66.66666667
1	18236409	SNV	C	A	1	Homozygous	66.66666667
1	18399479	SNV	C	T	1	Unknown	66.66666667
1	18399683	SNV	C	A	1	Unknown	66.66666667
1	18399686	SNV	A	C	1	Unknown	66.66666667
1	18400138	SNV	T	C	1	Unknown	66.66666667
1	18467897	SNV	A	G	1	Unknown	66.66666667
1	18492856..18492857	MNV	CA	TG	2	Unknown	66.66666667
1	18498348	SNV	T	A	1	Homozygous	66.66666667
1	18498465	SNV	C	A	1	Homozygous	66.66666667
1	18499849	SNV	G	T	1	Homozygous	66.66666667
1	18503164..18503165	Deletion	CA	-	2	Homozygous	66.66666667
1	18513657	SNV	C	T	1	Homozygous	66.66666667
1	18516206	SNV	A	T	1	Unknown	66.66666667
1	18516266	SNV	A	G	1	Unknown	66.66666667
1	18521406..18521407	MNV	CA	TG	2	Homozygous	66.66666667
1	18527331^18527332	Insertion	-	T	1	Homozygous	66.66666667
1	18558317..18558318	Deletion	TC	-	2	Unknown	66.66666667
1	18571740	SNV	T	C	1	Unknown	66.66666667
1	18573717^18573718	Insertion	-	TT	2	Unknown	100
1	18573727	SNV	T	C	1	Unknown	100
1	18573751	SNV	C	A	1	Unknown	100
1	18573906	SNV	T	C	1	Homozygous	66.66666667
1	18574729	SNV	A	G	1	Homozygous	66.66666667
1	18575822	SNV	T	C	1	Unknown	66.66666667
1	18575899	SNV	A	C	1	Homozygous	66.66666667
1	18575992	SNV	A	C	1	Unknown	66.66666667
1	18577541	SNV	G	A	1	Heterozygous	66.66666667
1	18577943	SNV	A	G	1	Unknown	66.66666667
1	18586820	SNV	T	C	1	Unknown	66.66666667
1	18591010	SNV	T	C	1	Heterozygous	66.66666667
1	18591223	SNV	C	T	1	Unknown	66.66666667
1	18689262^18689263	Insertion	-	T	1	Unknown	66.66666667
1	18703184	SNV	T	C	1	Homozygous	100
1	18704776	SNV	A	G	1	Homozygous	100
1	18713942	SNV	T	C	1	Unknown	66.66666667
1	18726822	SNV	C	T	1	Unknown	66.66666667
1	18736446	SNV	G	A	1	Homozygous	66.66666667
1	18736464	SNV	G	T	1	Homozygous	66.66666667
1	18934993	SNV	A	G	1	Heterozygous	66.66666667
1	18941651	SNV	T	C	1	Heterozygous	66.66666667
1	18941944	SNV	A	G	1	Unknown	66.66666667
1	18941981	SNV	G	T	1	Unknown	66.66666667
1	18957281	SNV	G	A	1	Heterozygous	66.66666667
1	18962607	SNV	A	G	1	Heterozygous	66.66666667
1	18972416	SNV	A	T	1	Heterozygous	66.66666667
1	18982753	Deletion	T	-	1	Heterozygous	66.66666667
1	19013227	SNV	C	A	1	Unknown	66.66666667
1	19147209	SNV	A	G	1	Unknown	66.66666667
1	19186276	SNV	G	A	1	Unknown	66.66666667
1	19273273	SNV	T	C	1	Unknown	66.66666667
1	19351088	SNV	T	A	1	Heterozygous	66.66666667
1	19413000	SNV	G	T	1	Unknown	66.66666667
1	19430143	SNV	T	C	1	Heterozygous	66.66666667
1	19469312	SNV	G	A	1	Heterozygous	66.66666667
1	19594094	SNV	T	A	1	Heterozygous	66.66666667
1	19867677	SNV	T	C	1	Heterozygous	66.66666667
1	19949110^19949111	Insertion	-	A	1	Heterozygous	66.66666667
1	19949759	SNV	G	C	1	Unknown	66.66666667
1	19975167	SNV	A	T	1	Unknown	66.66666667
1	19991123	SNV	A	T	1	Heterozygous	66.66666667
1	20009483	SNV	A	G	1	Homozygous	66.66666667
1	20018632^20018633	Insertion	-	TTGT	4	Unknown	66.66666667
1	20022390	SNV	A	G	1	Unknown	66.66666667
1	20063893^20063894	Insertion	-	GAGC	4	Homozygous	66.66666667
1	20083186	SNV	G	C	1	Heterozygous	66.66666667
1	20111804	SNV	A	C	1	Unknown	66.66666667
1	20112015	SNV	T	C	1	Unknown	66.66666667
1	20112610^20112611	Insertion	-	G	1	Unknown	66.66666667
1	20112662	SNV	C	T	1	Unknown	66.66666667
1	20113108	SNV	C	T	1	Unknown	66.66666667
1	20113250	SNV	G	A	1	Unknown	100
1	20113265	SNV	G	A	1	Unknown	66.66666667
1	20113411	SNV	T	C	1	Unknown	66.66666667
1	20113461	SNV	C	A	1	Homozygous	66.66666667
1	20113473..20113479	Deletion	TTATTAA	-	7	Homozygous	100
1	20113503	SNV	G	C	1	Unknown	66.66666667
1	20138444	SNV	T	C	1	Heterozygous	66.66666667
1	20148592	SNV	C	T	1	Heterozygous	66.66666667
1	20149590	SNV	T	C	1	Unknown	66.66666667
1	20155500	SNV	A	C	1	Heterozygous	66.66666667
1	20164079	SNV	T	C	1	Unknown	66.66666667
1	20175695	SNV	A	T	1	Heterozygous	66.66666667
1	20248619	SNV	C	T	1	Unknown	66.66666667
1	20250191	SNV	T	C	1	Homozygous	66.66666667
1	20258067	SNV	C	A	1	Heterozygous	66.66666667
1	20274602	SNV	C	T	1	Homozygous	66.66666667
1	20276762	SNV	C	T	1	Unknown	66.66666667
1	20277619	SNV	C	T	1	Unknown	66.66666667
1	20282226	SNV	T	C	1	Homozygous	66.66666667
1	20321506	SNV	G	A	1	Heterozygous	66.66666667
1	20321685	SNV	C	T	1	Heterozygous	66.66666667
1	20325169	SNV	T	C	1	Heterozygous	66.66666667
1	20327331	SNV	A	G	1	Homozygous	66.66666667
1	20329988	SNV	T	A	1	Unknown	66.66666667
1	20330040	SNV	G	A	1	Heterozygous	66.66666667
1	20330264	SNV	G	C	1	Unknown	66.66666667
1	20331750	SNV	T	C	1	Heterozygous	66.66666667
1	20342568	SNV	G	A	1	Heterozygous	66.66666667
1	20344349..20344350	MNV	GG	TC	2	Heterozygous	66.66666667
1	20348603	SNV	T	A	1	Unknown	100
1	20376902	SNV	A	T	1	Heterozygous	66.66666667
1	20387676	Deletion	C	-	1	Heterozygous	66.66666667
1	20399967	SNV	C	G	1	Heterozygous	66.66666667
1	20399980	SNV	G	T	1	Unknown	100
1	20404480	SNV	C	T	1	Heterozygous	66.66666667
1	20407602	SNV	C	T	1	Heterozygous	66.66666667
1	20408188	SNV	T	G	1	Heterozygous	66.66666667
1	20423151	SNV	A	G	1	Heterozygous	66.66666667
1	20424909..20424910	Deletion	AA	-	2	Unknown	66.66666667
1	20426063	SNV	A	G	1	Heterozygous	66.66666667
1	20426106	SNV	T	C	1	Heterozygous	66.66666667
1	20487970	SNV	T	C	1	Unknown	66.66666667
1	20487975	SNV	A	G	1	Unknown	66.66666667
1	20602215	SNV	G	T	1	Unknown	66.66666667
1	20607610	SNV	T	G	1	Unknown	66.66666667
1	20608757	SNV	C	T	1	Unknown	66.66666667
1	20625047	SNV	T	C	1	Unknown	66.66666667
1	20638513	SNV	G	C	1	Homozygous	66.66666667
1	20648387	SNV	C	T	1	Heterozygous	66.66666667
1	20686601	SNV	C	T	1	Heterozygous	66.66666667
1	20708646	SNV	G	C	1	Unknown	66.66666667
1	20718466	SNV	C	T	1	Heterozygous	66.66666667
1	20725929	SNV	A	G	1	Heterozygous	66.66666667
1	20726973	SNV	G	C	1	Heterozygous	66.66666667
1	20745038	SNV	A	G	1	Unknown	66.66666667
1	20745054	SNV	A	G	1	Unknown	66.66666667
1	20745063..20745064	MNV	GT	AC	2	Unknown	66.66666667
1	20745090	SNV	C	T	1	Unknown	66.66666667
1	20800136	SNV	T	A	1	Heterozygous	66.66666667
1	20803064..20803076	Deletion	ACTAATAGCCAAT	-	13	Unknown	66.66666667
1	20816129^20816130	Insertion	-	TT	2	Heterozygous	66.66666667
1	20853190	SNV	C	T	1	Heterozygous	66.66666667
1	20854094	SNV	A	G	1	Heterozygous	66.66666667
1	20859853	SNV	T	A	1	Heterozygous	66.66666667
1	20866120	SNV	G	A	1	Unknown	66.66666667
1	20878766	SNV	A	C	1	Heterozygous	66.66666667
1	20886029	SNV	G	A	1	Heterozygous	66.66666667
1	20886369	SNV	G	A	1	Heterozygous	66.66666667
1	20886479..20886483	Deletion	ATTTC	-	5	Unknown	66.66666667
1	20886974	SNV	C	A	1	Unknown	100
1	20887055	SNV	T	A	1	Heterozygous	66.66666667
1	20888865	SNV	C	T	1	Heterozygous	66.66666667
1	20891684	SNV	C	T	1	Heterozygous	66.66666667
1	20896897	SNV	A	T	1	Heterozygous	66.66666667
1	20901707	SNV	A	T	1	Unknown	66.66666667
1	20902769	SNV	C	T	1	Heterozygous	66.66666667
1	20921906	SNV	A	G	1	Heterozygous	66.66666667
1	20931208	SNV	T	C	1	Heterozygous	66.66666667
1	20931225	SNV	G	A	1	Heterozygous	66.66666667
1	20932696	SNV	T	G	1	Heterozygous	66.66666667
1	20933035	SNV	T	C	1	Heterozygous	66.66666667
1	20952689^20952690	Insertion	-	A	1	Heterozygous	66.66666667
1	20955363	SNV	A	G	1	Unknown	66.66666667
1	20971178	SNV	C	A	1	Heterozygous	66.66666667
1	20971278	SNV	T	C	1	Unknown	66.66666667
1	20972370	SNV	G	A	1	Heterozygous	66.66666667
1	20979446..20979447	MNV	CC	AT	2	Unknown	66.66666667
1	21076697	SNV	G	A	1	Unknown	66.66666667
1	21114547	Deletion	G	-	1	Homozygous	66.66666667
1	21118720	SNV	A	G	1	Unknown	100
1	21122318	SNV	T	C	1	Unknown	100
1	21165272	SNV	G	T	1	Heterozygous	66.66666667
1	21181730	SNV	G	A	1	Heterozygous	66.66666667
1	21181891	SNV	T	C	1	Heterozygous	66.66666667
1	21182662	SNV	C	T	1	Heterozygous	66.66666667
1	21186552	SNV	T	A	1	Heterozygous	100
1	21189562	SNV	G	A	1	Heterozygous	66.66666667
1	21191409	SNV	A	G	1	Heterozygous	66.66666667
1	21191506..21191507	Deletion	AT	-	2	Unknown	66.66666667
1	21191963	SNV	G	C	1	Unknown	66.66666667
1	21193141	SNV	A	G	1	Heterozygous	66.66666667
1	21196383	SNV	G	A	1	Heterozygous	66.66666667
1	21212905	SNV	C	T	1	Heterozygous	66.66666667
1	21212962	SNV	C	T	1	Heterozygous	66.66666667
1	21213004	SNV	A	T	1	Unknown	66.66666667
1	21222940	SNV	T	G	1	Unknown	100
1	21234064	SNV	T	C	1	Heterozygous	66.66666667
1	21236132	SNV	C	A	1	Heterozygous	66.66666667
1	21241682	SNV	G	A	1	Heterozygous	66.66666667
1	21242691	SNV	A	C	1	Heterozygous	66.66666667
1	21243462	SNV	C	T	1	Heterozygous	66.66666667
1	21243488^21243489	Insertion	-	AAAAC	5	Heterozygous	66.66666667
1	21244804	SNV	C	T	1	Heterozygous	66.66666667
1	21245888	Replacement	T	AAA	3	Unknown	100
1	21246043	SNV	A	G	1	Homozygous	66.66666667
1	21259245	SNV	G	A	1	Unknown	100
1	21264983..21264986	Deletion	ATAA	-	4	Unknown	100
1	21285439	SNV	A	G	1	Heterozygous	66.66666667
1	21292341	SNV	G	A	1	Heterozygous	66.66666667
1	21294528	SNV	C	T	1	Unknown	66.66666667
1	21294666	Deletion	G	-	1	Heterozygous	66.66666667
1	21294929	SNV	A	G	1	Heterozygous	66.66666667
1	21295310	SNV	C	T	1	Heterozygous	66.66666667
1	21298130	SNV	A	G	1	Heterozygous	66.66666667
1	21358600	SNV	T	A	1	Unknown	66.66666667
1	21359352	SNV	G	A	1	Unknown	66.66666667
1	21360349..21360350	Deletion	AT	-	2	Homozygous	66.66666667
1	21364649	SNV	C	T	1	Heterozygous	66.66666667
1	21366082	SNV	A	T	1	Unknown	66.66666667
1	21366169	SNV	C	T	1	Unknown	66.66666667
1	21370551	SNV	A	C	1	Unknown	66.66666667
1	21377558	SNV	C	T	1	Unknown	66.66666667
1	21380120^21380121	Insertion	-	CAACAAC	7	Unknown	66.66666667
1	21380254	SNV	G	C	1	Homozygous	66.66666667
1	21385143	SNV	A	G	1	Unknown	66.66666667
1	21386089	SNV	G	A	1	Unknown	66.66666667
1	21386167	SNV	G	C	1	Unknown	66.66666667
1	21386225	SNV	C	T	1	Unknown	66.66666667
1	21403547	SNV	C	T	1	Unknown	66.66666667
1	21404157	SNV	C	T	1	Unknown	66.66666667
1	21409295	SNV	C	T	1	Heterozygous	66.66666667
1	21409727	SNV	A	G	1	Heterozygous	66.66666667
1	21412904	SNV	A	T	1	Heterozygous	66.66666667
1	21422194	SNV	T	C	1	Heterozygous	66.66666667
1	21424057	SNV	T	C	1	Unknown	66.66666667
1	21433421	SNV	G	A	1	Heterozygous	66.66666667
1	21434379	SNV	A	G	1	Heterozygous	66.66666667
1	21437780	SNV	T	A	1	Unknown	66.66666667
1	21443069	SNV	C	A	1	Homozygous	66.66666667
1	21443075	SNV	C	T	1	Homozygous	100
1	21443134	SNV	C	G	1	Unknown	66.66666667
1	21445694	SNV	G	C	1	Heterozygous	66.66666667
1	21446735	SNV	C	T	1	Heterozygous	66.66666667
1	21450782	SNV	G	A	1	Unknown	66.66666667
1	21456408	SNV	G	A	1	Unknown	100
1	21456449	Deletion	C	-	1	Heterozygous	66.66666667
1	21456454	SNV	A	T	1	Heterozygous	66.66666667
1	21458765	SNV	A	G	1	Heterozygous	66.66666667
1	21463378	SNV	G	A	1	Homozygous	66.66666667
1	21475346	SNV	C	T	1	Heterozygous	66.66666667
1	21475437	SNV	G	C	1	Heterozygous	66.66666667
1	21498792	SNV	A	G	1	Unknown	66.66666667
1	21499514	SNV	T	C	1	Unknown	66.66666667
1	21500422	SNV	A	G	1	Homozygous	66.66666667
1	21500428	SNV	G	A	1	Homozygous	66.66666667
1	21500537	SNV	A	G	1	Unknown	66.66666667
1	21500712	SNV	G	A	1	Homozygous	66.66666667
1	21501016^21501017	Insertion	-	AGT	3	Unknown	100
1	21501253	SNV	A	T	1	Unknown	66.66666667
1	21524103	SNV	A	G	1	Heterozygous	66.66666667
1	21530866	SNV	A	T	1	Heterozygous	66.66666667
1	21548663	SNV	G	A	1	Heterozygous	66.66666667
1	21569733^21569734	Insertion	-	AGT	3	Unknown	66.66666667
1	21569806	SNV	A	C	1	Heterozygous	66.66666667
1	21572129	SNV	G	A	1	Heterozygous	66.66666667
1	21584398	SNV	C	T	1	Unknown	66.66666667
1	21606407	SNV	C	T	1	Unknown	66.66666667
1	21635644	SNV	T	C	1	Unknown	66.66666667
1	21638063^21638064	Insertion	-	A	1	Homozygous	66.66666667
[truncated: 95,611 more rows]
