# Supplementary material for: Genomic analysis reveals variant association with high altitude adaptation in native chickens
Source: Sci Rep. 2019 Jun 25;9:9224. doi: 10.1038/s41598-019-45661-7 (PMC6592930; doi:10.1038/s41598-019-45661-7)
Supplement: Supplementary file 4 — Dataset 3 [file 41598_2019_45661_MOESM4_ESM.xls]

## Sheet: 57S_L3_I046.R1.clean (paire...
Chromosome	Region	Type	Reference	Allele	Length	Zygosity	Sample frequency
1	4091	SNV	C	T	1	Unknown	100
1	14712	SNV	A	G	1	Homozygous	100
1	14733	SNV	T	C	1	Unknown	100
1	14764	SNV	T	C	1	Unknown	100
1	14780	SNV	A	G	1	Unknown	100
1	14782	SNV	T	C	1	Unknown	100
1	14784	SNV	G	C	1	Homozygous	100
1	14807	SNV	T	C	1	Homozygous	100
1	14874	SNV	G	A	1	Homozygous	100
1	14897	SNV	A	G	1	Homozygous	100
1	14909	SNV	T	C	1	Homozygous	100
1	14952	SNV	A	C	1	Unknown	100
1	14968	SNV	T	C	1	Homozygous	100
1	14986	SNV	A	T	1	Homozygous	100
1	15028	SNV	C	T	1	Unknown	100
1	15030	SNV	G	A	1	Unknown	100
1	15056	SNV	A	G	1	Homozygous	100
1	15064	SNV	A	G	1	Unknown	100
1	15081	SNV	T	A	1	Homozygous	100
1	15109	SNV	A	G	1	Unknown	100
1	15114	SNV	T	C	1	Unknown	100
1	15123	SNV	G	C	1	Homozygous	100
1	15138	SNV	G	C	1	Unknown	100
1	15169	SNV	G	A	1	Heterozygous	100
1	15169	SNV	G	G	1	Heterozygous	100
1	15176	SNV	G	C	1	Homozygous	100
1	15197	SNV	G	C	1	Unknown	100
1	15209	SNV	A	C	1	Homozygous	100
1	15222	SNV	T	C	1	Unknown	100
1	15360	SNV	A	G	1	Unknown	100
1	15402	SNV	G	T	1	Homozygous	100
1	15404	SNV	G	C	1	Homozygous	100
1	15415	SNV	T	C	1	Homozygous	100
1	15456	SNV	A	C	1	Unknown	100
1	15511	SNV	A	G	1	Homozygous	100
1	15592	SNV	A	G	1	Homozygous	100
1	15596	SNV	C	T	1	Homozygous	100
1	15599	SNV	A	G	1	Homozygous	100
1	15617	SNV	T	C	1	Unknown	100
1	15625	SNV	C	A	1	Unknown	100
1	15641	SNV	A	G	1	Unknown	100
1	15646	SNV	A	G	1	Unknown	100
1	15705	SNV	A	G	1	Unknown	100
1	15783	SNV	A	C	1	Unknown	100
1	15800	SNV	A	G	1	Unknown	100
1	15804	SNV	A	C	1	Homozygous	100
1	15825	SNV	T	G	1	Unknown	100
1	15855	SNV	T	C	1	Homozygous	100
1	36891	SNV	C	T	1	Unknown	100
1	1357813	SNV	G	A	1	Homozygous	100
1	1358117	SNV	G	A	1	Homozygous	100
1	1477361	SNV	A	C	1	Homozygous	100
1	1638016	SNV	G	A	1	Homozygous	100
1	1638100	SNV	A	G	1	Heterozygous	100
1	1638100	SNV	A	A	1	Heterozygous	100
1	1639665	SNV	T	C	1	Unknown	100
1	1639788	SNV	C	T	1	Unknown	100
1	1639807	SNV	G	C	1	Unknown	100
1	1639835	SNV	G	A	1	Unknown	100
1	1639905	SNV	G	A	1	Unknown	100
1	1640294..1640295	MNV	AA	GG	2	Unknown	100
1	1640298	SNV	G	C	1	Unknown	100
1	1640559	SNV	T	G	1	Homozygous	100
1	1640649	SNV	T	C	1	Unknown	100
1	1640806	Deletion	T	-	1	Homozygous	100
1	1641044	SNV	A	G	1	Homozygous	100
1	1641217	SNV	C	A	1	Homozygous	100
1	1641221	SNV	C	A	1	Homozygous	100
1	1641232	SNV	A	T	1	Homozygous	100
1	1641233^1641234	Insertion	-	GCTC	4	Unknown	100
1	1641238	SNV	A	G	1	Unknown	100
1	1737781	SNV	T	C	1	Homozygous	100
1	1738824	SNV	G	T	1	Homozygous	100
1	1767566	SNV	G	T	1	Homozygous	100
1	1796541	SNV	A	G	1	Unknown	100
1	1796553^1796554	Insertion	-	A	1	Unknown	100
1	1828626..1828627	MNV	AA	GC	2	Homozygous	100
1	1828698	Deletion	T	-	1	Homozygous	100
1	1829417	SNV	C	G	1	Homozygous	100
1	1832887	SNV	C	T	1	Unknown	100
1	1833041	SNV	A	G	1	Unknown	100
1	1833051^1833052	Insertion	-	G	1	Homozygous	100
1	1833059	SNV	T	A	1	Unknown	100
1	1833357	SNV	A	T	1	Heterozygous	100
1	1833357	SNV	A	A	1	Heterozygous	100
1	1833802	SNV	A	G	1	Unknown	100
1	1833937	SNV	A	G	1	Heterozygous	100
1	1833937	SNV	A	A	1	Heterozygous	100
1	1834014	SNV	G	A	1	Heterozygous	100
1	1834014	SNV	G	G	1	Heterozygous	100
1	1834077	SNV	G	A	1	Heterozygous	100
1	1834077	SNV	G	G	1	Heterozygous	100
1	1834111	SNV	A	G	1	Unknown	100
1	1834174	SNV	G	A	1	Heterozygous	100
1	1834174	SNV	G	G	1	Heterozygous	100
1	1834181	SNV	G	A	1	Heterozygous	100
1	1834181	SNV	G	G	1	Heterozygous	100
1	1834254	SNV	T	C	1	Unknown	100
1	1834416	SNV	C	T	1	Unknown	100
1	1834437	SNV	G	C	1	Unknown	100
1	1834457	SNV	C	T	1	Unknown	100
1	1834467	SNV	T	G	1	Unknown	100
1	1834601..1834602	MNV	TG	CA	2	Unknown	100
1	1834606	SNV	C	G	1	Unknown	100
1	1834677	SNV	C	T	1	Heterozygous	100
1	1834677	SNV	C	C	1	Heterozygous	100
1	1855480	SNV	G	T	1	Homozygous	100
1	1856091	SNV	T	A	1	Homozygous	100
1	1868617	SNV	C	T	1	Homozygous	100
1	1887364	SNV	A	G	1	Unknown	100
1	1928164	SNV	T	C	1	Homozygous	100
1	1940041	SNV	G	A	1	Homozygous	100
1	1948858	SNV	C	A	1	Homozygous	100
1	1948969	SNV	T	C	1	Unknown	100
1	1949046	SNV	A	G	1	Homozygous	100
1	1949089	SNV	T	C	1	Homozygous	100
1	1968110	SNV	T	A	1	Unknown	100
1	1970465	SNV	A	G	1	Unknown	100
1	1970495	SNV	G	A	1	Unknown	100
1	1970522	SNV	A	G	1	Unknown	100
1	1970725	SNV	G	T	1	Unknown	100
1	1970884	SNV	C	T	1	Unknown	100
1	1971291	SNV	G	C	1	Unknown	100
1	1971350	SNV	C	T	1	Heterozygous	100
1	1971350	SNV	C	C	1	Heterozygous	100
1	1971460	SNV	G	C	1	Heterozygous	100
1	1971460	SNV	G	G	1	Heterozygous	100
1	1971485	SNV	A	C	1	Heterozygous	100
1	1971485	SNV	A	A	1	Heterozygous	100
1	1971490	SNV	A	G	1	Heterozygous	100
1	1971490	SNV	A	A	1	Heterozygous	100
1	1971493	SNV	G	A	1	Unknown	100
1	1971505	SNV	A	G	1	Homozygous	100
1	1971541	SNV	C	T	1	Homozygous	100
1	1971564	SNV	G	C	1	Unknown	100
1	1971732^1971733	Insertion	-	AA	2	Heterozygous	100
1	1971732^1971733	Insertion	-	-	0	Heterozygous	100
1	1971734^1971735	Insertion	-	AGCAGCAT	8	Heterozygous	100
1	1971734^1971735	Insertion	-	-	0	Heterozygous	100
1	1971737	SNV	G	C	1	Heterozygous	100
1	1971737	SNV	G	G	1	Heterozygous	100
1	1971836	SNV	G	A	1	Unknown	100
1	1971860	SNV	T	C	1	Unknown	100
1	1972009^1972010	Insertion	-	G	1	Homozygous	100
1	1972127	SNV	G	T	1	Unknown	100
1	1972154	SNV	T	C	1	Homozygous	100
1	1972551	SNV	T	C	1	Unknown	100
1	1972657	SNV	A	G	1	Unknown	100
1	1972686..1972687	MNV	CC	TA	2	Unknown	100
1	1972687	SNV	C	A	1	Heterozygous	100
1	1972692	SNV	A	G	1	Homozygous	100
1	1972713	SNV	G	A	1	Unknown	100
1	1989617	Deletion	T	-	1	Homozygous	100
1	2066635	SNV	T	A	1	Unknown	100
1	2068437	SNV	G	C	1	Unknown	100
1	2184301	SNV	C	T	1	Homozygous	100
1	2245487^2245488	Insertion	-	GATAG	5	Unknown	100
1	2389731	SNV	C	T	1	Unknown	100
1	2603075	Deletion	A	-	1	Unknown	100
1	2740260	SNV	G	T	1	Unknown	100
1	2740666	SNV	A	G	1	Unknown	100
1	2740708	SNV	A	G	1	Homozygous	100
1	2741010	SNV	C	T	1	Unknown	100
1	2741846	SNV	G	A	1	Unknown	100
1	2741982	SNV	C	G	1	Unknown	100
1	2748977	SNV	T	C	1	Unknown	100
1	2749461	SNV	C	T	1	Unknown	100
1	2864247	SNV	G	C	1	Unknown	100
1	2955952	SNV	T	C	1	Homozygous	100
1	3065325^3065326	Insertion	-	TTC	3	Unknown	100
1	3066428	SNV	T	C	1	Homozygous	100
1	3117144	SNV	C	T	1	Unknown	100
1	3117259	SNV	A	G	1	Homozygous	100
1	3117402	SNV	A	G	1	Unknown	100
1	3222381	Replacement	G	AA	2	Unknown	100
1	3230276	SNV	T	A	1	Unknown	100
1	3264609^3264610	Insertion	-	TGA	3	Homozygous	100
1	3414126	SNV	G	A	1	Unknown	100
1	3414311	SNV	G	A	1	Unknown	100
1	3414354	SNV	G	T	1	Unknown	100
1	3564910	SNV	T	G	1	Unknown	100
1	3586301	SNV	C	G	1	Unknown	100
1	3587192	SNV	C	A	1	Unknown	100
1	3682644	SNV	T	C	1	Unknown	100
1	3682654	SNV	T	C	1	Unknown	100
1	3893024	SNV	A	G	1	Unknown	100
1	3978862	SNV	T	C	1	Unknown	100
1	3978871	SNV	G	A	1	Unknown	100
1	3979282	SNV	C	T	1	Homozygous	100
1	3982960..3982961	Deletion	CA	-	2	Unknown	100
1	3982963..3982967	Deletion	CTCTC	-	5	Unknown	100
1	3992030	SNV	A	G	1	Homozygous	100
1	3994587	SNV	C	A	1	Unknown	100
1	3995901	SNV	T	C	1	Unknown	100
1	4113367	SNV	G	A	1	Unknown	100
1	4173074	SNV	G	A	1	Homozygous	100
1	4231197	SNV	C	T	1	Homozygous	100
1	4231246	SNV	A	C	1	Unknown	100
1	4253693^4253694	Insertion	-	A	1	Homozygous	100
1	4318217	SNV	C	A	1	Unknown	100
1	4365782	SNV	T	G	1	Homozygous	100
1	4366164	SNV	C	T	1	Unknown	100
1	4376735	SNV	T	C	1	Unknown	100
1	4442828^4442829	Insertion	-	T	1	Homozygous	100
1	4475313	SNV	T	C	1	Homozygous	100
1	4478058^4478059	Insertion	-	A	1	Homozygous	100
1	4651428^4651429	Insertion	-	T	1	Homozygous	100
1	4651550	SNV	A	T	1	Homozygous	100
1	4667387	SNV	A	G	1	Unknown	100
1	4722875	SNV	G	A	1	Homozygous	100
1	4773767^4773768	Insertion	-	T	1	Homozygous	100
1	4888316	SNV	T	C	1	Homozygous	100
1	4888396	SNV	A	G	1	Homozygous	100
1	4890006	SNV	C	T	1	Unknown	100
1	4932629	SNV	A	T	1	Unknown	100
1	4932768	SNV	G	A	1	Homozygous	100
1	5030421..5030424	Deletion	AAAA	-	4	Homozygous	100
1	5064933	SNV	A	G	1	Homozygous	100
1	5066547	SNV	A	T	1	Unknown	100
1	5086681^5086682	Insertion	-	A	1	Homozygous	100
1	5109508	SNV	G	T	1	Unknown	100
1	5124053	SNV	T	C	1	Unknown	100
1	5127041	SNV	A	G	1	Unknown	100
1	5139879	SNV	A	G	1	Homozygous	100
1	5158495	SNV	G	A	1	Unknown	100
1	5204280	SNV	G	C	1	Homozygous	100
1	5220318	Deletion	A	-	1	Homozygous	100
1	5269956	SNV	T	C	1	Homozygous	100
1	5320735	SNV	A	T	1	Unknown	100
1	5328362	SNV	T	G	1	Homozygous	100
1	5339854	Deletion	A	-	1	Homozygous	100
1	5341173	SNV	G	C	1	Homozygous	100
1	5363015	SNV	G	C	1	Homozygous	100
1	5363151	SNV	C	G	1	Homozygous	100
1	5363186^5363187	Insertion	-	A	1	Homozygous	100
1	5387041	SNV	C	T	1	Homozygous	100
1	5396154^5396155	Insertion	-	TA	2	Homozygous	100
1	5397149	SNV	G	A	1	Homozygous	100
1	5404847	SNV	T	G	1	Homozygous	100
1	5684031	SNV	A	C	1	Unknown	100
1	5905183	SNV	C	T	1	Homozygous	100
1	5941771	SNV	G	A	1	Unknown	100
1	5941795	SNV	T	C	1	Unknown	100
1	5948058	SNV	A	G	1	Homozygous	100
1	5955426	SNV	T	C	1	Homozygous	100
1	6005457^6005458	Insertion	-	A	1	Homozygous	100
1	6095321	SNV	G	T	1	Unknown	100
1	6095490	SNV	C	T	1	Unknown	100
1	6108160	SNV	G	T	1	Unknown	100
1	6108174	SNV	A	G	1	Unknown	100
1	6108196	SNV	G	C	1	Homozygous	100
1	6109799	SNV	G	C	1	Unknown	100
1	6112394	SNV	G	A	1	Homozygous	100
1	6129489^6129490	Insertion	-	TC	2	Homozygous	100
1	6130894	SNV	A	G	1	Homozygous	100
1	6133745	SNV	A	G	1	Homozygous	100
1	6147296	SNV	G	A	1	Homozygous	100
1	6173237	SNV	C	T	1	Homozygous	100
1	6326185	SNV	C	A	1	Unknown	100
1	6362578	SNV	G	A	1	Unknown	100
1	6420842	SNV	C	T	1	Unknown	100
1	6669240	SNV	C	A	1	Homozygous	100
1	6685906	SNV	A	T	1	Homozygous	100
1	6699101	SNV	A	C	1	Homozygous	100
1	6728662	SNV	A	G	1	Homozygous	100
1	6847516	SNV	G	A	1	Homozygous	100
1	6847576	SNV	C	T	1	Homozygous	100
1	7060270	SNV	G	A	1	Homozygous	100
1	7137385	Deletion	G	-	1	Unknown	100
1	7280554	SNV	A	G	1	Homozygous	100
1	7280573	SNV	C	G	1	Homozygous	100
1	7307867	SNV	C	T	1	Homozygous	100
1	7309737	SNV	G	A	1	Homozygous	100
1	7330770	SNV	A	C	1	Unknown	100
1	7365984	SNV	C	T	1	Unknown	100
1	7366129	SNV	C	G	1	Homozygous	100
1	7504305	SNV	A	T	1	Unknown	100
1	7525988	SNV	T	C	1	Unknown	100
1	7643002	SNV	A	G	1	Unknown	100
1	7815813	SNV	G	A	1	Unknown	100
1	7859190	SNV	T	C	1	Unknown	100
1	7990679	SNV	G	A	1	Homozygous	100
1	8016915	SNV	T	C	1	Homozygous	100
1	8049001	SNV	C	T	1	Homozygous	100
1	8131107	SNV	A	T	1	Homozygous	100
1	8131229	SNV	A	G	1	Homozygous	100
1	8135654	SNV	T	A	1	Homozygous	100
1	8135658	SNV	T	C	1	Homozygous	100
1	8164493	SNV	T	C	1	Unknown	100
1	8165968	SNV	T	C	1	Homozygous	100
1	8210233	Deletion	T	-	1	Homozygous	100
1	8246789..8246790	Deletion	GT	-	2	Unknown	100
1	8246823	SNV	C	T	1	Homozygous	100
1	8255718^8255719	Insertion	-	T	1	Homozygous	100
1	8401107	SNV	T	C	1	Homozygous	100
1	8416629	Deletion	C	-	1	Homozygous	100
1	8529604^8529605	Insertion	-	A	1	Homozygous	100
1	8529637^8529638	Insertion	-	A	1	Homozygous	100
1	8811968	SNV	T	G	1	Homozygous	100
1	8902989	SNV	A	C	1	Unknown	100
1	8979072^8979073	Insertion	-	T	1	Homozygous	100
1	8979304	SNV	A	T	1	Homozygous	100
1	8982917..8982918	Deletion	AG	-	2	Homozygous	100
1	8982922	Deletion	A	-	1	Homozygous	100
1	8982924..8982926	MNV	AAA	TCT	3	Homozygous	100
1	9033495	Deletion	A	-	1	Homozygous	100
1	9041628	SNV	C	T	1	Homozygous	100
1	9226244^9226245	Insertion	-	GTCT	4	Unknown	100
1	9226246^9226247	Insertion	-	C	1	Unknown	100
1	9226248^9226249	Insertion	-	ATTAGCC	7	Unknown	100
1	9231805	SNV	A	G	1	Unknown	100
1	9503678	SNV	A	G	1	Unknown	100
1	9507433	SNV	G	A	1	Homozygous	100
1	9511825	SNV	G	A	1	Unknown	100
1	9568383	SNV	T	C	1	Homozygous	100
1	9576366	SNV	C	T	1	Homozygous	100
1	9643914	SNV	C	A	1	Homozygous	100
1	9666103	SNV	A	G	1	Homozygous	100
1	9782530^9782531	Insertion	-	A	1	Homozygous	100
1	9787652	SNV	C	T	1	Unknown	100
1	9797728	SNV	C	T	1	Unknown	100
1	9799705	SNV	T	C	1	Unknown	100
1	9799711	SNV	A	C	1	Unknown	100
1	9799792	SNV	G	A	1	Unknown	100
1	9799878	SNV	C	T	1	Unknown	100
1	9833400^9833401	Insertion	-	AA	2	Homozygous	100
1	9914208	SNV	A	C	1	Homozygous	100
1	9914332	SNV	C	T	1	Homozygous	100
1	9950416	SNV	G	A	1	Unknown	100
1	9993482^9993483	Insertion	-	AAT	3	Unknown	100
1	10064609	SNV	T	C	1	Homozygous	100
1	10070583	SNV	T	A	1	Unknown	100
1	10128187	SNV	T	C	1	Unknown	100
1	10194754	Deletion	A	-	1	Homozygous	100
1	10205272	SNV	G	A	1	Homozygous	100
1	10213096	SNV	A	G	1	Unknown	100
1	10241362	SNV	A	G	1	Unknown	100
1	10346407	SNV	C	G	1	Homozygous	100
1	10395610	SNV	A	G	1	Unknown	100
1	10401539	SNV	C	T	1	Homozygous	100
1	10401624	SNV	A	G	1	Unknown	100
1	10453253^10453254	Insertion	-	ACA	3	Unknown	100
1	10461089	SNV	A	C	1	Homozygous	100
1	10461142	SNV	A	C	1	Unknown	100
1	10630237	Deletion	G	-	1	Homozygous	100
1	10703101	SNV	G	A	1	Homozygous	100
1	10703226	SNV	A	C	1	Homozygous	100
1	10722896	SNV	A	C	1	Unknown	100
1	10722904	SNV	G	A	1	Unknown	100
1	10769686	SNV	C	T	1	Unknown	100
1	10829839	SNV	G	T	1	Unknown	100
1	10875196	Deletion	A	-	1	Homozygous	100
1	10884699..10884700	MNV	GT	CC	2	Unknown	100
1	10963381	Deletion	T	-	1	Homozygous	100
1	10968035^10968036	Insertion	-	A	1	Homozygous	100
1	11039636	SNV	G	A	1	Unknown	100
1	11052398	SNV	A	G	1	Unknown	100
1	11060595	SNV	A	G	1	Unknown	100
1	11060971	SNV	C	T	1	Unknown	100
1	11060984	SNV	C	G	1	Heterozygous	100
1	11060984..11060985	MNV	CC	GT	2	Unknown	100
1	11061019	SNV	T	C	1	Homozygous	100
1	11099518^11099519	Insertion	-	AG	2	Unknown	100
1	11106611	SNV	C	T	1	Homozygous	100
1	11109129	SNV	G	A	1	Unknown	100
1	11117050	SNV	T	C	1	Unknown	100
1	11181068..11181069	MNV	TG	CA	2	Unknown	100
1	11249197	SNV	T	C	1	Homozygous	100
1	11249203	SNV	T	C	1	Unknown	100
1	11249409	SNV	T	G	1	Unknown	100
1	11253451	SNV	G	A	1	Unknown	100
1	11290393	SNV	G	T	1	Homozygous	100
1	11319819	SNV	C	G	1	Unknown	100
1	11319933	SNV	C	T	1	Unknown	100
1	11319966	SNV	A	C	1	Heterozygous	100
1	11319966..11319967	MNV	AA	CT	2	Unknown	100
1	11319976	Deletion	A	-	1	Homozygous	100
1	11370682	SNV	C	T	1	Unknown	100
1	11408664	SNV	C	T	1	Homozygous	100
1	11445502	SNV	C	G	1	Homozygous	100
1	11525860	SNV	T	A	1	Unknown	100
1	11598652^11598653	Insertion	-	T	1	Homozygous	100
1	11607210	SNV	C	T	1	Unknown	100
1	11674023	SNV	C	G	1	Homozygous	100
1	11674027	SNV	C	T	1	Homozygous	100
1	11747895	SNV	A	T	1	Homozygous	100
1	11774138	SNV	G	A	1	Unknown	100
1	11805980	SNV	T	C	1	Unknown	100
1	11847422	SNV	C	A	1	Unknown	100
1	11870892	SNV	T	C	1	Unknown	100
1	11888417	SNV	A	T	1	Unknown	100
1	11888475	SNV	G	T	1	Unknown	100
1	11905550	SNV	A	C	1	Unknown	100
1	11949642	SNV	G	A	1	Unknown	100
1	11969525	SNV	T	C	1	Unknown	100
1	11984491	SNV	G	A	1	Homozygous	100
1	11984496	SNV	C	A	1	Unknown	100
1	11984577..11984578	Replacement	GT	A	2	Homozygous	100
1	12023065	SNV	G	A	1	Unknown	100
1	12052035	SNV	G	A	1	Homozygous	100
1	12096379	Deletion	A	-	1	Homozygous	100
1	12112331	SNV	T	C	1	Unknown	100
1	12163590	SNV	C	A	1	Unknown	100
1	12216464	SNV	G	A	1	Unknown	100
1	12216511	SNV	A	G	1	Unknown	100
1	12222418..12222419	Deletion	AA	-	2	Homozygous	100
1	12222429	SNV	A	T	1	Unknown	100
1	12257714	SNV	C	G	1	Unknown	100
1	12262324	SNV	A	T	1	Unknown	100
1	12339715..12339716	MNV	CT	TG	2	Unknown	100
1	12339794	SNV	T	C	1	Unknown	100
1	12339820	SNV	T	C	1	Unknown	100
1	12339871	SNV	A	G	1	Unknown	100
1	12348022	SNV	T	A	1	Unknown	100
1	12357123	SNV	G	A	1	Unknown	100
1	12405942..12405943	MNV	CT	TA	2	Unknown	100
1	12411588	SNV	C	T	1	Unknown	100
1	12411591..12411592	MNV	CC	TT	2	Unknown	100
1	12411597	SNV	A	C	1	Unknown	100
1	12519961	SNV	T	G	1	Unknown	100
1	12519965	SNV	C	T	1	Homozygous	100
1	12519967	SNV	G	C	1	Homozygous	100
1	12529993	SNV	G	A	1	Homozygous	100
1	12557656	SNV	G	A	1	Homozygous	100
1	12557799..12557800	MNV	GA	AT	2	Homozygous	100
1	12573276	SNV	T	A	1	Unknown	100
1	12573281	SNV	C	T	1	Unknown	100
1	12573289	SNV	G	T	1	Unknown	100
1	12589577	SNV	C	T	1	Unknown	100
1	12591594	SNV	T	C	1	Unknown	100
1	12615384	SNV	C	T	1	Unknown	100
1	12622111	SNV	G	C	1	Unknown	100
1	12622113	SNV	G	A	1	Unknown	100
1	12661959	SNV	C	A	1	Unknown	100
1	12662061	SNV	T	C	1	Heterozygous	100
1	12662061..12662062	MNV	TG	CA	2	Unknown	100
1	12710204	Deletion	C	-	1	Unknown	100
1	12710207	SNV	C	G	1	Unknown	100
1	12710358	SNV	A	G	1	Unknown	100
1	12717999	SNV	G	A	1	Unknown	100
1	12728604	SNV	G	C	1	Homozygous	100
1	12735150	SNV	A	G	1	Homozygous	100
1	12772845	SNV	G	A	1	Unknown	100
1	12772935	SNV	A	C	1	Unknown	100
1	12837753	SNV	C	T	1	Unknown	100
1	12885307	SNV	A	G	1	Homozygous	100
1	12885883	SNV	A	G	1	Homozygous	100
1	12899220^12899221	Insertion	-	A	1	Unknown	100
1	12985946	SNV	C	T	1	Unknown	100
1	12985988	SNV	T	C	1	Unknown	100
1	12988671	SNV	T	G	1	Unknown	100
1	13085325	SNV	T	G	1	Homozygous	100
1	13099061	SNV	A	G	1	Homozygous	100
1	13160308	SNV	T	C	1	Unknown	100
1	13186583	SNV	A	G	1	Homozygous	100
1	13187905	SNV	C	G	1	Unknown	100
1	13199370	SNV	G	A	1	Homozygous	100
1	13209670	SNV	G	A	1	Homozygous	100
1	13211464	SNV	A	T	1	Unknown	100
1	13221316	SNV	A	G	1	Homozygous	100
1	13221341	SNV	G	A	1	Homozygous	100
1	13221347	SNV	C	T	1	Homozygous	100
1	13245361	SNV	T	C	1	Unknown	100
1	13300416	SNV	C	T	1	Unknown	100
1	13328216	SNV	C	T	1	Unknown	100
1	13378595..13378600	Deletion	TAACCG	-	6	Unknown	100
1	13438056^13438057	Insertion	-	CTCT	4	Unknown	100
1	13580065	SNV	T	C	1	Unknown	100
1	13580397	SNV	G	A	1	Homozygous	100
1	13595918	SNV	T	C	1	Homozygous	100
1	13611141	SNV	T	A	1	Unknown	100
1	13666467	SNV	G	A	1	Unknown	100
1	13666494	SNV	C	G	1	Unknown	100
1	13721538	SNV	T	C	1	Homozygous	100
1	13753757	SNV	A	C	1	Unknown	100
1	13755863..13755864	MNV	CT	TC	2	Unknown	100
1	13804662..13804667	Deletion	TAAGTC	-	6	Unknown	100
1	13894338	SNV	C	G	1	Unknown	100
1	13894927^13894928	Insertion	-	ACTTTTAAC	9	Unknown	100
1	13911343	SNV	A	G	1	Unknown	100
1	13912488	SNV	C	A	1	Homozygous	100
1	13929881	SNV	A	C	1	Unknown	100
1	14008507	SNV	C	T	1	Unknown	100
1	14068586	SNV	T	C	1	Homozygous	100
1	14144529	SNV	G	A	1	Homozygous	100
1	14206348	SNV	T	C	1	Unknown	100
1	14296075	SNV	G	A	1	Unknown	100
1	14329662	SNV	T	C	1	Homozygous	100
1	14330029	SNV	C	T	1	Homozygous	100
1	14340901	SNV	C	T	1	Unknown	100
1	14343505	SNV	C	T	1	Unknown	100
1	14431201	SNV	G	A	1	Unknown	100
1	14534329	SNV	G	A	1	Unknown	100
1	14839391	SNV	G	A	1	Homozygous	100
1	14846129	SNV	A	G	1	Unknown	100
1	14852733	SNV	C	T	1	Homozygous	100
1	14855174	SNV	C	T	1	Unknown	100
1	14860228	SNV	T	C	1	Unknown	100
1	14882360	SNV	G	A	1	Unknown	100
1	14882389	SNV	G	C	1	Unknown	100
1	14896749	SNV	T	C	1	Unknown	100
1	14952219	SNV	C	T	1	Unknown	100
1	14993650	SNV	A	G	1	Unknown	100
1	14993656	SNV	G	T	1	Unknown	100
1	15068041	SNV	A	C	1	Homozygous	100
1	15170466	SNV	G	A	1	Homozygous	100
1	15200409	SNV	A	G	1	Unknown	100
1	15292940	SNV	C	T	1	Unknown	100
1	15297412..15297413	Deletion	TG	-	2	Unknown	100
1	15297502^15297503	Insertion	-	AA	2	Unknown	100
1	15297592	SNV	A	C	1	Heterozygous	100
1	15297592..15297593	MNV	AG	CA	2	Unknown	100
1	15299376	Deletion	A	-	1	Unknown	100
1	15342051	SNV	G	A	1	Unknown	100
1	15344251	SNV	T	C	1	Homozygous	100
1	15360135	SNV	T	C	1	Unknown	100
1	15361399	SNV	C	G	1	Unknown	100
1	15363453	SNV	G	A	1	Homozygous	100
1	15364402	SNV	G	A	1	Homozygous	100
1	15382542^15382543	Insertion	-	G	1	Unknown	100
1	15382664	SNV	A	C	1	Unknown	100
1	15395332^15395333	Insertion	-	A	1	Unknown	100
1	15451019	SNV	T	C	1	Unknown	100
1	15458754	SNV	G	A	1	Unknown	100
1	15562818..15562819	Deletion	CT	-	2	Unknown	100
1	15587761^15587762	Insertion	-	CA	2	Unknown	100
1	15761167	SNV	A	G	1	Unknown	100
1	15761194	SNV	A	T	1	Unknown	100
1	15796834	Deletion	A	-	1	Homozygous	100
1	15800771	SNV	C	G	1	Homozygous	100
1	15891077	SNV	C	A	1	Homozygous	100
1	15891148	SNV	G	A	1	Heterozygous	100
1	15891148..15891149	MNV	GT	AC	2	Unknown	100
1	15891201	SNV	C	T	1	Homozygous	100
1	15930534	SNV	C	T	1	Unknown	100
1	15935855	SNV	T	C	1	Homozygous	100
1	15957981	SNV	G	A	1	Homozygous	100
1	15962068	SNV	C	T	1	Unknown	100
1	15968973	SNV	A	G	1	Unknown	100
1	15979610	SNV	C	T	1	Unknown	100
1	15983221	SNV	A	G	1	Unknown	100
1	15996283	SNV	C	T	1	Unknown	100
1	15996357	SNV	A	C	1	Unknown	100
1	16001535	SNV	C	T	1	Unknown	100
1	16010550	SNV	A	T	1	Unknown	100
1	16027921	SNV	G	C	1	Unknown	100
1	16033262	SNV	G	A	1	Unknown	100
1	16034934^16034935	Insertion	-	T	1	Homozygous	100
1	16099525	SNV	C	A	1	Homozygous	100
1	16100574^16100575	Insertion	-	GT	2	Homozygous	100
1	16100575^16100576	Insertion	-	AATAAG	6	Homozygous	100
1	16100621	SNV	G	A	1	Homozygous	100
1	16253346	Deletion	G	-	1	Homozygous	100
1	16255905^16255906	Insertion	-	A	1	Homozygous	100
1	16262659	SNV	T	C	1	Homozygous	100
1	16263912	SNV	A	G	1	Homozygous	100
1	16289303	SNV	C	T	1	Unknown	100
1	16351635^16351636	Insertion	-	AAAC	4	Unknown	100
1	16481659	SNV	T	G	1	Homozygous	100
1	16500325	SNV	G	A	1	Homozygous	100
1	16500425^16500426	Insertion	-	CA	2	Homozygous	100
1	16530247	SNV	G	A	1	Homozygous	100
1	16530345	SNV	T	C	1	Unknown	100
1	16530375	SNV	C	A	1	Homozygous	100
1	16538926	SNV	T	A	1	Unknown	100
1	16539027	SNV	G	A	1	Unknown	100
1	16539074	SNV	T	C	1	Unknown	100
1	16541584	SNV	A	T	1	Unknown	100
1	16543363	SNV	G	A	1	Unknown	100
1	16557743	SNV	A	G	1	Unknown	100
1	16569848	SNV	T	G	1	Unknown	100
1	16585190^16585191	Insertion	-	A	1	Unknown	100
1	16585194	SNV	A	G	1	Unknown	100
1	16600689	SNV	G	A	1	Unknown	100
1	16619009^16619010	Insertion	-	TA	2	Unknown	100
1	16626537	SNV	A	G	1	Unknown	100
1	16634162	SNV	A	G	1	Homozygous	100
1	16665661	SNV	T	C	1	Homozygous	100
1	16665681	SNV	A	G	1	Unknown	100
1	16700377	SNV	T	C	1	Unknown	100
1	16733933	SNV	A	T	1	Homozygous	100
1	16782411	SNV	C	A	1	Unknown	100
1	16847614	SNV	A	G	1	Homozygous	100
1	16850879	SNV	G	A	1	Homozygous	100
1	16852383	SNV	T	C	1	Homozygous	100
1	16865803	SNV	C	T	1	Unknown	100
1	16951196	SNV	G	A	1	Unknown	100
1	16991340^16991341	Insertion	-	A	1	Homozygous	100
1	16991402	SNV	C	T	1	Unknown	100
1	17008789	SNV	T	C	1	Unknown	100
1	17042303^17042304	Insertion	-	CCTGGTTTG	9	Unknown	100
1	17047008^17047009	Insertion	-	AG	2	Homozygous	100
1	17082254	SNV	T	A	1	Unknown	100
1	17166991	SNV	C	T	1	Homozygous	100
1	17323978	SNV	T	A	1	Homozygous	100
1	17461454	SNV	A	C	1	Homozygous	100
1	17500043	SNV	A	C	1	Unknown	100
1	17713179	SNV	C	T	1	Unknown	100
1	17771699	SNV	A	T	1	Unknown	100
1	17786837	SNV	G	T	1	Unknown	100
1	17820270	SNV	A	C	1	Homozygous	100
1	17827163	SNV	T	A	1	Homozygous	100
1	17873230	SNV	C	T	1	Homozygous	100
1	17891174	SNV	A	C	1	Homozygous	100
1	17897567	SNV	G	C	1	Homozygous	100
1	17981876	SNV	C	T	1	Homozygous	100
1	17995527	SNV	A	T	1	Homozygous	100
1	18025573	SNV	A	C	1	Homozygous	100
1	18025613	SNV	T	C	1	Unknown	100
1	18025810	SNV	G	A	1	Unknown	100
1	18025877	SNV	A	C	1	Homozygous	100
1	18025946	Deletion	C	-	1	Unknown	100
1	18026084	SNV	C	A	1	Homozygous	100
1	18049176	SNV	C	T	1	Homozygous	100
1	18076386	SNV	G	A	1	Homozygous	100
1	18077719	SNV	T	C	1	Homozygous	100
1	18078114	SNV	A	G	1	Unknown	100
1	18143654	SNV	T	C	1	Homozygous	100
1	18279535	SNV	T	A	1	Unknown	100
1	18288025	SNV	G	A	1	Homozygous	100
1	18292513	SNV	T	C	1	Unknown	100
1	18347143	Deletion	T	-	1	Unknown	100
1	18378528^18378529	Insertion	-	ATATAT	6	Unknown	100
1	18444064	SNV	A	T	1	Homozygous	100
1	18461106	SNV	T	C	1	Unknown	100
1	18533681	SNV	T	C	1	Homozygous	100
1	18545380	SNV	T	C	1	Homozygous	100
1	18550878	SNV	C	T	1	Homozygous	100
1	18570223^18570224	Insertion	-	A	1	Homozygous	100
1	18571954	SNV	C	T	1	Homozygous	100
1	18587441^18587442	Insertion	-	TTTA	4	Homozygous	100
1	18601758	SNV	T	C	1	Homozygous	100
1	18603474	SNV	C	A	1	Homozygous	100
1	18604460	SNV	T	G	1	Unknown	100
1	18606479	SNV	C	T	1	Unknown	100
1	18606670	SNV	C	T	1	Homozygous	100
1	18614822	SNV	G	A	1	Homozygous	100
1	18635786^18635787	Insertion	-	ACAC	4	Homozygous	100
1	18636625	SNV	G	A	1	Unknown	100
1	18649997	SNV	C	T	1	Homozygous	100
1	18676292	SNV	A	T	1	Unknown	100
1	18689847	SNV	G	T	1	Homozygous	100
1	18695573	SNV	A	G	1	Homozygous	100
1	18695615^18695616	Insertion	-	G	1	Homozygous	100
1	18706563	Deletion	T	-	1	Homozygous	100
1	18740394	SNV	C	T	1	Unknown	100
1	18769102	SNV	G	T	1	Unknown	100
1	18769120	SNV	C	T	1	Unknown	100
1	18814968^18814969	Insertion	-	A	1	Homozygous	100
1	18815273^18815274	Insertion	-	A	1	Homozygous	100
1	18868282	SNV	G	A	1	Homozygous	100
1	18887227	Replacement	A	TT	2	Unknown	100
1	18907436	SNV	C	A	1	Homozygous	100
1	18968997	SNV	T	C	1	Unknown	100
1	18978939	SNV	T	G	1	Homozygous	100
1	19001859	SNV	G	A	1	Unknown	100
1	19011691	SNV	T	C	1	Unknown	100
1	19011715^19011716	Insertion	-	A	1	Unknown	100
1	19011717..19011718	MNV	TT	GG	2	Unknown	100
1	19030012	SNV	T	G	1	Unknown	100
1	19045961	SNV	G	A	1	Homozygous	100
1	19054166	SNV	C	A	1	Unknown	100
1	19111870	SNV	T	C	1	Homozygous	100
1	19117031	SNV	C	T	1	Homozygous	100
1	19117086^19117087	Insertion	-	A	1	Homozygous	100
1	19134944	SNV	G	A	1	Homozygous	100
1	19142976	SNV	T	C	1	Homozygous	100
1	19148240	SNV	C	T	1	Unknown	100
1	19180914	SNV	C	T	1	Homozygous	100
1	19316356	SNV	G	A	1	Homozygous	100
1	19316374	SNV	C	T	1	Homozygous	100
1	19332059^19332060	Insertion	-	A	1	Homozygous	100
1	19352920	SNV	G	A	1	Homozygous	100
1	19362985	SNV	T	C	1	Unknown	100
1	19372714	SNV	A	G	1	Unknown	100
1	19459710	SNV	T	A	1	Homozygous	100
1	19505177	Deletion	T	-	1	Homozygous	100
1	19505185	Deletion	T	-	1	Homozygous	100
1	19516373	SNV	C	T	1	Homozygous	100
1	19633162..19633178	Deletion	CCCTTGTCATAATTCCC	-	17	Homozygous	100
1	19639107^19639108	Insertion	-	T	1	Homozygous	100
1	19750549	SNV	C	G	1	Unknown	100
1	19751782	SNV	C	T	1	Homozygous	100
1	19751851	SNV	C	T	1	Homozygous	100
1	19774749	SNV	T	C	1	Unknown	100
1	19788793	SNV	G	A	1	Homozygous	100
1	19817245	SNV	C	T	1	Unknown	100
1	19817542	SNV	G	A	1	Unknown	100
1	19825587	SNV	G	C	1	Unknown	100
1	19828262	SNV	T	A	1	Homozygous	100
1	19885089	SNV	T	C	1	Homozygous	100
1	19891766	SNV	T	C	1	Homozygous	100
1	19899252	SNV	C	T	1	Unknown	100
1	19899499	SNV	T	A	1	Unknown	100
1	19899504	SNV	C	T	1	Unknown	100
1	19899510	SNV	T	C	1	Unknown	100
1	19951985^19951986	Insertion	-	G	1	Unknown	100
1	19953890	Deletion	T	-	1	Unknown	100
1	19955627	SNV	C	T	1	Heterozygous	100
1	19955627..19955628	MNV	CC	TT	2	Unknown	100
1	19959370^19959371	Insertion	-	T	1	Homozygous	100
1	19961449	SNV	G	T	1	Unknown	100
1	19979769	SNV	T	C	1	Unknown	100
1	20016986	SNV	G	A	1	Unknown	100
1	20017004	SNV	G	A	1	Unknown	100
1	20060797	SNV	G	C	1	Homozygous	100
1	20060939..20060940	MNV	CA	TT	2	Heterozygous	100
1	20060939..20060940	MNV	CA	CA	2	Heterozygous	100
1	20060944	SNV	T	G	1	Unknown	100
1	20060948	SNV	A	C	1	Unknown	100
1	20060951	SNV	T	A	1	Heterozygous	100
1	20060951	SNV	T	T	1	Heterozygous	100
1	20060973	SNV	A	C	1	Unknown	100
1	20060976	SNV	T	G	1	Homozygous	100
1	20060997	SNV	A	G	1	Unknown	100
1	20061005	SNV	G	C	1	Unknown	100
1	20061029	SNV	A	G	1	Unknown	100
1	20061056	SNV	A	G	1	Unknown	100
1	20061063	SNV	T	C	1	Unknown	100
1	20061180	SNV	A	G	1	Heterozygous	100
1	20080413	SNV	G	A	1	Homozygous	100
1	20105791^20105792	Insertion	-	A	1	Homozygous	100
1	20126789	SNV	A	G	1	Unknown	100
1	20162204	SNV	G	A	1	Homozygous	100
1	20185439	Deletion	A	-	1	Homozygous	100
1	20211487	SNV	G	A	1	Unknown	100
1	20222445	SNV	T	C	1	Unknown	100
1	20222525	SNV	G	C	1	Unknown	100
1	20222540	SNV	C	T	1	Unknown	100
1	20231957	SNV	A	T	1	Unknown	100
1	20246893^20246894	Insertion	-	T	1	Homozygous	100
1	20292224	SNV	T	G	1	Homozygous	100
1	20293893	SNV	A	T	1	Unknown	100
1	20304287	SNV	A	C	1	Homozygous	100
1	20310473	SNV	A	T	1	Unknown	100
1	20367896	SNV	G	C	1	Unknown	100
1	20390171	SNV	C	T	1	Homozygous	100
1	20569186	SNV	A	G	1	Unknown	100
1	20573025	SNV	G	A	1	Homozygous	100
1	20621267	SNV	G	A	1	Unknown	100
1	20638071	SNV	C	T	1	Unknown	100
1	20639009	SNV	G	A	1	Unknown	100
1	20705847	SNV	T	A	1	Unknown	100
1	20708506	SNV	T	A	1	Unknown	100
1	20776643	SNV	T	G	1	Unknown	100
1	20776825	SNV	A	G	1	Unknown	100
1	20785726	SNV	C	T	1	Unknown	100
1	20789915	SNV	A	G	1	Homozygous	100
1	20791482^20791483	Insertion	-	A	1	Homozygous	100
1	20792954	SNV	G	C	1	Unknown	100
1	20804209	SNV	C	T	1	Unknown	100
1	20815370	SNV	A	G	1	Unknown	100
1	20851450	SNV	A	T	1	Homozygous	100
1	20855066	SNV	A	G	1	Homozygous	100
1	20855354	SNV	G	C	1	Homozygous	100
1	20879021^20879022	Insertion	-	TAA	3	Unknown	100
1	20885758	SNV	C	T	1	Homozygous	100
1	20914713	SNV	A	G	1	Homozygous	100
1	20919183	SNV	G	A	1	Unknown	100
1	20964487	SNV	C	T	1	Homozygous	100
1	20985511	SNV	G	A	1	Homozygous	100
1	20986996	SNV	T	C	1	Homozygous	100
1	20987284	SNV	C	T	1	Homozygous	100
1	20997798	SNV	A	G	1	Unknown	100
1	21090028..21090031	Deletion	TCTA	-	4	Homozygous	100
1	21107114	SNV	T	C	1	Homozygous	100
1	21107476	SNV	T	C	1	Unknown	100
1	21186372	SNV	T	C	1	Homozygous	100
1	21204406	SNV	C	T	1	Unknown	100
1	21265020	SNV	G	C	1	Unknown	100
1	21295505	SNV	T	C	1	Unknown	100
1	21314236	SNV	G	A	1	Heterozygous	100
1	21314236	SNV	G	G	1	Heterozygous	100
1	21314327	SNV	C	G	1	Heterozygous	100
1	21314327	SNV	C	C	1	Heterozygous	100
1	21330490	SNV	A	G	1	Heterozygous	100
1	21330490	SNV	A	A	1	Heterozygous	100
1	21334163	SNV	C	G	1	Unknown	100
1	21343035	SNV	C	G	1	Heterozygous	100
1	21343035	SNV	C	C	1	Heterozygous	100
1	21343187	SNV	G	A	1	Unknown	100
1	21351931	SNV	T	G	1	Homozygous	100
1	21355947	SNV	A	C	1	Heterozygous	100
1	21355947	SNV	A	A	1	Heterozygous	100
1	21356111	SNV	A	G	1	Unknown	100
1	21377698	SNV	G	T	1	Unknown	100
1	21380839	SNV	A	T	1	Homozygous	100
1	21413191	SNV	T	G	1	Unknown	100
1	21482422	SNV	C	A	1	Unknown	100
1	21482440	SNV	G	A	1	Unknown	100
1	21487706	SNV	G	A	1	Unknown	100
1	21501287^21501288	Insertion	-	AGTTCCTGAATC	12	Unknown	100
1	21509228	SNV	G	A	1	Unknown	100
1	21522946	SNV	A	C	1	Unknown	100
1	21523010	SNV	C	T	1	Unknown	100
1	21525064..21525065	MNV	GG	TT	2	Unknown	100
1	21525081	SNV	A	C	1	Homozygous	100
1	21555032	Replacement	T	AA	2	Homozygous	100
1	21555034	SNV	T	G	1	Homozygous	100
1	21561796	SNV	T	C	1	Homozygous	100
1	21565263	SNV	C	A	1	Unknown	100
1	21565315	Replacement	A	GGTT	4	Unknown	100
1	21605809^21605810	Insertion	-	GTAA	4	Homozygous	100
1	21606590	SNV	G	A	1	Homozygous	100
1	21626482	SNV	C	T	1	Unknown	100
1	21667994	SNV	A	C	1	Homozygous	100
1	21695946	SNV	A	G	1	Unknown	100
1	21707488	SNV	T	C	1	Homozygous	100
1	21815995	SNV	T	C	1	Unknown	100
1	21828411	SNV	G	A	1	Homozygous	100
1	21828414..21828415	MNV	TG	CA	2	Homozygous	100
1	21840651	SNV	C	T	1	Homozygous	100
1	21849984	SNV	G	C	1	Unknown	100
1	22007346	SNV	A	C	1	Unknown	100
1	22012078	SNV	C	T	1	Unknown	100
1	22068197	SNV	A	G	1	Unknown	100
1	22068460	SNV	G	A	1	Unknown	100
1	22068759..22068760	MNV	TG	CT	2	Unknown	100
1	22069570	SNV	A	C	1	Homozygous	100
1	22083705..22083714	Deletion	GCTCACTTTG	-	10	Unknown	100
1	22136367^22136368	Insertion	-	AGTC	4	Unknown	100
1	22202435	SNV	A	G	1	Homozygous	100
1	22284348	SNV	C	T	1	Unknown	100
1	22330843	SNV	T	C	1	Unknown	100
1	22334189	SNV	G	C	1	Homozygous	100
1	22334349	SNV	C	G	1	Homozygous	100
1	22334366	SNV	G	C	1	Homozygous	100
1	22334397	SNV	C	T	1	Homozygous	100
1	22514718	SNV	G	A	1	Homozygous	100
1	22523639	SNV	C	T	1	Homozygous	100
1	22531375	SNV	C	T	1	Homozygous	100
1	22532752	SNV	T	C	1	Unknown	100
1	22539379	SNV	C	T	1	Homozygous	100
1	22539399	SNV	A	G	1	Homozygous	100
1	22543042^22543043	Insertion	-	TG	2	Homozygous	100
1	22556473	SNV	T	C	1	Unknown	100
1	22558648	SNV	C	T	1	Unknown	100
1	22580906	SNV	A	G	1	Unknown	100
1	22582953	SNV	A	G	1	Homozygous	100
1	22698829	SNV	C	T	1	Unknown	100
1	22744796..22744797	Deletion	TT	-	2	Homozygous	100
1	22792973	SNV	A	T	1	Heterozygous	100
1	22792973	SNV	A	A	1	Heterozygous	100
1	22792980	SNV	A	G	1	Heterozygous	100
1	22792980	SNV	A	A	1	Heterozygous	100
1	22792994..22792995	MNV	TG	CA	2	Heterozygous	100
1	22792994..22792995	MNV	TG	TG	2	Heterozygous	100
1	22801525	SNV	T	C	1	Unknown	100
1	22912021	SNV	G	A	1	Unknown	100
1	23002327..23002329	Deletion	AAA	-	3	Unknown	100
1	23005383	SNV	G	A	1	Unknown	100
1	23086382	SNV	T	C	1	Unknown	100
1	23144028	SNV	A	G	1	Unknown	100
1	23208386	SNV	A	G	1	Unknown	100
1	23225151	SNV	C	T	1	Homozygous	100
1	23245720..23245723	Deletion	TGTG	-	4	Unknown	100
1	23245738	SNV	A	G	1	Homozygous	100
1	23245748	SNV	A	G	1	Unknown	100
1	23245780	SNV	G	A	1	Homozygous	100
1	23255741	SNV	C	T	1	Unknown	100
1	23278071	SNV	A	G	1	Unknown	100
1	23278257	SNV	G	A	1	Unknown	100
1	23290017^23290018	Insertion	-	A	1	Unknown	100
1	23292721	SNV	C	T	1	Unknown	100
1	23309793	SNV	A	G	1	Unknown	100
1	23309805	SNV	A	G	1	Unknown	100
1	23413672	SNV	A	C	1	Unknown	100
1	23441908	SNV	A	T	1	Unknown	100
1	23458043	SNV	G	A	1	Unknown	100
1	23479305	SNV	C	A	1	Homozygous	100
1	23486460	SNV	C	A	1	Unknown	100
1	23502415	SNV	G	A	1	Homozygous	100
1	23502512	SNV	A	G	1	Unknown	100
1	23558610	SNV	G	A	1	Unknown	100
1	23558664	SNV	T	C	1	Unknown	100
1	23609789	SNV	C	T	1	Unknown	100
1	23666479	SNV	A	C	1	Unknown	100
1	23666520	SNV	A	G	1	Unknown	100
1	23714319	SNV	A	G	1	Unknown	100
1	23714327	SNV	A	T	1	Homozygous	100
1	23718340^23718341	Insertion	-	A	1	Homozygous	100
1	23718372	SNV	T	C	1	Unknown	100
1	23718376	SNV	A	G	1	Unknown	100
1	23776530	SNV	G	A	1	Unknown	100
1	23804080	SNV	A	G	1	Homozygous	100
1	23806098	SNV	A	G	1	Unknown	100
1	23848547	SNV	G	A	1	Unknown	100
1	23857027	SNV	G	C	1	Homozygous	100
1	23857055	SNV	T	A	1	Homozygous	100
1	23860144	SNV	A	G	1	Homozygous	100
1	23864900	Deletion	T	-	1	Unknown	100
1	23864902	SNV	T	G	1	Unknown	100
1	23864931	SNV	C	T	1	Homozygous	100
1	23864940	SNV	G	A	1	Homozygous	100
1	23864961	SNV	A	G	1	Unknown	100
1	23865105	SNV	G	T	1	Homozygous	100
1	23865108	SNV	A	G	1	Unknown	100
1	23868385	SNV	T	C	1	Unknown	100
1	23921633	SNV	G	T	1	Unknown	100
1	23952087	SNV	C	T	1	Homozygous	100
1	23952182	SNV	T	A	1	Unknown	100
1	23960095	SNV	T	C	1	Homozygous	100
1	23967447	SNV	C	A	1	Unknown	100
1	23967469	SNV	T	C	1	Homozygous	100
1	23968651	SNV	G	A	1	Homozygous	100
1	24031025	SNV	C	T	1	Unknown	100
1	24055141	SNV	A	T	1	Unknown	100
1	24082415	SNV	A	C	1	Homozygous	100
1	24109851..24109852	Deletion	AA	-	2	Homozygous	100
1	24146262	SNV	C	T	1	Unknown	100
1	24146592^24146593	Insertion	-	ATCTA	5	Homozygous	100
1	24147756	SNV	G	T	1	Unknown	100
1	24147965	SNV	C	A	1	Homozygous	100
1	24153173	SNV	C	T	1	Homozygous	100
1	24177040	SNV	G	C	1	Unknown	100
1	24257272	SNV	G	A	1	Homozygous	100
1	24266213	SNV	A	C	1	Unknown	100
1	24302380	SNV	C	T	1	Unknown	100
1	24340289	SNV	A	T	1	Homozygous	100
1	24642621	SNV	G	A	1	Unknown	100
1	24748964	SNV	G	T	1	Unknown	100
1	24749633	SNV	G	A	1	Unknown	100
1	24755865..24755866	MNV	CA	TG	2	Unknown	100
1	24772738	SNV	C	T	1	Homozygous	100
1	24865213	SNV	A	C	1	Unknown	100
1	24996717	SNV	A	G	1	Unknown	100
1	24996850	SNV	C	A	1	Unknown	100
1	25067249	SNV	T	C	1	Unknown	100
1	25144711	SNV	A	G	1	Unknown	100
1	25156365	SNV	T	C	1	Unknown	100
1	25180217	SNV	G	C	1	Heterozygous	100
1	25180217	SNV	G	G	1	Heterozygous	100
1	25223646	SNV	C	T	1	Unknown	100
1	25233242	SNV	C	A	1	Unknown	100
1	25268689	SNV	A	G	1	Unknown	100
1	25450756	SNV	A	C	1	Homozygous	100
1	25524286^25524287	Insertion	-	T	1	Unknown	100
1	25625301	SNV	T	C	1	Homozygous	100
1	25657972	SNV	C	T	1	Unknown	100
1	25714537	SNV	G	C	1	Unknown	100
1	25716584	SNV	G	A	1	Unknown	100
1	25719693	SNV	A	G	1	Unknown	100
1	25719720	Deletion	A	-	1	Homozygous	100
1	25719732	SNV	A	G	1	Unknown	100
1	25733542	SNV	A	G	1	Homozygous	100
1	25809089	SNV	A	G	1	Unknown	100
1	25838485	SNV	C	G	1	Unknown	100
1	25947828	SNV	T	C	1	Heterozygous	100
1	25947828..25947829	MNV	TG	CA	2	Unknown	100
1	25953194	SNV	G	A	1	Homozygous	100
1	25988082	SNV	C	T	1	Unknown	100
1	26026930	SNV	C	T	1	Unknown	100
1	26063978	SNV	G	C	1	Unknown	100
1	26159915	SNV	A	G	1	Unknown	100
1	26206979	SNV	A	G	1	Unknown	100
1	26210762	SNV	A	G	1	Unknown	100
1	26210848	SNV	A	G	1	Unknown	100
1	26294150	SNV	C	T	1	Unknown	100
1	26296380	SNV	T	G	1	Unknown	100
1	26504685	SNV	A	C	1	Homozygous	100
1	26534309	SNV	C	A	1	Homozygous	100
1	26643115	SNV	T	C	1	Unknown	100
1	26652359	SNV	T	C	1	Unknown	100
1	26719083	SNV	C	T	1	Unknown	100
1	26723666	SNV	A	G	1	Unknown	100
1	26725922	SNV	C	T	1	Unknown	100
1	26725930	SNV	T	C	1	Unknown	100
1	26733422	SNV	T	G	1	Unknown	100
1	26787731	SNV	C	T	1	Unknown	100
1	26790868	SNV	A	C	1	Homozygous	100
1	26822394	SNV	G	A	1	Homozygous	100
1	26831571	SNV	C	T	1	Unknown	100
1	26850810	SNV	T	C	1	Unknown	100
1	26916123	SNV	T	C	1	Unknown	100
1	26920153	SNV	T	C	1	Homozygous	100
1	26920202	SNV	A	T	1	Unknown	100
1	27005585	SNV	G	A	1	Unknown	100
1	27005588	SNV	G	A	1	Unknown	100
1	27007743	SNV	T	C	1	Unknown	100
1	27014522	SNV	A	G	1	Unknown	100
1	27078156	SNV	A	G	1	Unknown	100
1	27096293	SNV	A	G	1	Unknown	100
1	27100762..27100765	Deletion	TCTT	-	4	Unknown	100
1	27106708	SNV	C	T	1	Unknown	100
1	27109845^27109846	Insertion	-	A	1	Homozygous	100
1	27109849	SNV	C	G	1	Homozygous	100
1	27110289..27110290	Deletion	TT	-	2	Unknown	100
1	27116968	SNV	A	T	1	Homozygous	100
1	27137969	SNV	G	A	1	Homozygous	100
1	27153668	SNV	T	C	1	Homozygous	100
1	27187181	SNV	A	C	1	Unknown	100
1	27256211	SNV	G	T	1	Homozygous	100
1	27269173	SNV	T	A	1	Homozygous	100
1	27293800	SNV	G	A	1	Homozygous	100
1	27369634	SNV	A	G	1	Homozygous	100
1	27369648^27369649	Insertion	-	TG	2	Homozygous	100
1	27504952	SNV	T	C	1	Unknown	100
1	27557767	SNV	A	G	1	Homozygous	100
1	27583261	SNV	C	T	1	Homozygous	100
1	27601337	SNV	T	A	1	Unknown	100
1	27646066	SNV	C	T	1	Unknown	100
1	27646209^27646210	Insertion	-	ATCCTTC	7	Unknown	100
1	27648335	SNV	C	A	1	Unknown	100
1	27686411	SNV	C	T	1	Unknown	100
1	27687525	SNV	A	G	1	Unknown	100
1	27726791	SNV	G	A	1	Unknown	100
1	28037212	SNV	C	T	1	Unknown	100
1	28067718	SNV	A	G	1	Unknown	100
1	28077030	SNV	G	C	1	Unknown	100
1	28231898	SNV	C	T	1	Homozygous	100
1	28245691	SNV	G	A	1	Homozygous	100
1	28245767	SNV	T	A	1	Homozygous	100
1	28256303^28256304	Insertion	-	AG	2	Homozygous	100
1	28262087	SNV	A	G	1	Homozygous	100
1	28262144	SNV	C	A	1	Homozygous	100
1	28272141	SNV	A	G	1	Unknown	100
1	28277764	SNV	C	T	1	Homozygous	100
1	28301619^28301620	Insertion	-	A	1	Homozygous	100
1	28320739^28320740	Insertion	-	AGA	3	Unknown	100
1	28359972	SNV	G	A	1	Homozygous	100
1	28376411	SNV	A	C	1	Unknown	100
1	28452538	SNV	T	C	1	Unknown	100
1	28468865	SNV	G	A	1	Homozygous	100
1	28476847^28476848	Insertion	-	AG	2	Unknown	100
1	28477019	SNV	C	T	1	Unknown	100
1	28477908	SNV	G	A	1	Homozygous	100
1	28480438	SNV	A	T	1	Homozygous	100
1	28497683	SNV	G	T	1	Homozygous	100
1	28508424	SNV	C	T	1	Unknown	100
1	28568125	SNV	A	T	1	Homozygous	100
1	28568383	SNV	A	G	1	Unknown	100
1	28592401	SNV	T	C	1	Unknown	100
1	28616919	SNV	T	C	1	Unknown	100
1	28621893	SNV	T	C	1	Homozygous	100
1	28706716	SNV	G	A	1	Homozygous	100
1	28709524	SNV	A	G	1	Homozygous	100
1	28718783	SNV	T	G	1	Unknown	100
1	28718986	SNV	C	A	1	Homozygous	100
1	28721722	SNV	G	T	1	Homozygous	100
1	28761673	SNV	G	A	1	Unknown	100
1	28812499	SNV	T	A	1	Homozygous	100
1	28828584	SNV	T	C	1	Homozygous	100
1	28843309	SNV	G	A	1	Homozygous	100
1	28843373	SNV	A	T	1	Homozygous	100
1	28849501	SNV	G	A	1	Homozygous	100
1	28849742	SNV	A	T	1	Homozygous	100
1	28849752..28849753	MNV	GA	AG	2	Homozygous	100
1	28849758	SNV	G	A	1	Homozygous	100
1	28856428..28856431	Deletion	TATA	-	4	Unknown	100
1	28856433	Deletion	T	-	1	Unknown	100
1	28856451	SNV	A	G	1	Unknown	100
1	28856465	SNV	G	A	1	Unknown	100
1	28856882	SNV	A	G	1	Unknown	100
1	28878356^28878357	Insertion	-	CAGAC	5	Homozygous	100
1	28896476	SNV	T	A	1	Homozygous	100
1	29046684..29046685	Deletion	AC	-	2	Unknown	100
1	29047287	SNV	T	G	1	Unknown	100
1	29080172	SNV	A	G	1	Unknown	100
1	29097646	SNV	G	T	1	Homozygous	100
1	29166973	SNV	G	T	1	Heterozygous	100
1	29166973	SNV	G	G	1	Heterozygous	100
1	29290155	SNV	G	A	1	Unknown	100
1	29346244	SNV	G	C	1	Unknown	100
1	29415041^29415042	Insertion	-	AATT	4	Unknown	100
1	29451715	SNV	G	A	1	Unknown	100
1	29453726	SNV	G	A	1	Homozygous	100
1	29470117	SNV	A	G	1	Heterozygous	100
1	29470117	SNV	A	A	1	Heterozygous	100
1	29529295	SNV	A	G	1	Heterozygous	100
1	29529295	SNV	A	A	1	Heterozygous	100
1	29545977	SNV	G	A	1	Heterozygous	100
1	29545977	SNV	G	G	1	Heterozygous	100
1	29545992	SNV	C	T	1	Unknown	100
1	29549172	SNV	A	G	1	Unknown	100
1	29549267	SNV	T	C	1	Unknown	100
1	29551495	SNV	G	T	1	Unknown	100
1	29554038	SNV	A	G	1	Unknown	100
1	29554089	SNV	A	C	1	Homozygous	100
1	29554105	SNV	A	T	1	Homozygous	100
1	29554115	SNV	C	G	1	Homozygous	100
1	29554128	SNV	G	A	1	Homozygous	100
1	29566494	SNV	C	T	1	Homozygous	100
1	29571018	SNV	C	T	1	Homozygous	100
1	29571021	SNV	A	T	1	Homozygous	100
1	29571038..29571039	MNV	TA	CG	2	Homozygous	100
1	29576091	SNV	G	A	1	Homozygous	100
1	29576837	SNV	G	T	1	Homozygous	100
1	29592322..29592324	Replacement	CTG	A	3	Unknown	100
1	29666154	SNV	T	C	1	Unknown	100
1	29688040	SNV	A	G	1	Unknown	100
1	29925895	SNV	G	C	1	Unknown	100
1	29935789^29935790	Insertion	-	AT	2	Unknown	100
1	30000286	SNV	T	C	1	Unknown	100
1	30003873	Deletion	T	-	1	Homozygous	100
1	30007101	SNV	T	C	1	Unknown	100
1	30051298	SNV	G	A	1	Unknown	100
1	30051324	SNV	C	T	1	Homozygous	100
1	30178286	SNV	C	T	1	Unknown	100
1	30195446	SNV	C	G	1	Unknown	100
1	30298199	SNV	A	G	1	Unknown	100
1	30446458	SNV	A	G	1	Unknown	100
1	30469259	SNV	T	C	1	Unknown	100
1	30493348	SNV	C	T	1	Homozygous	100
1	30493658	SNV	T	G	1	Homozygous	100
1	30493671	SNV	C	T	1	Homozygous	100
1	30493701	SNV	T	C	1	Homozygous	100
1	30515350	SNV	A	G	1	Unknown	100
1	30523602	SNV	A	G	1	Unknown	100
1	30688371	SNV	G	A	1	Homozygous	100
1	30705261	SNV	A	T	1	Unknown	100
1	30725791	SNV	G	A	1	Homozygous	100
1	30743042	SNV	C	G	1	Homozygous	100
1	30752015	SNV	G	A	1	Homozygous	100
1	30834979	SNV	G	C	1	Unknown	100
1	30837896	SNV	G	A	1	Unknown	100
1	30862074..30862075	MNV	GT	AC	2	Unknown	100
1	30895279	SNV	G	A	1	Homozygous	100
1	30931193	SNV	A	G	1	Unknown	100
1	30950730^30950731	Insertion	-	T	1	Unknown	100
1	30990683	SNV	T	G	1	Unknown	100
1	31158451	SNV	G	A	1	Unknown	100
1	31208533	SNV	C	A	1	Homozygous	100
1	31208749	SNV	G	C	1	Unknown	100
1	31215417	SNV	C	T	1	Unknown	100
1	31265942	SNV	G	A	1	Homozygous	100
1	31266108	SNV	C	T	1	Homozygous	100
1	31266139	SNV	C	A	1	Homozygous	100
1	31266578	SNV	A	T	1	Homozygous	100
1	31272791	SNV	T	C	1	Unknown	100
1	31375016..31375021	Deletion	AATATA	-	6	Unknown	100
1	31431458	SNV	A	C	1	Homozygous	100
1	31441582	SNV	G	A	1	Unknown	100
1	31468236	SNV	C	T	1	Homozygous	100
1	31506355	SNV	A	G	1	Unknown	100
1	31558995	SNV	T	C	1	Unknown	100
1	31564100	SNV	A	G	1	Unknown	100
1	31565341	SNV	G	A	1	Unknown	100
1	31619464	SNV	C	T	1	Unknown	100
1	31712757	SNV	G	A	1	Unknown	100
1	31766321	SNV	G	A	1	Unknown	100
1	31776663	SNV	T	A	1	Unknown	100
1	31776843	SNV	G	T	1	Unknown	100
1	31779722	SNV	A	G	1	Unknown	100
1	31812315	SNV	G	A	1	Unknown	100
1	31816965	SNV	T	C	1	Homozygous	100
1	31848540	SNV	A	G	1	Unknown	100
1	31864723	SNV	C	G	1	Unknown	100
1	31864831	SNV	T	A	1	Homozygous	100
1	31869777	SNV	C	T	1	Unknown	100
1	31874615	SNV	T	A	1	Homozygous	100
1	31911806	SNV	T	C	1	Unknown	100
1	31913566	SNV	T	A	1	Unknown	100
1	31921690	SNV	G	C	1	Homozygous	100
1	31967098	SNV	G	T	1	Unknown	100
1	31972452	SNV	C	T	1	Homozygous	100
1	31974792	SNV	A	C	1	Homozygous	100
1	31975116	SNV	A	T	1	Homozygous	100
1	31975723	SNV	G	A	1	Homozygous	100
1	32007403	SNV	C	A	1	Homozygous	100
1	32008421^32008422	Insertion	-	AAC	3	Homozygous	100
1	32009538	SNV	G	A	1	Homozygous	100
1	32009559	SNV	C	A	1	Homozygous	100
1	32009634	SNV	T	A	1	Homozygous	100
1	32009644..32009645	Deletion	AA	-	2	Homozygous	100
1	32035544	SNV	A	G	1	Unknown	100
1	32063952	SNV	G	A	1	Homozygous	100
1	32076679	SNV	T	C	1	Homozygous	100
1	32105706	SNV	T	C	1	Homozygous	100
1	32105746	Deletion	G	-	1	Homozygous	100
1	32105781	SNV	G	A	1	Homozygous	100
1	32289886..32289887	MNV	CG	TT	2	Unknown	100
1	32290939	SNV	C	T	1	Unknown	100
1	32290945	SNV	T	G	1	Unknown	100
1	32324352	SNV	T	C	1	Unknown	100
1	32338278	SNV	C	T	1	Homozygous	100
1	32366681	Deletion	A	-	1	Unknown	100
1	32368391	SNV	A	G	1	Unknown	100
1	32392182	SNV	T	C	1	Homozygous	100
1	32406154..32406155	Deletion	AC	-	2	Homozygous	100
1	32454545	SNV	C	T	1	Unknown	100
1	32490480	SNV	A	G	1	Homozygous	100
1	32494959	SNV	A	C	1	Unknown	100
1	32561998	SNV	T	C	1	Unknown	100
1	32564068	SNV	T	C	1	Homozygous	100
1	32565449	SNV	C	T	1	Homozygous	100
1	32565692	SNV	C	T	1	Homozygous	100
1	32566865	SNV	A	T	1	Homozygous	100
1	32566867	SNV	A	C	1	Unknown	100
1	32567591	SNV	A	G	1	Unknown	100
1	32568502..32568503	MNV	AA	CT	2	Homozygous	100
1	32568541..32568542	MNV	AA	CT	2	Homozygous	100
1	32568545	SNV	G	T	1	Homozygous	100
1	32578929	SNV	C	T	1	Unknown	100
1	32580590	SNV	A	C	1	Unknown	100
1	32588577	SNV	G	A	1	Unknown	100
1	32591206	SNV	G	A	1	Unknown	100
1	32593174	SNV	T	C	1	Unknown	100
1	32593239	SNV	G	A	1	Unknown	100
1	32597097	SNV	G	A	1	Unknown	100
1	32610327	SNV	T	G	1	Unknown	100
1	32610340	SNV	A	T	1	Unknown	100
1	32643751^32643752	Insertion	-	C	1	Unknown	100
1	32647751	SNV	C	A	1	Homozygous	100
1	32685176	SNV	G	T	1	Unknown	100
1	32688306	SNV	C	T	1	Homozygous	100
1	32763016	SNV	T	A	1	Homozygous	100
1	32778048	SNV	T	C	1	Unknown	100
1	32778639	SNV	T	C	1	Homozygous	100
1	32824810	SNV	C	T	1	Unknown	100
1	32833809	SNV	G	A	1	Unknown	100
1	32833863	SNV	G	A	1	Unknown	100
1	32873491..32873493	Deletion	GAC	-	3	Homozygous	100
1	32873501^32873502	Insertion	-	GTC	3	Homozygous	100
1	32873505	SNV	G	T	1	Homozygous	100
1	32874473	SNV	T	C	1	Homozygous	100
1	32874519	SNV	C	G	1	Unknown	100
1	32887559	SNV	T	C	1	Homozygous	100
1	32903478..32903480	Deletion	CTC	-	3	Unknown	100
1	32918237	SNV	G	C	1	Unknown	100
1	32953939	SNV	C	T	1	Unknown	100
1	33032304	SNV	G	T	1	Unknown	100
1	33079014	SNV	A	C	1	Homozygous	100
1	33087657	SNV	T	G	1	Unknown	100
1	33093954..33093955	MNV	CA	TG	2	Unknown	100
1	33093955	SNV	A	G	1	Heterozygous	100
1	33093958	SNV	A	G	1	Unknown	100
1	33110533	SNV	T	C	1	Unknown	100
1	33149413	SNV	T	C	1	Unknown	100
1	33149426	SNV	C	T	1	Unknown	100
1	33149471	SNV	G	A	1	Unknown	100
1	33244855	SNV	G	T	1	Homozygous	100
1	33559081	SNV	G	C	1	Unknown	100
1	33609105	SNV	C	T	1	Homozygous	100
1	33614802	SNV	T	C	1	Unknown	100
1	33616031	SNV	G	A	1	Unknown	100
1	33632337	SNV	T	G	1	Homozygous	100
1	33734658	SNV	A	G	1	Unknown	100
1	33751321	SNV	T	C	1	Unknown	100
1	33920795..33920796	MNV	GG	AC	2	Unknown	100
1	33920797^33920798	Insertion	-	AC	2	Unknown	100
1	33921360	SNV	G	A	1	Unknown	100
1	34332645	SNV	A	T	1	Homozygous	100
1	34336292	SNV	A	G	1	Unknown	100
1	34336303	SNV	A	G	1	Unknown	100
1	34422637	SNV	G	A	1	Homozygous	100
1	34422709^34422710	Insertion	-	T	1	Homozygous	100
1	34524606	SNV	G	A	1	Unknown	100
1	34573132	SNV	C	A	1	Homozygous	100
1	34674984	SNV	T	C	1	Unknown	100
1	34706428	SNV	C	T	1	Unknown	100
1	34713169	SNV	A	G	1	Homozygous	100
1	34762928	SNV	G	A	1	Unknown	100
1	34766423	SNV	G	T	1	Unknown	100
1	34766438	SNV	A	G	1	Unknown	100
1	34766485	SNV	T	C	1	Unknown	100
1	34974108	SNV	G	A	1	Unknown	100
1	35051504	SNV	A	G	1	Unknown	100
1	35193815	SNV	C	T	1	Unknown	100
1	35194711	SNV	A	G	1	Unknown	100
1	35286100	SNV	A	G	1	Unknown	100
1	35297005	SNV	T	C	1	Unknown	100
1	35299354	SNV	G	A	1	Unknown	100
1	35352302	SNV	A	G	1	Unknown	100
1	35419007	SNV	A	G	1	Homozygous	100
1	35433713	SNV	A	G	1	Unknown	100
1	35441875	SNV	C	T	1	Unknown	100
1	35447388	SNV	C	T	1	Homozygous	100
1	35447619	SNV	C	T	1	Unknown	100
1	35453720	SNV	G	C	1	Heterozygous	100
1	35453720	SNV	G	G	1	Heterozygous	100
1	35464754	SNV	G	A	1	Homozygous	100
1	35471710..35471711	Deletion	AA	-	2	Unknown	100
1	35485764	SNV	C	T	1	Unknown	100
1	35500165	SNV	G	A	1	Homozygous	100
1	35500170	SNV	T	G	1	Unknown	100
1	35500376	SNV	A	G	1	Homozygous	100
1	35500436	SNV	C	T	1	Homozygous	100
1	35500970	SNV	T	G	1	Homozygous	100
1	35516974	SNV	G	A	1	Homozygous	100
1	35517105	SNV	G	A	1	Unknown	100
1	35531116	SNV	C	A	1	Unknown	100
1	35548887	SNV	G	A	1	Homozygous	100
1	35582277	SNV	C	A	1	Unknown	100
1	35587506	SNV	G	A	1	Homozygous	100
1	35587530	SNV	A	T	1	Homozygous	100
1	35663159	SNV	A	G	1	Homozygous	100
1	35686989	SNV	A	G	1	Unknown	100
1	35738339	SNV	T	C	1	Homozygous	100
1	35755234	SNV	C	G	1	Unknown	100
1	35766747	SNV	A	C	1	Homozygous	100
1	35772833	SNV	T	A	1	Homozygous	100
1	35959325	SNV	G	T	1	Unknown	100
1	36012848	SNV	A	G	1	Homozygous	100
1	36014708	SNV	T	C	1	Homozygous	100
1	36026717	SNV	C	A	1	Unknown	100
1	36155742	SNV	T	C	1	Unknown	100
1	36205843	SNV	C	T	1	Unknown	100
1	36252141	SNV	G	A	1	Unknown	100
1	36262396	SNV	T	G	1	Unknown	100
1	36268109	SNV	T	C	1	Unknown	100
1	36297757	SNV	C	T	1	Homozygous	100
1	36299631..36299632	MNV	TG	CA	2	Unknown	100
1	36300356	SNV	C	T	1	Homozygous	100
1	36300420	SNV	A	G	1	Unknown	100
1	36304433	SNV	G	A	1	Unknown	100
1	36324162	SNV	C	T	1	Unknown	100
1	36395673	SNV	G	A	1	Unknown	100
1	36405915	SNV	T	C	1	Homozygous	100
1	36448186	SNV	T	C	1	Unknown	100
1	36495664..36495665	MNV	CA	TG	2	Unknown	100
1	36495670	SNV	T	C	1	Unknown	100
1	36495675	SNV	G	C	1	Unknown	100
1	36607962	SNV	T	C	1	Homozygous	100
1	36659694	SNV	T	C	1	Unknown	100
1	36663014	SNV	A	G	1	Unknown	100
1	36663054	SNV	C	A	1	Unknown	100
1	36664916	SNV	G	A	1	Unknown	100
1	36665138	SNV	T	A	1	Homozygous	100
1	36665823	SNV	A	G	1	Unknown	100
1	36678196	SNV	C	T	1	Unknown	100
1	36679127	SNV	T	G	1	Unknown	100
1	36737466	SNV	C	G	1	Unknown	100
1	36746949	SNV	G	A	1	Unknown	100
1	36769599	SNV	G	A	1	Unknown	100
1	36806711	SNV	C	T	1	Unknown	100
1	36826788	SNV	A	G	1	Unknown	100
1	36894744	SNV	A	G	1	Unknown	100
1	37357884	SNV	T	C	1	Homozygous	100
1	37381383	SNV	G	A	1	Homozygous	100
1	37383309	SNV	C	T	1	Unknown	100
1	37416789	SNV	A	G	1	Unknown	100
1	37474216	SNV	G	T	1	Unknown	100
1	37502834	SNV	A	G	1	Unknown	100
1	37510069..37510070	Replacement	AA	C	2	Unknown	100
1	37548242	SNV	C	T	1	Homozygous	100
1	37638773	SNV	A	G	1	Unknown	100
1	37686635..37686636	Deletion	CA	-	2	Unknown	100
1	37686640	SNV	A	T	1	Unknown	100
1	37686645	SNV	G	A	1	Unknown	100
1	37738710	SNV	A	G	1	Unknown	100
1	37807918	SNV	T	C	1	Unknown	100
1	37883097	SNV	A	G	1	Unknown	100
1	37902384	Deletion	A	-	1	Homozygous	100
1	37907018	SNV	A	G	1	Unknown	100
1	38028923	SNV	A	G	1	Homozygous	100
1	38029038	SNV	G	C	1	Unknown	100
1	38033827	SNV	T	C	1	Homozygous	100
1	38039372	SNV	G	A	1	Unknown	100
1	38046572	SNV	A	G	1	Unknown	100
1	38051208	SNV	G	A	1	Unknown	100
1	38066233	SNV	T	G	1	Homozygous	100
1	38090197	SNV	T	C	1	Unknown	100
1	38110576	SNV	G	A	1	Homozygous	100
1	38114100	SNV	A	C	1	Homozygous	100
1	38145226	SNV	T	C	1	Unknown	100
1	38152245	SNV	T	C	1	Unknown	100
1	38152295	SNV	T	C	1	Homozygous	100
1	38155802	SNV	T	C	1	Unknown	100
1	38155813	SNV	T	A	1	Unknown	100
1	38155842	Deletion	A	-	1	Unknown	100
1	38155868..38155869	Deletion	AG	-	2	Unknown	100
1	38224263	SNV	C	T	1	Unknown	100
1	38267083	SNV	T	A	1	Homozygous	100
1	38381206	SNV	C	A	1	Unknown	100
1	38402060	SNV	G	A	1	Unknown	100
1	38402064	SNV	C	G	1	Unknown	100
1	38424358	SNV	A	T	1	Unknown	100
1	38450435	SNV	T	C	1	Unknown	100
1	38450732	SNV	A	T	1	Unknown	100
1	38450786^38450787	Insertion	-	GAAGTA	6	Unknown	100
1	38464454	SNV	T	C	1	Unknown	100
1	38489264	SNV	C	T	1	Unknown	100
1	38554737	SNV	T	C	1	Unknown	100
1	38592715	SNV	G	A	1	Unknown	100
1	38642436	SNV	G	A	1	Unknown	100
1	38774185	SNV	G	A	1	Unknown	100
1	38786295	SNV	A	G	1	Unknown	100
1	38821611	SNV	C	T	1	Unknown	100
1	38941530	SNV	A	C	1	Unknown	100
1	39058695	SNV	C	A	1	Unknown	100
1	39058721	SNV	C	A	1	Unknown	100
1	39108612	SNV	C	A	1	Unknown	100
1	39115247	SNV	C	A	1	Unknown	100
1	39155770	SNV	G	A	1	Homozygous	100
1	39202580	SNV	C	G	1	Homozygous	100
1	39206103	SNV	T	C	1	Homozygous	100
1	39252732	SNV	T	A	1	Homozygous	100
1	39265235	SNV	T	C	1	Unknown	100
1	39288755	SNV	G	T	1	Unknown	100
1	39314638^39314639	Insertion	-	AGTTCTTAACAA	12	Homozygous	100
1	39314788	SNV	G	A	1	Homozygous	100
1	39314859	SNV	C	T	1	Homozygous	100
1	39524510	SNV	T	C	1	Homozygous	100
1	39524560	SNV	A	G	1	Homozygous	100
1	39524571	SNV	T	C	1	Unknown	100
1	39524677	SNV	G	T	1	Homozygous	100
1	39524729	SNV	C	G	1	Homozygous	100
1	39530550	SNV	A	T	1	Unknown	100
1	39536770	SNV	C	T	1	Homozygous	100
1	39538664	SNV	T	C	1	Homozygous	100
1	39541913	SNV	G	C	1	Unknown	100
1	39541942	SNV	T	C	1	Unknown	100
1	39542664	SNV	G	A	1	Unknown	100
1	39577900	SNV	C	T	1	Homozygous	100
1	39608597	SNV	C	T	1	Homozygous	100
1	39671017	SNV	A	T	1	Unknown	100
1	39671060	SNV	G	A	1	Unknown	100
1	39671064	SNV	C	T	1	Unknown	100
1	39671305^39671306	Insertion	-	AGC	3	Unknown	100
1	39704093	SNV	T	G	1	Homozygous	100
1	39707151	SNV	C	A	1	Homozygous	100
1	39721095	SNV	T	A	1	Unknown	100
1	39737621	SNV	C	T	1	Homozygous	100
1	39746537	SNV	T	C	1	Unknown	100
1	39759021	SNV	G	A	1	Unknown	100
1	39761437^39761438	Insertion	-	T	1	Homozygous	100
1	39772114	SNV	T	C	1	Homozygous	100
1	39791595	SNV	A	G	1	Unknown	100
1	39898818	SNV	G	T	1	Unknown	100
1	39909493^39909494	Insertion	-	AT	2	Homozygous	100
1	39909504	SNV	A	T	1	Homozygous	100
1	39909510	SNV	T	C	1	Homozygous	100
1	39969590	SNV	G	T	1	Unknown	100
1	39969757	SNV	T	C	1	Homozygous	100
1	39970006	SNV	A	G	1	Unknown	100
1	39974592	SNV	C	T	1	Unknown	100
1	40063822	SNV	T	C	1	Homozygous	100
1	40156328	SNV	A	G	1	Unknown	100
1	40160190	SNV	C	T	1	Homozygous	100
1	40181693	SNV	A	G	1	Unknown	100
1	40183290	SNV	C	T	1	Homozygous	100
1	40188258	SNV	T	C	1	Unknown	100
1	40194707..40194708	MNV	TC	CT	2	Unknown	100
1	40204736	SNV	C	A	1	Homozygous	100
1	40236008	SNV	C	T	1	Homozygous	100
1	40250548	SNV	C	G	1	Homozygous	100
1	40253442	SNV	C	T	1	Unknown	100
1	40253463	SNV	C	T	1	Unknown	100
1	40265879	SNV	C	T	1	Homozygous	100
1	40274338	SNV	C	T	1	Homozygous	100
1	40285604	SNV	C	T	1	Homozygous	100
1	40329441	SNV	A	G	1	Homozygous	100
1	40334240	SNV	C	T	1	Unknown	100
1	40336797	SNV	C	T	1	Unknown	100
1	40339347	SNV	T	C	1	Unknown	100
1	40386167	SNV	A	G	1	Homozygous	100
1	40409582	SNV	T	C	1	Unknown	100
1	40431132	SNV	C	T	1	Homozygous	100
1	40467393	SNV	A	G	1	Homozygous	100
1	40487346^40487347	Insertion	-	AG	2	Unknown	100
1	40501745	SNV	A	G	1	Homozygous	100
1	40556692	SNV	T	G	1	Unknown	100
1	40605490	SNV	T	G	1	Homozygous	100
1	40631163	SNV	T	A	1	Homozygous	100
1	40641991	SNV	A	C	1	Homozygous	100
1	40758201	SNV	C	T	1	Unknown	100
1	40842703	SNV	T	C	1	Unknown	100
1	40858545	SNV	C	T	1	Unknown	100
1	40871670	SNV	T	A	1	Unknown	100
1	40871804	SNV	A	G	1	Unknown	100
1	41019360	SNV	A	T	1	Unknown	100
1	41133943	SNV	T	C	1	Unknown	100
1	41134061	SNV	C	T	1	Unknown	100
1	41143030	Replacement	A	TTT	3	Unknown	100
1	41143031^41143032	Insertion	-	TT	2	Unknown	100
1	41143033..41143034	MNV	AA	TT	2	Unknown	100
1	41143036^41143037	Insertion	-	G	1	Unknown	100
1	41143039	SNV	C	A	1	Unknown	100
1	41145872	SNV	C	T	1	Unknown	100
1	41150535	SNV	C	T	1	Unknown	100
1	41174412	SNV	T	C	1	Unknown	100
1	41244650	SNV	A	G	1	Unknown	100
1	41264392	SNV	C	T	1	Unknown	100
1	41265358	SNV	C	T	1	Unknown	100
1	41278595	SNV	A	G	1	Unknown	100
1	41378347	SNV	T	C	1	Unknown	100
1	41416742	SNV	T	C	1	Unknown	100
1	41421912	SNV	T	C	1	Unknown	100
1	41469313	SNV	C	T	1	Unknown	100
1	41480708	SNV	A	G	1	Unknown	100
1	41505025	SNV	G	A	1	Unknown	100
1	41506746	SNV	G	A	1	Unknown	100
1	41529705	SNV	C	T	1	Unknown	100
1	41533295	SNV	T	C	1	Unknown	100
1	41546885	SNV	T	C	1	Unknown	100
1	41560890	SNV	T	C	1	Unknown	100
1	41615472	SNV	G	A	1	Unknown	100
1	41615669	SNV	A	T	1	Unknown	100
1	41616802..41616803	Deletion	GC	-	2	Unknown	100
1	41623951	SNV	A	T	1	Unknown	100
1	41702127	SNV	T	A	1	Unknown	100
1	41702272^41702273	Insertion	-	T	1	Homozygous	100
1	41777476	SNV	A	G	1	Homozygous	100
1	41825865..41825867	Deletion	TTT	-	3	Homozygous	100
1	41835229	SNV	A	G	1	Homozygous	100
1	41841955	Deletion	T	-	1	Homozygous	100
1	41929713	SNV	A	G	1	Unknown	100
1	41944568	SNV	C	A	1	Unknown	100
1	41997044	SNV	G	A	1	Homozygous	100
1	42047924	SNV	C	T	1	Homozygous	100
1	42051937	SNV	A	C	1	Homozygous	100
1	42083731	SNV	G	A	1	Homozygous	100
1	42166840	SNV	C	T	1	Homozygous	100
1	42199240	SNV	A	C	1	Unknown	100
1	42245357	SNV	A	G	1	Unknown	100
1	42322207	SNV	G	A	1	Homozygous	100
1	42391163	SNV	G	T	1	Homozygous	100
1	42490181	SNV	G	A	1	Unknown	100
1	42534470	SNV	T	C	1	Unknown	100
1	42547502	SNV	G	A	1	Unknown	100
1	42584128	Replacement	G	CA	2	Homozygous	100
1	42616858	SNV	G	C	1	Homozygous	100
1	42709624	SNV	C	T	1	Unknown	100
1	42727215	SNV	C	T	1	Homozygous	100
1	42748444	SNV	G	A	1	Homozygous	100
1	42794674	SNV	A	G	1	Unknown	100
1	42876379	SNV	C	A	1	Unknown	100
1	42877502	SNV	G	C	1	Homozygous	100
1	42891099	SNV	A	G	1	Homozygous	100
1	42895371	SNV	T	A	1	Homozygous	100
1	42957587	SNV	T	A	1	Unknown	100
1	42960547..42960548	MNV	TA	CG	2	Homozygous	100
1	42960562	SNV	T	C	1	Unknown	100
1	43009833	SNV	C	A	1	Homozygous	100
1	43046368	SNV	G	T	1	Unknown	100
1	43133988	SNV	T	A	1	Homozygous	100
1	43153668^43153669	Insertion	-	TTG	3	Homozygous	100
1	43154061	Deletion	G	-	1	Homozygous	100
1	43154063	Deletion	T	-	1	Homozygous	100
1	43156208	SNV	T	C	1	Unknown	100
1	43159925	SNV	G	C	1	Homozygous	100
1	43159979..43159980	MNV	TA	AG	2	Homozygous	100
1	43159996	SNV	G	A	1	Homozygous	100
1	43160015^43160016	Insertion	-	A	1	Homozygous	100
1	43230609	SNV	T	G	1	Unknown	100
1	43246074	SNV	C	T	1	Unknown	100
1	43370374	SNV	A	G	1	Unknown	100
1	43441853	SNV	A	G	1	Homozygous	100
1	43488168	SNV	T	A	1	Homozygous	100
1	43491383	SNV	G	A	1	Homozygous	100
1	43497535	SNV	G	A	1	Unknown	100
1	43505091	SNV	A	G	1	Unknown	100
1	43507820	SNV	G	A	1	Unknown	100
1	43531996	SNV	G	A	1	Unknown	100
1	43546894	SNV	T	A	1	Unknown	100
1	43713601..43713602	MNV	TT	GA	2	Homozygous	100
1	43714554^43714555	Insertion	-	T	1	Homozygous	100
1	43756635^43756636	Insertion	-	CTGA	4	Unknown	100
1	43762464	SNV	T	C	1	Homozygous	100
1	43768571	SNV	T	C	1	Unknown	100
1	43863954	SNV	A	G	1	Homozygous	100
1	43870444	SNV	T	G	1	Unknown	100
1	43883807	SNV	T	A	1	Heterozygous	100
1	43883807	SNV	T	T	1	Heterozygous	100
1	43883846^43883847	Insertion	-	A	1	Homozygous	100
1	43884364	SNV	T	C	1	Unknown	100
1	43884461^43884462	Insertion	-	T	1	Homozygous	100
1	43921518	SNV	T	A	1	Unknown	100
1	43956930	SNV	A	T	1	Unknown	100
1	43964876	SNV	G	A	1	Homozygous	100
1	44013884	SNV	A	G	1	Unknown	100
1	44013991	SNV	A	G	1	Unknown	100
1	44015477	SNV	T	C	1	Unknown	100
1	44016200..44016201	MNV	AA	TC	2	Unknown	100
1	44035006	SNV	A	C	1	Unknown	100
1	44035824	SNV	C	G	1	Homozygous	100
1	44058109	SNV	G	A	1	Unknown	100
1	44088725	SNV	A	G	1	Heterozygous	100
1	44103404	SNV	T	C	1	Unknown	100
1	44123045	Deletion	G	-	1	Homozygous	100
1	44132665	SNV	T	C	1	Unknown	100
1	44150961	SNV	C	A	1	Unknown	100
1	44157364	SNV	C	G	1	Unknown	100
1	44264651	SNV	C	T	1	Homozygous	100
1	44265503	SNV	T	C	1	Unknown	100
1	44321877	SNV	A	T	1	Unknown	100
1	44355894	SNV	C	T	1	Unknown	100
1	44360424	SNV	G	C	1	Homozygous	100
1	44365797	SNV	C	T	1	Unknown	100
1	44384225	SNV	A	C	1	Homozygous	100
1	44404351	SNV	G	T	1	Homozygous	100
1	44404387	SNV	T	A	1	Unknown	100
1	44455131	SNV	T	A	1	Unknown	100
1	44501692	SNV	T	G	1	Heterozygous	100
1	44501692	SNV	T	T	1	Heterozygous	100
1	44510324	SNV	T	A	1	Unknown	100
1	44740020	SNV	G	A	1	Homozygous	100
1	44741543	SNV	C	T	1	Homozygous	100
1	44751689	SNV	C	T	1	Homozygous	100
1	44751727	SNV	C	T	1	Homozygous	100
1	44799441	SNV	T	C	1	Unknown	100
1	45147930	SNV	G	A	1	Unknown	100
1	45180655	SNV	A	G	1	Unknown	100
1	45242634	SNV	G	A	1	Unknown	100
1	45242878	SNV	T	C	1	Unknown	100
1	45247733	SNV	C	G	1	Unknown	100
1	45247759..45247760	MNV	TG	CA	2	Unknown	100
1	45341870	SNV	A	G	1	Unknown	100
1	45341906	SNV	T	G	1	Unknown	100
1	45548065	SNV	A	G	1	Unknown	100
1	45548345	SNV	A	G	1	Unknown	100
1	45575285	SNV	T	G	1	Unknown	100
1	45575933^45575934	Insertion	-	AATTGT	6	Unknown	100
1	45593371..45593372	Deletion	AT	-	2	Homozygous	100
1	45594258	SNV	G	A	1	Homozygous	100
1	45693035	SNV	T	C	1	Unknown	100
1	45693056^45693057	Insertion	-	AT	2	Unknown	100
1	45694242	SNV	T	C	1	Unknown	100
1	45797042	SNV	G	C	1	Heterozygous	100
1	45797042	SNV	G	G	1	Heterozygous	100
1	45834992	SNV	T	A	1	Unknown	100
1	45921812	SNV	G	A	1	Unknown	100
1	45921841	SNV	C	T	1	Unknown	100
1	46008434^46008435	Insertion	-	TA	2	Unknown	100
1	46076725	SNV	G	T	1	Heterozygous	100
1	46076725	SNV	G	G	1	Heterozygous	100
1	46076781	SNV	T	C	1	Heterozygous	100
1	46076781	SNV	T	T	1	Heterozygous	100
1	46361677	SNV	A	G	1	Unknown	100
1	46365933	SNV	C	T	1	Unknown	100
1	46497152	SNV	A	G	1	Unknown	100
1	46498070	SNV	T	C	1	Unknown	100
1	46517085	SNV	T	C	1	Unknown	100
1	46517102	SNV	T	C	1	Unknown	100
1	46521427	SNV	G	A	1	Unknown	100
1	46525024	SNV	G	T	1	Homozygous	100
1	46528038	SNV	T	C	1	Homozygous	100
1	46529217	SNV	A	G	1	Unknown	100
1	46530555	SNV	T	C	1	Unknown	100
1	46535935	SNV	G	A	1	Unknown	100
1	46550157	SNV	T	G	1	Unknown	100
1	46550162	SNV	T	A	1	Unknown	100
1	46569121	SNV	C	G	1	Unknown	100
1	46570569	SNV	A	G	1	Unknown	100
1	46582593	SNV	C	T	1	Homozygous	100
1	46582630	SNV	C	T	1	Unknown	100
1	46605683	SNV	G	A	1	Unknown	100
1	46606608	SNV	A	G	1	Unknown	100
1	46690322	SNV	G	A	1	Unknown	100
1	46708564	SNV	C	T	1	Unknown	100
1	46708581	SNV	G	T	1	Unknown	100
1	46724301	SNV	C	T	1	Unknown	100
1	46733146	SNV	G	A	1	Homozygous	100
1	46745989	SNV	A	G	1	Unknown	100
1	46746174^46746175	Insertion	-	TCAG	4	Unknown	100
1	46779980	SNV	T	C	1	Unknown	100
1	46780000	SNV	G	A	1	Homozygous	100
1	46790342	SNV	A	T	1	Homozygous	100
1	46790382	SNV	A	G	1	Homozygous	100
1	46815942	SNV	T	C	1	Unknown	100
1	46895311	SNV	T	C	1	Unknown	100
1	46945366..46945367	MNV	TA	CT	2	Unknown	100
1	46945367	SNV	A	T	1	Heterozygous	100
1	46946564	SNV	T	C	1	Unknown	100
1	46946568	SNV	A	T	1	Unknown	100
1	46950952	SNV	T	C	1	Unknown	100
1	46960084	SNV	C	A	1	Unknown	100
1	46966908	SNV	T	C	1	Unknown	100
1	46966953	SNV	T	C	1	Unknown	100
1	46975928	SNV	G	A	1	Unknown	100
1	46975959..46975963	Deletion	CTTCA	-	5	Heterozygous	100
1	46975959..46975963	MNV	CTTCA	CTTCA	5	Heterozygous	100
1	47075977	SNV	G	T	1	Unknown	100
1	47077306..47077308	Deletion	GAA	-	3	Unknown	100
1	47086310	SNV	G	A	1	Unknown	100
1	47090091	SNV	G	A	1	Unknown	100
1	47090149	SNV	C	A	1	Homozygous	100
1	47090175	SNV	C	T	1	Unknown	100
1	47090248	SNV	G	A	1	Homozygous	100
1	47099941	SNV	A	C	1	Unknown	100
1	47114268	SNV	A	G	1	Unknown	100
1	47121933	SNV	A	G	1	Homozygous	100
1	47139749	SNV	G	T	1	Homozygous	100
1	47149788	SNV	A	C	1	Homozygous	100
1	47164291	SNV	T	C	1	Unknown	100
1	47164402	SNV	C	A	1	Unknown	100
1	47243681	SNV	G	A	1	Unknown	100
1	47372955	SNV	T	C	1	Unknown	100
1	47536965	SNV	T	C	1	Homozygous	100
1	47582813	SNV	T	C	1	Unknown	100
1	47606287	SNV	A	G	1	Unknown	100
1	47614012	SNV	C	T	1	Unknown	100
1	47623321	SNV	G	A	1	Unknown	100
1	47647785	SNV	A	T	1	Unknown	100
1	47665153	SNV	T	G	1	Unknown	100
1	47665168	SNV	G	A	1	Unknown	100
1	47665382	SNV	T	C	1	Unknown	100
1	47691962	SNV	A	G	1	Unknown	100
1	47942006..47942007	Deletion	TA	-	2	Homozygous	100
1	47942040	SNV	C	G	1	Homozygous	100
1	47964879	SNV	T	G	1	Unknown	100
1	47992520..47992521	MNV	GG	TT	2	Unknown	100
1	47992633..47992634	MNV	AT	CG	2	Unknown	100
1	47992647	SNV	C	T	1	Unknown	100
1	47992658	SNV	C	T	1	Unknown	100
1	47992716	SNV	A	G	1	Unknown	100
1	48073512	SNV	C	G	1	Unknown	100
1	48319315	SNV	A	G	1	Homozygous	100
1	48362959	SNV	G	A	1	Unknown	100
1	48363118	SNV	T	C	1	Homozygous	100
1	48380168	SNV	T	C	1	Unknown	100
1	48417147	SNV	A	G	1	Homozygous	100
1	48642991	SNV	C	A	1	Unknown	100
1	48643002	SNV	C	T	1	Unknown	100
1	48644272	SNV	T	C	1	Unknown	100
1	48698659	SNV	C	G	1	Unknown	100
1	48813682	SNV	T	A	1	Homozygous	100
1	48816007	SNV	C	G	1	Unknown	100
1	48816073	SNV	T	G	1	Homozygous	100
1	48817825	SNV	T	C	1	Homozygous	100
1	48848193	SNV	T	C	1	Homozygous	100
1	48849862	SNV	A	T	1	Homozygous	100
1	48875852	SNV	G	A	1	Unknown	100
1	48875975	SNV	A	G	1	Unknown	100
1	48877402	Deletion	T	-	1	Homozygous	100
1	48877450	SNV	C	A	1	Homozygous	100
1	49579310	SNV	G	A	1	Unknown	100
1	49768244	SNV	A	T	1	Unknown	100
1	49780130^49780131	Insertion	-	AA	2	Homozygous	100
1	50059709	SNV	T	A	1	Unknown	100
1	50080123	SNV	A	G	1	Unknown	100
1	50088519	SNV	A	G	1	Unknown	100
1	50401055^50401056	Insertion	-	CTCAAA	6	Unknown	100
1	51135568	SNV	T	A	1	Unknown	100
1	51432550	SNV	G	A	1	Unknown	100
1	51445152	SNV	T	A	1	Unknown	100
1	51447880	SNV	A	G	1	Unknown	100
1	51613271	SNV	T	A	1	Homozygous	100
1	51616868	SNV	C	A	1	Homozygous	100
1	51992414^51992415	Insertion	-	AT	2	Unknown	100
1	52063844	SNV	G	A	1	Homozygous	100
1	52106935	SNV	T	G	1	Homozygous	100
1	52106942	SNV	T	G	1	Unknown	100
1	52127583	SNV	A	T	1	Unknown	100
1	52157118	SNV	A	C	1	Unknown	100
1	52230213	SNV	G	A	1	Unknown	100
1	52230223	SNV	A	G	1	Unknown	100
1	52340197	SNV	C	G	1	Unknown	100
1	52340202	SNV	C	T	1	Unknown	100
1	52342937	SNV	T	C	1	Unknown	100
1	52349827	SNV	G	A	1	Unknown	100
1	52349847	SNV	A	T	1	Unknown	100
1	52441895	SNV	A	G	1	Unknown	100
1	52534434	SNV	A	G	1	Unknown	100
1	52534439	SNV	G	A	1	Homozygous	100
1	52569289	SNV	C	T	1	Homozygous	100
1	52578909	SNV	G	A	1	Homozygous	100
1	52605122	SNV	A	G	1	Unknown	100
1	52609153	SNV	G	A	1	Homozygous	100
1	52648685	Deletion	A	-	1	Unknown	100
1	52668925	SNV	G	A	1	Unknown	100
1	52722434	SNV	A	G	1	Homozygous	100
1	52753432	SNV	T	C	1	Homozygous	100
1	52760546	SNV	G	A	1	Homozygous	100
1	52827723	SNV	A	G	1	Unknown	100
1	52827725	SNV	G	A	1	Unknown	100
1	53178848	SNV	G	C	1	Homozygous	100
1	53212732	SNV	A	C	1	Unknown	100
1	53216023	Deletion	T	-	1	Unknown	100
1	53221056	SNV	C	T	1	Homozygous	100
1	53221072	SNV	C	T	1	Unknown	100
1	53221107	SNV	T	A	1	Homozygous	100
1	53221118	Deletion	C	-	1	Unknown	100
1	53467776	SNV	T	G	1	Unknown	100
1	53564352	SNV	T	C	1	Homozygous	100
1	53564402	SNV	G	A	1	Unknown	100
1	53576233	SNV	T	A	1	Homozygous	100
1	53645093	SNV	A	T	1	Unknown	100
1	53645110	SNV	C	T	1	Unknown	100
1	53693443	SNV	T	A	1	Homozygous	100
1	53839528	SNV	T	C	1	Unknown	100
1	53864124	SNV	T	C	1	Homozygous	100
1	53982231	SNV	T	C	1	Homozygous	100
1	54036865	SNV	G	A	1	Unknown	100
1	54062234	SNV	A	G	1	Unknown	100
1	54611495	SNV	C	T	1	Homozygous	100
1	54611718	SNV	C	T	1	Homozygous	100
1	54611729	SNV	C	T	1	Homozygous	100
1	54733201	SNV	A	C	1	Unknown	100
1	54774018	SNV	G	A	1	Unknown	100
1	54774101	SNV	A	G	1	Unknown	100
1	54787327^54787328	Insertion	-	AA	2	Homozygous	100
1	54873790	SNV	G	A	1	Unknown	100
1	54873901^54873902	Insertion	-	AG	2	Unknown	100
1	54925953..54925954	Deletion	AA	-	2	Unknown	100
1	55127456	SNV	T	C	1	Homozygous	100
1	55196366	SNV	A	T	1	Unknown	100
1	55366648	SNV	G	A	1	Unknown	100
1	55376888	SNV	G	A	1	Unknown	100
1	55377220	SNV	G	A	1	Unknown	100
1	55414548	SNV	C	A	1	Homozygous	100
1	55428181	SNV	C	T	1	Homozygous	100
1	55467924	SNV	T	C	1	Homozygous	100
1	55483795	SNV	T	A	1	Homozygous	100
1	55487081	SNV	C	T	1	Homozygous	100
1	55562715	SNV	A	G	1	Unknown	100
1	55584792..55584793	Deletion	AG	-	2	Unknown	100
1	55584815	SNV	A	T	1	Unknown	100
1	55590391	SNV	A	G	1	Unknown	100
1	55591888^55591889	Insertion	-	GTT	3	Unknown	100
1	55628118	SNV	C	G	1	Unknown	100
1	55638599	SNV	C	T	1	Unknown	100
1	55647237^55647238	Insertion	-	AC	2	Homozygous	100
1	55664094	SNV	T	C	1	Unknown	100
1	55668310	SNV	A	G	1	Unknown	100
1	55680043	SNV	G	A	1	Unknown	100
1	55680087	SNV	T	A	1	Unknown	100
1	55692707	SNV	G	A	1	Heterozygous	100
1	55697301	SNV	C	T	1	Homozygous	100
1	55701573	SNV	C	A	1	Unknown	100
1	55701616	SNV	A	G	1	Unknown	100
1	55775139	SNV	G	A	1	Unknown	100
1	55799448	SNV	T	A	1	Unknown	100
1	55799458	SNV	A	G	1	Unknown	100
1	55800822	SNV	A	G	1	Unknown	100
1	55801685	SNV	T	C	1	Homozygous	100
1	55926880	SNV	G	A	1	Homozygous	100
1	55926889	SNV	G	T	1	Homozygous	100
1	55926905	SNV	T	A	1	Homozygous	100
1	55926963	SNV	G	A	1	Unknown	100
1	55935184	SNV	T	C	1	Unknown	100
1	55935187	SNV	C	T	1	Unknown	100
1	55952059	SNV	A	G	1	Unknown	100
1	55952075	SNV	T	C	1	Unknown	100
1	56117689	SNV	C	T	1	Unknown	100
1	56337506	SNV	G	A	1	Unknown	100
1	56361918	SNV	A	C	1	Unknown	100
1	56363251	SNV	T	A	1	Unknown	100
1	56403483	SNV	G	A	1	Unknown	100
1	56550441	SNV	C	A	1	Homozygous	100
1	56551726	SNV	G	A	1	Homozygous	100
1	56566830	SNV	G	A	1	Homozygous	100
1	56567698	SNV	A	T	1	Homozygous	100
1	56572458^56572459	Insertion	-	TG	2	Unknown	100
1	56572518	SNV	C	T	1	Homozygous	100
1	56579630^56579631	Insertion	-	TCAGTTCAA	9	Homozygous	100
1	56583856..56583857	Deletion	AG	-	2	Unknown	100
1	56661649	SNV	G	A	1	Homozygous	100
1	56735814	SNV	C	T	1	Homozygous	100
1	56778761	SNV	T	C	1	Homozygous	100
1	56788177	SNV	T	G	1	Homozygous	100
1	56835833	SNV	T	C	1	Unknown	100
1	56836803	SNV	C	T	1	Unknown	100
1	56837111	SNV	G	A	1	Homozygous	100
1	56852060	SNV	A	C	1	Unknown	100
1	56853416	SNV	A	C	1	Unknown	100
1	56943986	SNV	A	C	1	Homozygous	100
1	57142328	SNV	C	T	1	Unknown	100
1	57162600	SNV	A	G	1	Heterozygous	100
1	57162600	SNV	A	A	1	Heterozygous	100
1	57229503	SNV	A	G	1	Unknown	100
1	57229526	SNV	A	G	1	Unknown	100
1	57293914	SNV	C	T	1	Homozygous	100
1	57458933	SNV	T	C	1	Homozygous	100
1	57627739	SNV	T	C	1	Homozygous	100
1	57634841	SNV	G	A	1	Unknown	100
1	57645436	SNV	C	T	1	Homozygous	100
1	57645472	SNV	T	C	1	Unknown	100
1	57673410	SNV	A	G	1	Unknown	100
1	57691843	SNV	A	G	1	Unknown	100
1	57692083	SNV	A	T	1	Homozygous	100
1	57692095	SNV	G	T	1	Homozygous	100
1	57708223	SNV	T	C	1	Unknown	100
1	57752531	SNV	T	A	1	Unknown	100
1	57785194	SNV	T	C	1	Unknown	100
1	57808078	SNV	C	T	1	Homozygous	100
1	57850505	SNV	C	A	1	Unknown	100
1	57960894	SNV	A	G	1	Unknown	100
1	57969780	SNV	G	A	1	Unknown	100
1	57977665	SNV	A	T	1	Homozygous	100
1	58077293	SNV	G	A	1	Unknown	100
1	58087217	SNV	A	G	1	Unknown	100
1	58098817	SNV	T	G	1	Unknown	100
1	58098941	SNV	T	C	1	Unknown	100
1	58116056	SNV	G	C	1	Unknown	100
1	58196421	SNV	A	C	1	Homozygous	100
1	58303616	SNV	G	A	1	Unknown	100
1	58312371	SNV	G	A	1	Homozygous	100
1	58325875..58325877	Deletion	TTT	-	3	Unknown	100
1	58329162	SNV	A	G	1	Unknown	100
1	58337734	SNV	T	C	1	Unknown	100
1	58340318	SNV	T	A	1	Unknown	100
1	58353398	SNV	C	A	1	Unknown	100
1	58353407	SNV	T	C	1	Unknown	100
1	58353549	SNV	A	G	1	Unknown	100
1	58354220	SNV	G	A	1	Homozygous	100
1	58354270..58354271	MNV	AA	GT	2	Homozygous	100
1	58368338	SNV	G	C	1	Homozygous	100
1	58377204	SNV	G	A	1	Homozygous	100
1	58377409	SNV	C	T	1	Homozygous	100
1	58377579	SNV	G	A	1	Homozygous	100
1	58386691	SNV	G	A	1	Homozygous	100
1	58390579	Deletion	C	-	1	Unknown	100
1	58463119	SNV	A	G	1	Unknown	100
1	58470778	SNV	G	A	1	Unknown	100
1	58503020	SNV	T	G	1	Homozygous	100
1	58523758	SNV	T	C	1	Unknown	100
1	58538986	SNV	T	C	1	Homozygous	100
1	58551120	SNV	A	G	1	Homozygous	100
1	58551140	SNV	T	G	1	Homozygous	100
1	58562260	SNV	C	T	1	Unknown	100
1	58599735	SNV	G	T	1	Unknown	100
1	58663284	SNV	T	A	1	Homozygous	100
1	58682847	SNV	A	G	1	Unknown	100
1	58686630	SNV	C	T	1	Unknown	100
1	58711922	SNV	C	T	1	Unknown	100
1	58713199	SNV	G	A	1	Unknown	100
1	58828879	SNV	A	T	1	Homozygous	100
1	58859356	SNV	G	A	1	Unknown	100
1	58859409..58859412	Deletion	AACA	-	4	Unknown	100
1	58888807	SNV	T	G	1	Homozygous	100
1	58889616	SNV	A	T	1	Homozygous	100
1	58891869	SNV	A	T	1	Homozygous	100
1	58893551	SNV	A	T	1	Homozygous	100
1	58893634	SNV	T	A	1	Homozygous	100
1	58898803	SNV	A	T	1	Unknown	100
1	58907009	SNV	A	T	1	Unknown	100
1	58912081	SNV	G	A	1	Unknown	100
1	58939224	SNV	C	T	1	Unknown	100
1	58954621	SNV	G	A	1	Unknown	100
1	58992459	SNV	T	A	1	Homozygous	100
1	59074338	SNV	C	T	1	Unknown	100
1	59076737..59076738	Deletion	AA	-	2	Unknown	100
1	59076767	Deletion	T	-	1	Unknown	100
1	59112469	SNV	C	A	1	Homozygous	100
1	59114729	SNV	G	A	1	Unknown	100
1	59116453..59116454	Deletion	AG	-	2	Unknown	100
1	59120828	SNV	A	T	1	Homozygous	100
1	59120869..59120870	MNV	CT	GG	2	Unknown	100
1	59168777	SNV	A	G	1	Homozygous	100
1	59259435	SNV	A	G	1	Unknown	100
1	59261819	SNV	T	C	1	Unknown	100
1	59261852	SNV	C	A	1	Unknown	100
1	59261881	SNV	A	T	1	Unknown	100
1	59263282	SNV	C	T	1	Homozygous	100
1	59319875	SNV	A	G	1	Homozygous	100
1	59320002^59320003	Insertion	-	CATTTGCA	8	Homozygous	100
1	59332901	SNV	A	G	1	Unknown	100
1	59379655	SNV	T	C	1	Unknown	100
1	59459821	SNV	G	A	1	Homozygous	100
1	59486140	SNV	A	G	1	Homozygous	100
1	59536064	SNV	T	G	1	Homozygous	100
1	59536070^59536071	Insertion	-	CA	2	Homozygous	100
1	59536078..59536079	MNV	GG	CA	2	Homozygous	100
1	59539408	SNV	C	T	1	Unknown	100
1	59641479	SNV	G	A	1	Unknown	100
1	59718728	SNV	T	C	1	Homozygous	100
1	59729951	SNV	G	A	1	Homozygous	100
1	59731332	SNV	G	T	1	Unknown	100
1	59733961	SNV	T	C	1	Unknown	100
1	59734043	SNV	G	A	1	Unknown	100
1	59742737..59742738	MNV	TG	CT	2	Unknown	100
1	59742738	SNV	G	T	1	Heterozygous	100
1	59753142	SNV	T	A	1	Homozygous	100
1	59753160^59753161	Insertion	-	TGGCT	5	Homozygous	100
1	59935241	SNV	T	C	1	Unknown	100
1	59945589	SNV	G	C	1	Unknown	100
1	59945682	Deletion	G	-	1	Unknown	100
1	60166171	SNV	T	C	1	Homozygous	100
1	60371662	SNV	A	G	1	Unknown	100
1	60371667	SNV	C	T	1	Unknown	100
1	60378088	SNV	C	T	1	Unknown	100
1	60389916	SNV	C	T	1	Unknown	100
1	60405705	SNV	G	A	1	Unknown	100
1	60518602	SNV	A	G	1	Unknown	100
1	60523117	SNV	C	T	1	Homozygous	100
1	60589777	SNV	C	A	1	Unknown	100
1	60623744	SNV	T	A	1	Homozygous	100
1	60630473	SNV	G	C	1	Homozygous	100
1	60657253	SNV	A	G	1	Homozygous	100
1	60709118	SNV	G	A	1	Unknown	100
1	60714133	SNV	C	G	1	Homozygous	100
1	60725556	SNV	A	T	1	Homozygous	100
1	60782648	SNV	T	A	1	Unknown	100
1	60801022	SNV	G	A	1	Unknown	100
1	60801024	SNV	A	G	1	Unknown	100
1	60803640	SNV	G	A	1	Homozygous	100
1	60834503^60834504	Insertion	-	ATG	3	Unknown	100
1	60834566	SNV	C	G	1	Unknown	100
1	60839455..60839458	Deletion	TCTG	-	4	Heterozygous	100
1	60839455..60839458	MNV	TCTG	TCTG	4	Heterozygous	100
1	60842122	SNV	A	C	1	Heterozygous	100
1	60842122	SNV	A	A	1	Heterozygous	100
1	60847411	SNV	T	C	1	Unknown	100
1	60856177	SNV	A	G	1	Unknown	100
1	60863358..60863359	Deletion	TA	-	2	Unknown	100
1	60868452	SNV	T	C	1	Unknown	100
1	60873367	SNV	G	A	1	Homozygous	100
1	60914055..60914056	MNV	CA	TG	2	Unknown	100
1	60945773	SNV	C	T	1	Unknown	100
1	60947468	SNV	T	A	1	Unknown	100
1	60970779	SNV	C	T	1	Homozygous	100
1	61205685..61205686	Deletion	AC	-	2	Unknown	100
1	61262084	SNV	C	G	1	Unknown	100
1	61340000	SNV	T	C	1	Unknown	100
1	61602539	SNV	T	A	1	Unknown	100
1	61681031	SNV	T	C	1	Unknown	100
1	61935767	SNV	C	T	1	Unknown	100
1	61951847	SNV	G	T	1	Unknown	100
[truncated: 33,091 more rows]
