# Supplementary material for: Genomic analysis reveals variant association with high altitude adaptation in native chickens
Source: Sci Rep. 2019 Jun 25;9:9224. doi: 10.1038/s41598-019-45661-7 (PMC6592930; doi:10.1038/s41598-019-45661-7)
Supplement: Supplementary file 5 — Dataset 4 [file 41598_2019_45661_MOESM5_ESM.xls]

## Sheet: 73S_L1_I025.R1.clean (paire...
Chromosome	Region	Type	Reference	Allele	Length	Zygosity	Sample frequency
1	109389^109390	Insertion	-	C	1	Heterozygous	100
1	170956	SNV	A	G	1	Heterozygous	100
1	173553	SNV	C	G	1	Heterozygous	100
1	173766	SNV	C	T	1	Heterozygous	100
1	174027	Deletion	G	-	1	Heterozygous	100
1	229443	SNV	G	A	1	Unknown	100
1	242835	SNV	T	C	1	Unknown	100
1	256520..256521	MNV	CT	GA	2	Heterozygous	100
1	289124	SNV	A	G	1	Heterozygous	100
1	307956	SNV	C	T	1	Heterozygous	100
1	308525	SNV	C	T	1	Heterozygous	100
1	309463	SNV	G	T	1	Unknown	100
1	316562	SNV	C	T	1	Unknown	100
1	316758	SNV	G	A	1	Unknown	100
1	317403	SNV	C	T	1	Unknown	100
1	428120	SNV	A	G	1	Heterozygous	100
1	438515	SNV	G	A	1	Heterozygous	100
1	448989	SNV	A	C	1	Unknown	100
1	515998	SNV	A	G	1	Unknown	100
1	737739	SNV	G	A	1	Heterozygous	100
1	812121	SNV	C	T	1	Heterozygous	100
1	831592	SNV	G	T	1	Homozygous	100
1	855092	SNV	C	T	1	Unknown	100
1	855111	SNV	C	T	1	Unknown	100
1	877232..877233	MNV	CG	TT	2	Heterozygous	100
1	989329	SNV	G	A	1	Heterozygous	100
1	989342	SNV	C	T	1	Heterozygous	100
1	1093029	SNV	C	A	1	Unknown	100
1	1236638	SNV	C	T	1	Unknown	100
1	1405452^1405453	Insertion	-	ATTTCACATTT	11	Heterozygous	100
1	1452955	SNV	C	T	1	Heterozygous	100
1	1522303	SNV	C	T	1	Heterozygous	100
1	2122811	SNV	A	G	1	Homozygous	100
1	2125839	SNV	G	T	1	Unknown	100
1	2126389	SNV	G	A	1	Unknown	100
1	2181314	SNV	A	G	1	Homozygous	100
1	2195517	SNV	A	G	1	Unknown	100
1	2214511	SNV	C	T	1	Unknown	100
1	2306010..2306011	MNV	TG	CA	2	Homozygous	100
1	2625557	SNV	G	A	1	Homozygous	100
1	2625629^2625630	Insertion	-	A	1	Homozygous	100
1	2633967	SNV	G	A	1	Unknown	100
1	2634031..2634032	MNV	CA	TG	2	Unknown	100
1	2656559	SNV	C	A	1	Unknown	100
1	2714364	SNV	G	C	1	Homozygous	100
1	2948052	SNV	C	T	1	Homozygous	100
1	3008105	SNV	T	C	1	Heterozygous	100
1	3032767	SNV	A	G	1	Heterozygous	100
1	3160296	SNV	G	A	1	Unknown	100
1	3160695	SNV	T	A	1	Heterozygous	100
1	3228904	SNV	T	C	1	Unknown	100
1	3352167	SNV	T	G	1	Heterozygous	100
1	3352198	SNV	A	G	1	Heterozygous	100
1	3352328	SNV	T	C	1	Heterozygous	100
1	3361430	SNV	G	A	1	Heterozygous	100
1	3374738	SNV	C	T	1	Heterozygous	100
1	3374847	SNV	G	C	1	Unknown	100
1	3379638	SNV	T	C	1	Unknown	100
1	3585617	SNV	A	T	1	Heterozygous	100
1	3589563	SNV	A	T	1	Heterozygous	100
1	3591650	SNV	G	A	1	Homozygous	100
1	3717110	SNV	G	T	1	Heterozygous	100
1	3736226	SNV	T	C	1	Heterozygous	100
1	3848664	SNV	T	C	1	Heterozygous	100
1	3976318	SNV	T	G	1	Unknown	100
1	3976634	SNV	T	C	1	Unknown	100
1	3976779	SNV	C	A	1	Heterozygous	100
1	4012937	SNV	G	T	1	Unknown	100
1	4019370	SNV	A	G	1	Heterozygous	100
1	4021227^4021228	Insertion	-	GA	2	Heterozygous	100
1	4030540	SNV	C	T	1	Unknown	100
1	4038089	SNV	C	T	1	Unknown	100
1	4057709	SNV	T	A	1	Heterozygous	100
1	4088435^4088436	Insertion	-	A	1	Homozygous	100
1	4107363	SNV	T	C	1	Unknown	100
1	4107365	SNV	A	C	1	Unknown	100
1	4596904	SNV	G	A	1	Homozygous	100
1	5699690	SNV	T	C	1	Heterozygous	100
1	5717560	SNV	C	G	1	Heterozygous	100
1	5773413	Deletion	G	-	1	Heterozygous	100
1	6084228..6084232	Deletion	TTAAA	-	5	Homozygous	100
1	6268900^6268901	Insertion	-	TGTGTG	6	Unknown	100
1	6270227	SNV	T	C	1	Homozygous	100
1	6270313	SNV	T	C	1	Unknown	100
1	6270319	SNV	T	C	1	Homozygous	100
1	6274649	SNV	G	A	1	Unknown	100
1	6413636^6413637	Insertion	-	AAAAAATAAA	10	Homozygous	100
1	6417438	SNV	A	G	1	Unknown	100
1	6443004	SNV	A	G	1	Homozygous	100
1	6486856	SNV	T	C	1	Heterozygous	100
1	6498913^6498914	Insertion	-	CTT	3	Unknown	100
1	6507266	SNV	C	G	1	Unknown	100
1	6520073^6520074	Insertion	-	AC	2	Unknown	100
1	6520078^6520079	Insertion	-	CAGCTG	6	Unknown	100
1	6574746	SNV	C	T	1	Unknown	100
1	6574945	SNV	G	A	1	Unknown	100
1	6594832	Replacement	T	AG	2	Unknown	100
1	6594838^6594839	Insertion	-	C	1	Unknown	100
1	6594842	Replacement	G	CCAA	4	Unknown	100
1	6625566	SNV	G	A	1	Unknown	100
1	6680117	SNV	T	A	1	Homozygous	100
1	6680133	SNV	G	A	1	Homozygous	100
1	6683338^6683339	Insertion	-	TC	2	Unknown	100
1	6702321	SNV	C	T	1	Unknown	100
1	6703146	SNV	T	C	1	Homozygous	100
1	6769955	SNV	T	C	1	Unknown	100
1	6822842	SNV	A	G	1	Unknown	100
1	6824256	SNV	G	T	1	Unknown	100
1	6825510	SNV	A	G	1	Unknown	100
1	6825620	SNV	C	A	1	Homozygous	100
1	6826317	SNV	A	G	1	Unknown	100
1	6826612	SNV	G	A	1	Homozygous	100
1	6826623	SNV	T	G	1	Unknown	100
1	6838676	SNV	G	A	1	Homozygous	100
1	6838700	SNV	G	A	1	Unknown	100
1	6838859	SNV	A	G	1	Homozygous	100
1	6851315	SNV	A	G	1	Homozygous	100
1	6859629	SNV	C	T	1	Unknown	100
1	6864010	SNV	T	C	1	Unknown	100
1	6864019	SNV	T	C	1	Unknown	100
1	6871026	SNV	G	A	1	Unknown	100
1	6885695	SNV	A	T	1	Unknown	100
1	6886716	SNV	A	G	1	Homozygous	100
1	6893929	SNV	T	C	1	Unknown	100
1	6893932	SNV	C	T	1	Unknown	100
1	6902320	SNV	A	C	1	Homozygous	100
1	6905471..6905472	MNV	CA	TG	2	Homozygous	100
1	6905484	SNV	T	C	1	Homozygous	100
1	6909354	SNV	C	A	1	Unknown	100
1	6921265	SNV	T	C	1	Homozygous	100
1	6923297	SNV	C	A	1	Unknown	100
1	6934892	SNV	T	C	1	Unknown	100
1	6980222	SNV	G	A	1	Homozygous	100
1	6980308	SNV	G	T	1	Unknown	100
1	6983729	SNV	A	T	1	Unknown	100
1	6986485	SNV	G	A	1	Homozygous	100
1	6986642	SNV	A	C	1	Unknown	100
1	6986691	SNV	A	G	1	Unknown	100
1	6986864	SNV	G	C	1	Homozygous	100
1	6987358	SNV	G	A	1	Unknown	100
1	6999191	SNV	C	T	1	Unknown	100
1	7019351	SNV	A	T	1	Unknown	100
1	7019357	SNV	T	A	1	Unknown	100
1	7021279	SNV	G	C	1	Unknown	100
1	7021398	SNV	A	T	1	Homozygous	100
1	7034233	SNV	C	T	1	Homozygous	100
1	7034284	SNV	G	A	1	Unknown	100
1	7037388	SNV	T	C	1	Homozygous	100
1	7037633	SNV	T	C	1	Homozygous	100
1	7054941	SNV	T	C	1	Homozygous	100
1	7068559	SNV	T	C	1	Unknown	100
1	7084612	SNV	C	T	1	Unknown	100
1	7084699	SNV	A	G	1	Unknown	100
1	7091115	SNV	T	C	1	Unknown	100
1	7091121	SNV	A	G	1	Unknown	100
1	7098633	SNV	C	T	1	Homozygous	100
1	7102821..7102822	MNV	AG	TT	2	Homozygous	100
1	7102833	SNV	A	T	1	Homozygous	100
1	7102851	SNV	A	G	1	Homozygous	100
1	7103837	SNV	A	G	1	Homozygous	100
1	7108445	SNV	T	C	1	Unknown	100
1	7112807	SNV	G	A	1	Unknown	100
1	7118045^7118046	Insertion	-	T	1	Homozygous	100
1	7118250	SNV	A	G	1	Homozygous	100
1	7119522	SNV	C	T	1	Homozygous	100
1	7135127	SNV	C	G	1	Homozygous	100
1	7135282	SNV	G	A	1	Homozygous	100
1	7143447	SNV	A	T	1	Homozygous	100
1	7145159	SNV	C	T	1	Homozygous	100
1	7145608^7145609	Insertion	-	TCACA	5	Homozygous	100
1	7145616..7145617	MNV	TG	CA	2	Homozygous	100
1	7145945	SNV	T	A	1	Homozygous	100
1	7149066..7149067	MNV	CA	TG	2	Homozygous	100
1	7150325	SNV	C	T	1	Homozygous	100
1	7179501	SNV	T	C	1	Homozygous	100
1	7188360^7188361	Insertion	-	GTCTTA	6	Homozygous	100
1	7230236	SNV	A	G	1	Homozygous	100
1	7242066	SNV	G	A	1	Homozygous	100
1	7243968	SNV	A	T	1	Homozygous	100
1	7247410	SNV	G	C	1	Homozygous	100
1	7248072	SNV	G	A	1	Homozygous	100
1	7248107	SNV	A	C	1	Homozygous	100
1	7252333	SNV	G	C	1	Homozygous	100
1	7258449	SNV	T	C	1	Homozygous	100
1	7264674	SNV	A	G	1	Homozygous	100
1	7265193	SNV	G	A	1	Homozygous	100
1	7265522	SNV	T	C	1	Homozygous	100
1	7265534	SNV	C	T	1	Homozygous	100
1	7267534	SNV	A	G	1	Homozygous	100
1	7270451	SNV	G	A	1	Homozygous	100
1	7270594	SNV	A	C	1	Homozygous	100
1	7273958	SNV	A	G	1	Homozygous	100
1	7273968	SNV	A	T	1	Homozygous	100
1	7274477	SNV	G	C	1	Homozygous	100
1	7275252	SNV	A	G	1	Homozygous	100
1	7275401	SNV	A	G	1	Homozygous	100
1	7275404	SNV	G	C	1	Homozygous	100
1	7284230	SNV	T	C	1	Homozygous	100
1	7284245	SNV	T	G	1	Homozygous	100
1	7284257	SNV	G	A	1	Homozygous	100
1	7284934	SNV	A	G	1	Homozygous	100
1	7285401	SNV	C	T	1	Homozygous	100
1	7287700	SNV	A	G	1	Homozygous	100
1	7289374	SNV	G	A	1	Homozygous	100
1	7299000	SNV	A	G	1	Homozygous	100
1	7304335	SNV	A	G	1	Homozygous	100
1	7304456	SNV	G	A	1	Homozygous	100
1	7304535	SNV	C	T	1	Homozygous	100
1	7304624	SNV	T	C	1	Homozygous	100
1	7304682..7304683	Deletion	AA	-	2	Homozygous	100
1	7313028	SNV	C	G	1	Homozygous	100
1	7317251	SNV	A	G	1	Homozygous	100
1	7322891	SNV	T	C	1	Homozygous	100
1	7325108	SNV	A	G	1	Homozygous	100
1	7327470	SNV	C	T	1	Homozygous	100
1	7330092	SNV	G	A	1	Homozygous	100
1	7330111..7330113	Deletion	TCG	-	3	Homozygous	100
1	7330134	SNV	G	A	1	Homozygous	100
1	7343723	SNV	T	C	1	Homozygous	100
1	7343785	SNV	G	A	1	Homozygous	100
1	7422801..7422802	MNV	CG	TA	2	Homozygous	100
1	7422868	SNV	A	G	1	Homozygous	100
1	7476268	SNV	G	A	1	Unknown	100
1	8084742	SNV	C	T	1	Unknown	100
1	8117715	Deletion	A	-	1	Heterozygous	100
1	11307229^11307230	Insertion	-	TTT	3	Unknown	100
1	11322185..11322186	Deletion	AC	-	2	Unknown	100
1	11530821	SNV	C	T	1	Unknown	100
1	11581217	SNV	A	G	1	Unknown	100
1	11610089	SNV	A	C	1	Homozygous	100
1	11631209	SNV	T	A	1	Heterozygous	100
1	12291323	Deletion	G	-	1	Unknown	100
1	12291325	SNV	C	A	1	Unknown	100
1	12291328	SNV	G	T	1	Unknown	100
1	12291331..12291332	MNV	AA	TT	2	Unknown	100
1	12291337..12291338	MNV	AA	TT	2	Unknown	100
1	12291340^12291341	Insertion	-	C	1	Unknown	100
1	12291342	SNV	A	G	1	Unknown	100
1	12291344	SNV	T	C	1	Unknown	100
1	12336451	SNV	C	T	1	Heterozygous	100
1	12344410	SNV	G	A	1	Heterozygous	100
1	12344436	SNV	C	T	1	Heterozygous	100
1	12353040^12353041	Insertion	-	C	1	Heterozygous	100
1	12353041^12353042	Insertion	-	G	1	Heterozygous	100
1	12358521	SNV	A	T	1	Heterozygous	100
1	12364735	SNV	C	T	1	Unknown	100
1	12383521	SNV	G	A	1	Heterozygous	100
1	12390872	SNV	T	A	1	Homozygous	100
1	12390890	SNV	C	T	1	Homozygous	100
1	12390918	SNV	G	A	1	Homozygous	100
1	12402760	SNV	T	C	1	Homozygous	100
1	12408723..12408725	Deletion	CTA	-	3	Homozygous	100
1	12410449	SNV	A	G	1	Homozygous	100
1	12422159^12422160	Insertion	-	AA	2	Homozygous	100
1	12444485	SNV	C	T	1	Unknown	100
1	12445977	SNV	C	T	1	Heterozygous	100
1	13080546	SNV	C	T	1	Unknown	100
1	13123455	SNV	A	G	1	Unknown	100
1	13134566	SNV	T	G	1	Unknown	100
1	13305507..13305510	Deletion	AAAA	-	4	Heterozygous	100
1	13315220..13315221	Deletion	TC	-	2	Unknown	100
1	13900420	SNV	G	A	1	Homozygous	100
1	13922655	SNV	C	G	1	Unknown	100
1	14003124	SNV	A	C	1	Homozygous	100
1	14007231	SNV	A	T	1	Unknown	100
1	14628488	SNV	G	T	1	Unknown	100
1	14957146^14957147	Insertion	-	TT	2	Unknown	100
1	15067404	SNV	T	C	1	Heterozygous	100
1	15106061..15106062	Deletion	AT	-	2	Heterozygous	100
1	15115318	SNV	A	G	1	Heterozygous	100
1	15116672	SNV	A	G	1	Heterozygous	100
1	15139759	SNV	T	C	1	Heterozygous	100
1	15361115..15361117	MNV	CCG	TGA	3	Unknown	100
1	15421434	SNV	G	C	1	Heterozygous	100
1	15425422..15425423	MNV	CA	GT	2	Heterozygous	100
1	15438709	SNV	A	G	1	Homozygous	100
1	15458656	SNV	G	T	1	Heterozygous	100
1	15571738	SNV	A	C	1	Heterozygous	100
1	15599623	SNV	A	G	1	Heterozygous	100
1	15603908	SNV	C	T	1	Heterozygous	100
1	15607907	SNV	C	T	1	Unknown	100
1	15652204	SNV	T	A	1	Homozygous	100
1	15704877	SNV	C	T	1	Unknown	100
1	15781676	SNV	C	A	1	Heterozygous	100
1	15782653	SNV	G	A	1	Heterozygous	100
1	15782700	SNV	G	A	1	Unknown	100
1	15836672	SNV	C	T	1	Unknown	100
1	15859712	SNV	G	A	1	Homozygous	100
1	15859735	SNV	A	G	1	Homozygous	100
1	15913278	SNV	G	T	1	Unknown	100
1	16071347^16071348	Insertion	-	CG	2	Unknown	100
1	16071352^16071353	Insertion	-	TT	2	Unknown	100
1	16224309	SNV	G	A	1	Unknown	100
1	18919127	SNV	G	A	1	Unknown	100
1	19939045	SNV	G	A	1	Heterozygous	100
1	19994392	SNV	C	T	1	Heterozygous	100
1	19999142	SNV	G	T	1	Unknown	100
1	20101129	SNV	T	C	1	Unknown	100
1	20120334	SNV	T	A	1	Homozygous	100
1	20120445	SNV	C	T	1	Heterozygous	100
1	20206362	SNV	T	C	1	Heterozygous	100
1	20212798^20212799	Insertion	-	GA	2	Unknown	100
1	20240281	SNV	A	G	1	Heterozygous	100
1	20488146..20488153	Deletion	AACAAACA	-	8	Homozygous	100
1	21828135	SNV	A	G	1	Unknown	100
1	22136327	SNV	A	G	1	Unknown	100
1	22464488	SNV	T	C	1	Heterozygous	100
1	22464535	SNV	A	G	1	Heterozygous	100
1	22464551	SNV	A	G	1	Heterozygous	100
1	22868287	SNV	T	C	1	Heterozygous	100
1	22881575	SNV	T	C	1	Homozygous	100
1	22930745	SNV	T	C	1	Heterozygous	100
1	22960306	SNV	A	T	1	Unknown	100
1	23031153	SNV	T	C	1	Heterozygous	100
1	23031232	SNV	A	G	1	Heterozygous	100
1	23031262	SNV	G	T	1	Heterozygous	100
1	23066020	SNV	A	G	1	Heterozygous	100
1	23225480	SNV	G	A	1	Heterozygous	100
1	23295739	SNV	T	C	1	Homozygous	100
1	23309295	SNV	A	C	1	Heterozygous	100
1	24112461	SNV	A	G	1	Heterozygous	100
1	24121691	SNV	G	A	1	Heterozygous	100
1	26455989	SNV	T	C	1	Unknown	100
1	26577177^26577178	Insertion	-	AAA	3	Unknown	100
1	26601035	SNV	G	A	1	Heterozygous	100
1	26640154	SNV	A	G	1	Unknown	100
1	26644126	SNV	C	T	1	Heterozygous	100
1	26666579	SNV	G	C	1	Heterozygous	100
1	28715268	SNV	C	T	1	Unknown	100
1	28715452	SNV	A	G	1	Unknown	100
1	28715484	SNV	G	A	1	Unknown	100
1	28715613	SNV	T	A	1	Unknown	100
1	28715619	SNV	C	T	1	Unknown	100
1	29438027	SNV	C	T	1	Heterozygous	100
1	29534302	SNV	T	G	1	Homozygous	100
1	29615516	SNV	C	G	1	Unknown	100
1	29648936	SNV	C	T	1	Unknown	100
1	30540772	SNV	C	T	1	Unknown	100
1	30648816	SNV	T	C	1	Unknown	100
1	30870543	SNV	A	C	1	Heterozygous	100
1	30870645..30870647	MNV	ACA	GTG	3	Heterozygous	100
1	32933591	SNV	G	C	1	Heterozygous	100
1	33111244	SNV	A	G	1	Heterozygous	100
1	33359900	SNV	C	T	1	Homozygous	100
1	33361689	SNV	T	A	1	Unknown	100
1	33361758	SNV	G	A	1	Unknown	100
1	33361763	SNV	C	G	1	Unknown	100
1	33622939	SNV	G	A	1	Heterozygous	100
1	33668097	SNV	T	C	1	Unknown	100
1	33672769	SNV	C	T	1	Heterozygous	100
1	33693728	SNV	C	T	1	Heterozygous	100
1	33696482	SNV	G	A	1	Heterozygous	100
1	33707176	SNV	T	G	1	Heterozygous	100
1	33743145	SNV	G	A	1	Heterozygous	100
1	33746730	SNV	T	C	1	Homozygous	100
1	33750226	SNV	T	A	1	Heterozygous	100
1	33750381	SNV	C	T	1	Heterozygous	100
1	33751653	SNV	T	G	1	Unknown	100
1	33824926	SNV	G	A	1	Heterozygous	100
1	33859845	SNV	G	A	1	Heterozygous	100
1	33865652	SNV	C	T	1	Heterozygous	100
1	33873611	SNV	G	C	1	Heterozygous	100
1	33876287^33876288	Insertion	-	ACA	3	Heterozygous	100
1	33879631	SNV	C	G	1	Heterozygous	100
1	33879679..33879680	MNV	AC	GT	2	Heterozygous	100
1	33879750^33879751	Insertion	-	TTC	3	Heterozygous	100
1	33881062	SNV	T	C	1	Homozygous	100
1	33889108	SNV	A	T	1	Unknown	100
1	33890578	SNV	C	T	1	Unknown	100
1	33892018..33892019	MNV	AT	GC	2	Heterozygous	100
1	33893281	SNV	A	G	1	Unknown	100
1	33908681^33908682	Insertion	-	ACTA	4	Homozygous	100
1	33928171	SNV	A	G	1	Homozygous	100
1	33935885	SNV	C	T	1	Heterozygous	100
1	33939928	SNV	A	T	1	Heterozygous	100
1	33948552	SNV	G	T	1	Unknown	100
1	33957127	SNV	G	A	1	Heterozygous	100
1	33980312	SNV	G	C	1	Heterozygous	100
1	34104832	SNV	T	C	1	Heterozygous	100
1	34143894	SNV	T	C	1	Heterozygous	100
1	34148894	SNV	A	T	1	Heterozygous	100
1	34154572	SNV	G	A	1	Heterozygous	100
1	34180260	SNV	T	C	1	Unknown	100
1	34245840	SNV	A	G	1	Unknown	100
1	34306421	SNV	T	C	1	Unknown	100
1	34313111	SNV	G	A	1	Heterozygous	100
1	34318011	SNV	T	C	1	Homozygous	100
1	34326261	SNV	G	A	1	Heterozygous	100
1	34372203	SNV	C	T	1	Unknown	100
1	34372215	SNV	G	A	1	Unknown	100
1	34372228	SNV	C	T	1	Unknown	100
1	34377614	SNV	A	T	1	Unknown	100
1	34381138	SNV	C	T	1	Unknown	100
1	34439717	SNV	A	T	1	Unknown	100
1	34543542	SNV	T	G	1	Heterozygous	100
1	34555020	SNV	T	C	1	Heterozygous	100
1	34559814	SNV	G	A	1	Heterozygous	100
1	34562023	SNV	C	G	1	Unknown	100
1	34570097	SNV	C	T	1	Unknown	100
1	34573498..34573499	Deletion	AA	-	2	Heterozygous	100
1	34609209	SNV	G	A	1	Unknown	100
1	34621835	SNV	C	G	1	Heterozygous	100
1	34637814	SNV	T	C	1	Heterozygous	100
1	34669539	SNV	C	T	1	Heterozygous	100
1	34695494	SNV	A	G	1	Heterozygous	100
1	34795498	SNV	T	C	1	Unknown	100
1	34803018	SNV	T	C	1	Heterozygous	100
1	34811118	SNV	C	T	1	Heterozygous	100
1	34827569	SNV	T	C	1	Unknown	100
1	34863072	SNV	A	T	1	Homozygous	100
1	34863076..34863081	Deletion	AACTTT	-	6	Unknown	100
1	34863084	SNV	T	A	1	Unknown	100
1	34863086..34863087	Deletion	GA	-	2	Unknown	100
1	34980767	SNV	T	A	1	Homozygous	100
1	34980779^34980780	Insertion	-	T	1	Homozygous	100
1	34981138	SNV	A	G	1	Homozygous	100
1	34991127	SNV	T	A	1	Unknown	100
1	35051682^35051683	Insertion	-	AACTAG	6	Unknown	100
1	35051718..35051722	Deletion	CAATT	-	5	Unknown	100
1	35051791	SNV	C	T	1	Homozygous	100
1	35058836	SNV	C	T	1	Unknown	100
1	35080488	SNV	T	A	1	Unknown	100
1	35099310	SNV	C	T	1	Unknown	100
1	35110740	SNV	G	A	1	Unknown	100
1	35134889	SNV	T	C	1	Unknown	100
1	35135975	SNV	C	T	1	Unknown	100
1	35157602	SNV	C	T	1	Unknown	100
1	35201790	SNV	G	A	1	Heterozygous	100
1	35201808..35201809	MNV	CA	TG	2	Heterozygous	100
1	35211030	SNV	C	A	1	Unknown	100
1	35212596	SNV	G	T	1	Heterozygous	100
1	35244619	SNV	C	T	1	Heterozygous	100
1	35244638	SNV	C	T	1	Heterozygous	100
1	35244688	SNV	T	C	1	Heterozygous	100
1	35248940	SNV	C	T	1	Heterozygous	100
1	35250155	SNV	C	T	1	Unknown	100
1	35258137	SNV	G	A	1	Unknown	100
1	35261800	SNV	G	A	1	Heterozygous	100
1	35285004	SNV	G	A	1	Heterozygous	100
1	35285037	SNV	T	C	1	Heterozygous	100
1	35290113	SNV	C	A	1	Unknown	100
1	35290120	SNV	C	G	1	Unknown	100
1	35295144	SNV	G	C	1	Heterozygous	100
1	35295349	SNV	C	T	1	Heterozygous	100
1	35308579	SNV	A	T	1	Heterozygous	100
1	35308616	SNV	G	A	1	Heterozygous	100
1	35308634	SNV	T	C	1	Heterozygous	100
1	35338418^35338419	Insertion	-	ATGAA	5	Unknown	100
1	35338501..35338514	Deletion	ATACTCCTAGAGAA	-	14	Unknown	100
1	35347974	SNV	G	A	1	Homozygous	100
1	35399538	SNV	G	A	1	Heterozygous	100
1	35441639	SNV	A	G	1	Heterozygous	100
1	35441753	SNV	A	G	1	Unknown	100
1	35442103	SNV	G	A	1	Unknown	100
1	35443472	SNV	A	G	1	Unknown	100
1	35469524	SNV	A	G	1	Heterozygous	100
1	35488246	SNV	G	A	1	Heterozygous	100
1	35490788	SNV	G	A	1	Heterozygous	100
1	35531551	SNV	A	G	1	Unknown	100
1	35552085	SNV	G	C	1	Heterozygous	100
1	35720726..35720728	Deletion	AAG	-	3	Heterozygous	100
1	35722353^35722354	Insertion	-	TT	2	Homozygous	100
1	35821988	SNV	C	T	1	Unknown	100
1	36067330	SNV	A	G	1	Heterozygous	100
1	36085080	SNV	A	G	1	Heterozygous	100
1	36236436	SNV	C	G	1	Heterozygous	100
1	36264059	SNV	G	A	1	Homozygous	100
1	36266649	SNV	C	G	1	Heterozygous	100
1	36267960	SNV	C	G	1	Heterozygous	100
1	36474630	SNV	G	A	1	Heterozygous	100
1	37369377	SNV	G	T	1	Heterozygous	100
1	37539585	SNV	G	A	1	Homozygous	100
1	37753564..37753567	Replacement	TTTT	AAAAAAA	7	Unknown	100
1	37774249^37774250	Insertion	-	CCAGCATCACAC	12	Homozygous	100
1	37865030..37865031	MNV	TG	CA	2	Unknown	100
1	37948925	SNV	A	C	1	Heterozygous	100
1	38010547	SNV	C	T	1	Heterozygous	100
1	38389358	SNV	T	C	1	Unknown	100
1	38389385	SNV	G	A	1	Unknown	100
1	38747057	SNV	A	G	1	Unknown	100
1	38925342	SNV	G	A	1	Unknown	100
1	39390982	SNV	T	C	1	Heterozygous	100
1	39468952	SNV	G	A	1	Unknown	100
1	39468986	SNV	C	T	1	Unknown	100
1	39941524	SNV	A	T	1	Unknown	100
1	40004932	SNV	C	G	1	Heterozygous	100
1	40012991	SNV	G	A	1	Unknown	100
1	40024360	SNV	T	C	1	Unknown	100
1	40244780	SNV	A	G	1	Heterozygous	100
1	40249680	SNV	A	C	1	Unknown	100
1	40321240	SNV	G	A	1	Unknown	100
1	40330061	SNV	A	G	1	Unknown	100
1	40330085	SNV	T	A	1	Unknown	100
1	40403879	SNV	G	A	1	Unknown	100
1	40569628	SNV	T	C	1	Unknown	100
1	40592093	Replacement	G	TT	2	Heterozygous	100
1	40594196	SNV	G	T	1	Unknown	100
1	40827079	SNV	G	C	1	Homozygous	100
1	40983558	SNV	A	G	1	Unknown	100
1	42047111	SNV	A	C	1	Unknown	100
1	44259068	SNV	A	G	1	Heterozygous	100
1	44375315	SNV	T	G	1	Unknown	100
1	44431803	SNV	C	T	1	Unknown	100
1	44431805	SNV	T	C	1	Unknown	100
1	44435812	SNV	A	G	1	Unknown	100
1	44436685	SNV	G	A	1	Unknown	100
1	44554749	SNV	C	T	1	Unknown	100
1	44557784^44557785	Insertion	-	T	1	Unknown	100
1	44627670	SNV	T	G	1	Unknown	100
1	44627679	SNV	G	A	1	Unknown	100
1	44628763	SNV	C	T	1	Heterozygous	100
1	44735254	SNV	G	C	1	Heterozygous	100
1	44735272..44735275	Deletion	TTAA	-	4	Heterozygous	100
1	44735288	SNV	A	G	1	Unknown	100
1	44735299	SNV	G	A	1	Unknown	100
1	44735343	SNV	C	T	1	Unknown	100
1	44853889	SNV	C	T	1	Heterozygous	100
1	44859974	SNV	A	G	1	Unknown	100
1	44883608	SNV	G	T	1	Heterozygous	100
1	44887270	SNV	T	C	1	Unknown	100
1	45050144	SNV	G	C	1	Heterozygous	100
1	45127618	SNV	T	A	1	Heterozygous	100
1	45227422	SNV	C	T	1	Unknown	100
1	45503620..45503621	Deletion	AA	-	2	Heterozygous	100
1	45506572	SNV	G	A	1	Unknown	100
1	46597243^46597244	Insertion	-	CACATTAATA	10	Unknown	100
1	46597246	SNV	G	T	1	Unknown	100
1	46597326	SNV	C	A	1	Unknown	100
1	46598913	SNV	C	A	1	Unknown	100
1	46598955	SNV	T	C	1	Unknown	100
1	46605911	SNV	T	C	1	Unknown	100
1	46753626	SNV	G	A	1	Unknown	100
1	47100800	SNV	G	A	1	Heterozygous	100
1	47235013	SNV	C	T	1	Unknown	100
1	47320910	SNV	T	C	1	Heterozygous	100
1	47431180	SNV	C	A	1	Homozygous	100
1	47432118	SNV	C	A	1	Unknown	100
1	47473702	SNV	G	A	1	Heterozygous	100
1	47481407..47481408	Deletion	CT	-	2	Heterozygous	100
1	47481449	SNV	A	G	1	Unknown	100
1	47481602	SNV	C	A	1	Unknown	100
1	47481615	SNV	A	G	1	Unknown	100
1	47485053..47485056	Deletion	TTTT	-	4	Heterozygous	100
1	47489529	SNV	T	C	1	Heterozygous	100
1	47489916	SNV	A	G	1	Heterozygous	100
1	47490191	SNV	T	C	1	Heterozygous	100
1	47490221	SNV	C	T	1	Unknown	100
1	47491329	SNV	C	A	1	Heterozygous	100
1	47536760	SNV	A	G	1	Heterozygous	100
1	47629386	SNV	A	T	1	Heterozygous	100
1	47648742	SNV	C	A	1	Heterozygous	100
1	47694965	SNV	A	G	1	Heterozygous	100
1	47720829	SNV	C	T	1	Unknown	100
1	47735105	SNV	T	C	1	Homozygous	100
1	47738694	SNV	A	G	1	Heterozygous	100
1	47742851	SNV	C	G	1	Heterozygous	100
1	47746940	SNV	C	T	1	Heterozygous	100
1	47776375	SNV	C	T	1	Heterozygous	100
1	47776468	SNV	C	A	1	Heterozygous	100
1	47783238	SNV	A	C	1	Heterozygous	100
1	47821258	SNV	G	A	1	Heterozygous	100
1	47824165	SNV	C	A	1	Heterozygous	100
1	47850602	SNV	G	A	1	Heterozygous	100
1	47858394	SNV	C	T	1	Unknown	100
1	47878154	SNV	G	C	1	Unknown	100
1	47881710	SNV	T	C	1	Heterozygous	100
1	47882149	SNV	A	G	1	Heterozygous	100
1	47882377	SNV	A	T	1	Unknown	100
1	47882466..47882467	Deletion	TG	-	2	Unknown	100
1	47888601	SNV	A	G	1	Unknown	100
1	47901048	SNV	G	C	1	Unknown	100
1	47901052	SNV	C	T	1	Unknown	100
1	47901202	SNV	A	C	1	Unknown	100
1	47903103	SNV	G	A	1	Unknown	100
1	47908365	SNV	G	C	1	Unknown	100
1	47909253	SNV	G	T	1	Unknown	100
1	47910113	SNV	C	T	1	Unknown	100
1	47930037	SNV	A	G	1	Unknown	100
1	48061855	SNV	T	G	1	Heterozygous	100
1	48062375^48062376	Insertion	-	A	1	Unknown	100
1	48062395	SNV	C	T	1	Unknown	100
1	48067406	SNV	T	C	1	Unknown	100
1	48075472	SNV	G	A	1	Heterozygous	100
1	48078774	SNV	G	T	1	Heterozygous	100
1	48419819	SNV	G	A	1	Heterozygous	100
1	48561207	SNV	C	A	1	Unknown	100
1	48851941	SNV	C	T	1	Unknown	100
1	48985200..48985201	Replacement	GC	T	2	Heterozygous	100
1	48997291..48997292	MNV	AA	GG	2	Unknown	100
1	49016929..49016930	Deletion	AA	-	2	Heterozygous	100
1	49016986	SNV	C	T	1	Heterozygous	100
1	49016988	SNV	T	C	1	Unknown	100
1	49029787	SNV	T	G	1	Heterozygous	100
1	49050503	SNV	C	T	1	Heterozygous	100
1	49050519	SNV	G	A	1	Heterozygous	100
1	49066075	SNV	C	T	1	Unknown	100
1	49066392	SNV	A	G	1	Heterozygous	100
1	49151881	SNV	C	T	1	Unknown	100
1	49199095	SNV	T	C	1	Heterozygous	100
1	49277448..49277449	Deletion	TG	-	2	Unknown	100
1	49277700	SNV	C	T	1	Homozygous	100
1	49514482	SNV	G	T	1	Heterozygous	100
1	49545959	SNV	G	A	1	Heterozygous	100
1	49550314	SNV	T	A	1	Heterozygous	100
1	49553232	SNV	G	A	1	Heterozygous	100
1	49571373	SNV	G	A	1	Unknown	100
1	49571428	SNV	A	G	1	Unknown	100
1	49571439	SNV	A	G	1	Homozygous	100
1	49574904	SNV	A	G	1	Heterozygous	100
1	49576632	SNV	A	G	1	Unknown	100
1	49576635	SNV	G	T	1	Unknown	100
1	49578272	SNV	T	A	1	Heterozygous	100
1	49601812	SNV	T	C	1	Unknown	100
1	49651043	SNV	C	T	1	Heterozygous	100
1	49699663	SNV	T	C	1	Heterozygous	100
1	49699676	SNV	C	G	1	Heterozygous	100
1	49708881	SNV	C	T	1	Heterozygous	100
1	49798217	SNV	G	A	1	Heterozygous	100
1	49816126	SNV	C	T	1	Unknown	100
1	50412226	SNV	G	A	1	Unknown	100
1	50422275	SNV	C	T	1	Unknown	100
1	50476267..50476270	Deletion	AAGG	-	4	Unknown	100
1	50518301^50518302	Insertion	-	AAAGA	5	Heterozygous	100
1	50525001	SNV	T	C	1	Heterozygous	100
1	50621980	SNV	G	C	1	Heterozygous	100
1	50628583	SNV	G	A	1	Unknown	100
1	50679378	SNV	C	G	1	Unknown	100
1	50695560	SNV	G	C	1	Heterozygous	100
1	50718818..50718819	MNV	CC	AT	2	Heterozygous	100
1	50783100	SNV	A	G	1	Unknown	100
1	50783118	SNV	C	T	1	Unknown	100
1	50847446	SNV	C	T	1	Homozygous	100
1	50847449	SNV	T	C	1	Heterozygous	100
1	50926713	SNV	C	A	1	Heterozygous	100
1	50952171	SNV	C	T	1	Homozygous	100
1	50953741	SNV	G	A	1	Unknown	100
1	50961193	SNV	C	T	1	Homozygous	100
1	50964942	SNV	G	A	1	Unknown	100
1	50987140^50987141	Insertion	-	GTGGCAGA	8	Unknown	100
1	51019744	SNV	A	G	1	Heterozygous	100
1	51024485	SNV	G	A	1	Heterozygous	100
1	51024535	SNV	T	G	1	Unknown	100
1	51024543^51024544	Insertion	-	AG	2	Heterozygous	100
1	51025693	SNV	G	A	1	Heterozygous	100
1	51124793	SNV	C	T	1	Heterozygous	100
1	51128235	SNV	A	C	1	Heterozygous	100
1	51141977	SNV	G	A	1	Heterozygous	100
1	51142003	SNV	A	G	1	Heterozygous	100
1	51285881	SNV	T	C	1	Heterozygous	100
1	51321753	SNV	T	A	1	Heterozygous	100
1	51556610	SNV	G	A	1	Heterozygous	100
1	51567984..51567985	MNV	CA	TG	2	Unknown	100
1	51579543..51579547	Deletion	TTGTT	-	5	Heterozygous	100
1	51655395	SNV	C	T	1	Heterozygous	100
1	51656905	SNV	A	C	1	Heterozygous	100
1	51658277	SNV	A	G	1	Heterozygous	100
1	51659593	SNV	G	A	1	Unknown	100
1	51907812..51907813	MNV	CC	TG	2	Unknown	100
1	52003703	SNV	T	C	1	Unknown	100
1	52047574	SNV	G	A	1	Unknown	100
1	52051193..52051194	MNV	TG	CA	2	Homozygous	100
1	52052991	SNV	T	G	1	Unknown	100
1	52086672	SNV	C	T	1	Heterozygous	100
1	52155579^52155580	Insertion	-	GCATA	5	Unknown	100
1	52158117	SNV	G	A	1	Unknown	100
1	52179651	SNV	T	C	1	Unknown	100
1	52264707	SNV	G	A	1	Unknown	100
1	52271800	SNV	G	A	1	Heterozygous	100
1	52283774	SNV	C	T	1	Unknown	100
1	52292077	SNV	G	A	1	Unknown	100
1	52292256	SNV	G	A	1	Heterozygous	100
1	52293939	SNV	C	A	1	Unknown	100
1	52300592..52300594	Deletion	AAT	-	3	Heterozygous	100
1	52302414..52302415	MNV	CA	GG	2	Heterozygous	100
1	52368027	SNV	T	C	1	Heterozygous	100
1	52424532	SNV	G	A	1	Heterozygous	100
1	52454920^52454921	Insertion	-	TTAGG	5	Unknown	100
1	52454922	SNV	C	A	1	Unknown	100
1	52454924..52454925	MNV	CC	AA	2	Unknown	100
1	52454926^52454927	Insertion	-	AC	2	Unknown	100
1	52590332..52590333	Deletion	AA	-	2	Heterozygous	100
1	52590424	SNV	T	G	1	Unknown	100
1	52701620	SNV	C	T	1	Heterozygous	100
1	52718324	SNV	C	T	1	Unknown	100
1	52763588	SNV	T	C	1	Unknown	100
1	53087803	SNV	C	T	1	Heterozygous	100
1	53178957..53178958	MNV	TC	AT	2	Heterozygous	100
1	53189989	SNV	C	T	1	Heterozygous	100
1	53212519..53212533	Deletion	AACAACCCTCCACTA	-	15	Heterozygous	100
1	53315942	SNV	T	C	1	Heterozygous	100
1	53316912	SNV	C	T	1	Heterozygous	100
1	53367305	SNV	T	G	1	Heterozygous	100
1	53379589	SNV	A	G	1	Heterozygous	100
1	53478840	Deletion	C	-	1	Unknown	100
1	53478889	SNV	G	A	1	Heterozygous	100
1	53491248	SNV	G	A	1	Heterozygous	100
1	53597325^53597326	Insertion	-	C	1	Unknown	100
1	53635723	SNV	A	G	1	Unknown	100
1	53644592	SNV	G	C	1	Heterozygous	100
1	53676322	Deletion	C	-	1	Heterozygous	100
1	53819100..53819115	Deletion	ATTTATCTTTTTTTTG	-	16	Heterozygous	100
1	53912382	SNV	T	C	1	Heterozygous	100
1	54063003	SNV	T	A	1	Unknown	100
1	54063240	SNV	C	T	1	Heterozygous	100
1	54629030	SNV	C	T	1	Heterozygous	100
1	54638456	SNV	C	A	1	Unknown	100
1	54697140	SNV	C	G	1	Heterozygous	100
1	54813406	SNV	G	A	1	Unknown	100
1	54856598	SNV	C	A	1	Heterozygous	100
1	54866432	SNV	A	G	1	Heterozygous	100
1	54866443	SNV	G	A	1	Heterozygous	100
1	54908865	SNV	C	T	1	Unknown	100
1	54959574..54959575	Deletion	AT	-	2	Heterozygous	100
1	54962741^54962742	Insertion	-	A	1	Homozygous	100
1	54962762	SNV	T	C	1	Unknown	100
1	54967882	SNV	A	G	1	Unknown	100
1	54974535	SNV	C	A	1	Unknown	100
1	55199851	SNV	C	T	1	Homozygous	100
1	55207176	SNV	A	G	1	Unknown	100
1	55207181	Replacement	A	CC	2	Heterozygous	100
1	55207184	Deletion	G	-	1	Heterozygous	100
1	55690172..55690176	Deletion	TTTTT	-	5	Homozygous	100
1	55942398	SNV	G	A	1	Unknown	100
1	56069559	SNV	A	G	1	Heterozygous	100
1	56069761	SNV	G	T	1	Heterozygous	100
1	56107504	SNV	G	A	1	Unknown	100
1	56135226	SNV	G	T	1	Unknown	100
1	56137909	SNV	C	G	1	Heterozygous	100
1	56143402	SNV	T	C	1	Heterozygous	100
1	56199864	SNV	G	A	1	Heterozygous	100
1	56223581	SNV	A	G	1	Homozygous	100
1	56236835..56236836	MNV	GT	AG	2	Unknown	100
1	56259766	SNV	T	C	1	Homozygous	100
1	56317493	SNV	T	C	1	Heterozygous	100
1	56340288	SNV	A	G	1	Unknown	100
1	56348754	SNV	T	C	1	Heterozygous	100
1	56356050	SNV	C	T	1	Heterozygous	100
1	56411765	SNV	T	C	1	Unknown	100
1	56908976	SNV	C	T	1	Unknown	100
1	56984386	SNV	G	A	1	Heterozygous	100
1	57063499	SNV	G	A	1	Heterozygous	100
1	57131349	SNV	T	A	1	Unknown	100
1	57136501	SNV	C	A	1	Heterozygous	100
1	57136504	SNV	C	A	1	Unknown	100
1	57136506	SNV	A	C	1	Unknown	100
1	57137645	SNV	T	C	1	Unknown	100
1	57138648	SNV	T	C	1	Unknown	100
1	57181330	SNV	G	A	1	Heterozygous	100
1	57233935	SNV	T	C	1	Homozygous	100
1	57367008	SNV	A	G	1	Heterozygous	100
1	57373477	SNV	A	T	1	Heterozygous	100
1	57373491	SNV	A	G	1	Unknown	100
1	57377487	SNV	C	T	1	Heterozygous	100
1	57383686	SNV	C	T	1	Unknown	100
1	57403080	SNV	A	G	1	Unknown	100
1	57405416	SNV	C	G	1	Heterozygous	100
1	57405429	SNV	T	A	1	Heterozygous	100
1	57430963..57430964	MNV	CA	TG	2	Unknown	100
1	57455065	SNV	A	G	1	Heterozygous	100
1	57455083	SNV	G	A	1	Heterozygous	100
1	57455979	SNV	A	G	1	Unknown	100
1	57463670	SNV	G	A	1	Heterozygous	100
1	57476861	SNV	C	T	1	Heterozygous	100
1	57478913	SNV	T	C	1	Heterozygous	100
1	57491908	SNV	G	C	1	Heterozygous	100
1	57508025	SNV	A	G	1	Heterozygous	100
1	57537767	SNV	A	G	1	Unknown	100
1	58404854	SNV	G	A	1	Heterozygous	100
1	58488617	SNV	C	A	1	Heterozygous	100
1	58491535^58491536	Insertion	-	CTTTGGCAGTTTT	13	Homozygous	100
1	58502944	SNV	A	T	1	Unknown	100
1	58506564	SNV	G	A	1	Unknown	100
1	58508343	SNV	G	C	1	Unknown	100
1	58569515	SNV	C	T	1	Heterozygous	100
1	58645899	SNV	T	G	1	Unknown	100
1	59043422	SNV	G	A	1	Heterozygous	100
1	59212813	SNV	G	A	1	Heterozygous	100
1	59212855	SNV	G	A	1	Heterozygous	100
1	59280367	SNV	C	T	1	Heterozygous	100
1	59290632	SNV	A	C	1	Heterozygous	100
1	59290748..59290752	Deletion	TTTAC	-	5	Heterozygous	100
1	59300229	SNV	C	T	1	Heterozygous	100
1	59363482	SNV	A	G	1	Heterozygous	100
1	59413475	SNV	C	G	1	Heterozygous	100
1	59419200	SNV	T	C	1	Heterozygous	100
1	59422271	SNV	C	G	1	Heterozygous	100
1	59471418^59471419	Insertion	-	AGAT	4	Heterozygous	100
1	59504150	SNV	T	C	1	Heterozygous	100
1	59516811	SNV	T	C	1	Heterozygous	100
1	59522624	SNV	A	G	1	Heterozygous	100
1	59525567	SNV	A	G	1	Heterozygous	100
1	59529052	SNV	G	A	1	Unknown	100
1	59928575	SNV	T	C	1	Heterozygous	100
1	59942865	SNV	A	G	1	Heterozygous	100
1	59943397	SNV	T	C	1	Heterozygous	100
1	59943466	SNV	G	A	1	Heterozygous	100
1	59986054	SNV	C	T	1	Homozygous	100
1	60034644	SNV	A	G	1	Unknown	100
1	60067188	SNV	C	T	1	Unknown	100
1	60067190	SNV	C	T	1	Unknown	100
1	60114669	SNV	T	C	1	Homozygous	100
1	60114673	SNV	A	G	1	Unknown	100
1	60127008	SNV	C	T	1	Heterozygous	100
1	60127432	SNV	C	T	1	Unknown	100
1	60128280	SNV	C	T	1	Unknown	100
1	60128301	SNV	T	C	1	Unknown	100
1	60128305..60128311	Deletion	GAATGCA	-	7	Unknown	100
1	60128468	SNV	A	G	1	Heterozygous	100
1	60135722	SNV	A	G	1	Heterozygous	100
1	60163742..60163745	Replacement	TTCA	G	4	Heterozygous	100
1	60312770	SNV	C	T	1	Heterozygous	100
1	60353513	SNV	A	G	1	Homozygous	100
1	60363032	SNV	T	C	1	Heterozygous	100
1	60385907	SNV	G	A	1	Heterozygous	100
1	60413550	SNV	A	C	1	Heterozygous	100
1	60467847	SNV	C	G	1	Heterozygous	100
1	60494756	SNV	C	G	1	Heterozygous	100
1	60501859	SNV	C	T	1	Heterozygous	100
1	60519956	SNV	A	T	1	Unknown	100
1	60533682	SNV	G	C	1	Unknown	100
1	60577807	SNV	G	A	1	Unknown	100
1	60726304	SNV	A	G	1	Heterozygous	100
1	60739406	SNV	G	A	1	Unknown	100
1	60741722	SNV	C	T	1	Unknown	100
1	60973092	SNV	T	C	1	Heterozygous	100
1	60973335	SNV	T	A	1	Heterozygous	100
1	60992091	SNV	A	G	1	Heterozygous	100
1	61001257	Deletion	C	-	1	Unknown	100
1	61008407..61008408	MNV	CA	TC	2	Heterozygous	100
1	61008570	SNV	T	A	1	Heterozygous	100
1	61008589	SNV	C	T	1	Heterozygous	100
1	61064401	SNV	T	C	1	Unknown	100
1	61128506	SNV	G	A	1	Heterozygous	100
1	61291905	SNV	T	C	1	Homozygous	100
1	61385703	SNV	C	T	1	Heterozygous	100
1	61398268	SNV	C	T	1	Homozygous	100
1	61604769	SNV	G	C	1	Unknown	100
1	61673987	SNV	G	A	1	Heterozygous	100
1	61798115	Deletion	G	-	1	Heterozygous	100
1	61798118..61798121	Deletion	ACCT	-	4	Heterozygous	100
1	61798123..61798124	Deletion	CA	-	2	Heterozygous	100
1	61810593..61810594	MNV	TG	CA	2	Unknown	100
1	61841276	SNV	G	T	1	Heterozygous	100
1	61850834	SNV	G	A	1	Heterozygous	100
1	61851735	SNV	A	G	1	Heterozygous	100
1	61949093	SNV	T	G	1	Heterozygous	100
1	61986247	SNV	G	A	1	Heterozygous	100
1	61993287	SNV	A	G	1	Unknown	100
1	62000408	SNV	T	C	1	Unknown	100
1	62000463	SNV	T	C	1	Unknown	100
1	62016674	SNV	C	T	1	Heterozygous	100
1	62027827	SNV	C	T	1	Unknown	100
1	62028555	SNV	T	C	1	Unknown	100
1	62028692	SNV	G	A	1	Unknown	100
1	62028817..62028818	MNV	AC	GT	2	Heterozygous	100
1	62032711^62032712	Insertion	-	AGA	3	Unknown	100
1	62040254	SNV	T	C	1	Homozygous	100
1	62040588	SNV	G	C	1	Heterozygous	100
1	62040694	SNV	T	G	1	Heterozygous	100
1	62040714	SNV	A	C	1	Heterozygous	100
1	62040733..62040734	MNV	TG	GT	2	Heterozygous	100
1	62040797	SNV	A	G	1	Heterozygous	100
1	62040820	SNV	A	G	1	Heterozygous	100
1	62040842	SNV	A	G	1	Heterozygous	100
1	62058256	SNV	G	C	1	Unknown	100
1	62058333	SNV	G	A	1	Unknown	100
1	62058341	Replacement	T	AACCA	5	Unknown	100
1	62058411	SNV	G	A	1	Unknown	100
1	62058481	SNV	A	C	1	Unknown	100
1	62058694	SNV	A	G	1	Heterozygous	100
1	62058711	SNV	A	G	1	Heterozygous	100
1	62065632	SNV	A	T	1	Heterozygous	100
1	62065635	SNV	T	C	1	Heterozygous	100
1	62070651	SNV	A	G	1	Heterozygous	100
1	62070825	SNV	A	T	1	Heterozygous	100
1	62077214	SNV	C	T	1	Unknown	100
1	62086447	SNV	G	C	1	Unknown	100
1	62091525	SNV	T	C	1	Unknown	100
1	62091527	SNV	A	G	1	Unknown	100
1	62092439	SNV	C	T	1	Unknown	100
1	62109473	SNV	C	T	1	Heterozygous	100
1	62223675	SNV	C	T	1	Unknown	100
1	62241648	SNV	A	G	1	Heterozygous	100
1	62247003	SNV	C	A	1	Heterozygous	100
1	62247012	SNV	T	C	1	Heterozygous	100
1	62335510	SNV	T	C	1	Heterozygous	100
1	62398856	Deletion	G	-	1	Heterozygous	100
1	62399035	SNV	G	A	1	Heterozygous	100
1	62408160	SNV	C	T	1	Unknown	100
1	62408198	SNV	T	C	1	Unknown	100
1	62935239	SNV	C	T	1	Unknown	100
1	62948579	SNV	C	T	1	Heterozygous	100
1	62963902	Deletion	G	-	1	Unknown	100
1	63002704..63002705	MNV	GA	TG	2	Unknown	100
1	63275695	Deletion	T	-	1	Heterozygous	100
1	63275697..63275699	Replacement	AGC	T	3	Heterozygous	100
1	63283547..63283548	MNV	CA	TG	2	Unknown	100
1	64121771..64121772	MNV	CA	TG	2	Heterozygous	100
1	64697572	SNV	G	A	1	Heterozygous	100
1	65026121..65026122	Deletion	AA	-	2	Unknown	100
1	65071578	SNV	G	A	1	Heterozygous	100
1	65145755	SNV	G	A	1	Heterozygous	100
1	65532124	SNV	A	G	1	Heterozygous	100
1	65797837	SNV	C	T	1	Unknown	100
1	66049912	SNV	A	C	1	Heterozygous	100
1	66050999	SNV	G	A	1	Heterozygous	100
1	66070207	SNV	A	C	1	Heterozygous	100
1	66179914	SNV	G	A	1	Unknown	100
1	66194560	SNV	A	G	1	Unknown	100
1	66487740	SNV	T	C	1	Heterozygous	100
1	66814466	SNV	C	T	1	Unknown	100
1	66931272	SNV	G	T	1	Unknown	100
1	67035556..67035563	Deletion	AGGATAAC	-	8	Heterozygous	100
1	67035587	SNV	G	T	1	Heterozygous	100
1	67035593^67035594	Insertion	-	A	1	Heterozygous	100
1	67086281	SNV	T	C	1	Heterozygous	100
1	67159207..67159208	Replacement	TT	GAA	3	Heterozygous	100
1	67160931	SNV	T	C	1	Unknown	100
1	67216698	SNV	T	C	1	Unknown	100
1	67390446	SNV	A	G	1	Unknown	100
1	67393480	SNV	G	C	1	Heterozygous	100
1	67393618	SNV	C	T	1	Heterozygous	100
1	67402481	SNV	T	C	1	Heterozygous	100
1	67411186	SNV	G	T	1	Heterozygous	100
1	67513397	SNV	C	G	1	Heterozygous	100
1	67551618	SNV	G	A	1	Heterozygous	100
1	67563300	SNV	A	G	1	Heterozygous	100
1	67563306	SNV	A	G	1	Heterozygous	100
1	67676058	SNV	C	T	1	Unknown	100
1	67788964	SNV	G	A	1	Heterozygous	100
1	67789401	SNV	T	C	1	Heterozygous	100
1	67798475	SNV	C	G	1	Heterozygous	100
1	67868426	SNV	T	C	1	Unknown	100
1	67895836	SNV	A	G	1	Unknown	100
1	67927155	SNV	A	C	1	Unknown	100
1	67927189^67927190	Insertion	-	AAGAG	5	Unknown	100
1	68090200	SNV	A	C	1	Unknown	100
1	68422117	SNV	A	G	1	Unknown	100
1	68673079..68673080	MNV	GT	AC	2	Homozygous	100
1	68726789	SNV	C	A	1	Heterozygous	100
1	68813144	SNV	C	T	1	Heterozygous	100
1	68911306	SNV	A	C	1	Unknown	100
1	68930594	SNV	T	C	1	Unknown	100
1	68972210	SNV	A	T	1	Heterozygous	100
1	69202855	SNV	C	T	1	Homozygous	100
1	69256209	SNV	C	T	1	Heterozygous	100
1	69274034..69274035	MNV	TG	CA	2	Unknown	100
1	69274042	SNV	G	C	1	Homozygous	100
1	69289559	Deletion	C	-	1	Unknown	100
1	69289564	SNV	C	T	1	Unknown	100
1	69291322	Deletion	C	-	1	Unknown	100
1	69294169	SNV	C	T	1	Heterozygous	100
1	69302185..69302186	Deletion	CC	-	2	Heterozygous	100
1	69302189	Deletion	G	-	1	Heterozygous	100
1	69302191..69302195	Deletion	GTGGA	-	5	Heterozygous	100
1	69302215	SNV	T	C	1	Heterozygous	100
1	69454043	SNV	A	G	1	Heterozygous	100
1	69572046	SNV	C	T	1	Heterozygous	100
1	70228933	SNV	C	T	1	Unknown	100
1	70235512	SNV	A	C	1	Unknown	100
1	70235526	SNV	C	T	1	Unknown	100
1	70456081	SNV	C	T	1	Heterozygous	100
1	70628603..70628604	MNV	GT	TA	2	Unknown	100
1	71396044	SNV	T	A	1	Heterozygous	100
1	71419198	SNV	G	C	1	Unknown	100
1	71419246	SNV	G	A	1	Unknown	100
1	71419369	SNV	A	T	1	Unknown	100
1	71419544	SNV	A	G	1	Unknown	100
1	71419553	SNV	T	C	1	Unknown	100
1	71425066	SNV	A	T	1	Heterozygous	100
1	71440108	SNV	A	G	1	Unknown	100
1	71486713	SNV	T	G	1	Unknown	100
1	71486817	SNV	A	T	1	Heterozygous	100
1	71486860	SNV	G	A	1	Heterozygous	100
1	71486952	SNV	G	T	1	Heterozygous	100
1	71487135	SNV	T	C	1	Unknown	100
1	71488259	SNV	C	A	1	Heterozygous	100
1	71490977	SNV	T	C	1	Heterozygous	100
1	71497677	SNV	C	T	1	Heterozygous	100
1	71497725	SNV	C	T	1	Unknown	100
1	71504947..71504950	Deletion	AGTC	-	4	Unknown	100
1	71510148	SNV	A	G	1	Heterozygous	100
1	71514664..71514666	Deletion	TCT	-	3	Unknown	100
1	71522292..71522293	Deletion	AG	-	2	Unknown	100
1	71522344	SNV	G	A	1	Heterozygous	100
1	71526934	SNV	T	A	1	Heterozygous	100
1	71544904	SNV	A	G	1	Unknown	100
1	71547642	SNV	C	T	1	Unknown	100
1	71551617	SNV	T	A	1	Unknown	100
1	71551760	SNV	A	T	1	Unknown	100
1	71552036	SNV	A	G	1	Heterozygous	100
1	71595570	SNV	T	C	1	Homozygous	100
1	71617718	SNV	G	A	1	Unknown	100
1	71638384	SNV	A	G	1	Unknown	100
1	71667010	SNV	A	G	1	Heterozygous	100
1	71712660	SNV	C	T	1	Unknown	100
1	71739486	SNV	G	C	1	Heterozygous	100
1	71877184	SNV	C	T	1	Unknown	100
1	71877349	SNV	G	T	1	Heterozygous	100
1	71877357	SNV	G	T	1	Heterozygous	100
1	71994321	SNV	A	G	1	Unknown	100
1	72108412..72108413	Deletion	TT	-	2	Unknown	100
1	72109147	SNV	G	A	1	Heterozygous	100
1	72304854	SNV	G	C	1	Heterozygous	100
1	72309861	SNV	G	A	1	Unknown	100
1	72627008	SNV	T	C	1	Heterozygous	100
1	72627197	SNV	A	C	1	Heterozygous	100
1	72649079..72649080	Deletion	GT	-	2	Heterozygous	100
1	76268246	SNV	T	A	1	Unknown	100
1	76421513	SNV	G	C	1	Heterozygous	100
1	76437592	SNV	T	C	1	Heterozygous	100
1	76635760	SNV	C	T	1	Heterozygous	100
1	76638434	SNV	T	G	1	Heterozygous	100
1	76638436	SNV	G	A	1	Heterozygous	100
1	76650671^76650672	Insertion	-	AGA	3	Unknown	100
1	76650672^76650673	Insertion	-	AG	2	Unknown	100
1	76650675^76650676	Insertion	-	CAT	3	Unknown	100
1	76671768	SNV	C	A	1	Heterozygous	100
1	76788667	SNV	C	T	1	Heterozygous	100
1	76788786	SNV	C	A	1	Unknown	100
1	76788885	SNV	C	A	1	Unknown	100
1	76788912	SNV	C	T	1	Heterozygous	100
1	76819772	SNV	T	C	1	Heterozygous	100
1	76944180	SNV	T	G	1	Unknown	100
1	76949512	SNV	A	G	1	Homozygous	100
1	76959518	SNV	T	C	1	Unknown	100
1	77011760^77011761	Insertion	-	CAC	3	Heterozygous	100
1	77028617	SNV	G	C	1	Heterozygous	100
1	77049268	SNV	C	A	1	Heterozygous	100
1	77049271	SNV	A	G	1	Heterozygous	100
1	77049338	SNV	T	C	1	Heterozygous	100
1	77049361	SNV	G	A	1	Heterozygous	100
1	77049371	SNV	T	A	1	Heterozygous	100
1	77106548	SNV	A	G	1	Unknown	100
1	77106552	SNV	A	G	1	Unknown	100
1	77134250	Deletion	C	-	1	Unknown	100
1	77141859	SNV	T	C	1	Unknown	100
1	77141871	SNV	T	C	1	Unknown	100
1	77194829	SNV	A	T	1	Heterozygous	100
1	77195588	SNV	C	A	1	Unknown	100
1	77198535	SNV	G	C	1	Homozygous	100
1	77198655	SNV	A	T	1	Homozygous	100
1	77199622	SNV	A	G	1	Heterozygous	100
1	77206183	SNV	C	T	1	Unknown	100
1	77208208	SNV	T	C	1	Heterozygous	100
1	77209565	SNV	A	G	1	Heterozygous	100
1	77209733	SNV	G	A	1	Heterozygous	100
1	77209931	SNV	A	G	1	Unknown	100
1	77213717	SNV	A	C	1	Heterozygous	100
1	77213870	SNV	T	C	1	Homozygous	100
1	77216594..77216595	Deletion	TA	-	2	Heterozygous	100
1	77218508..77218509	MNV	CA	TG	2	Unknown	100
1	77218935	SNV	T	C	1	Unknown	100
1	77244644	SNV	T	C	1	Heterozygous	100
1	77245269	SNV	T	C	1	Unknown	100
1	77245341..77245344	Deletion	CTTC	-	4	Unknown	100
1	77245370	SNV	T	C	1	Unknown	100
1	77261843	SNV	G	T	1	Unknown	100
1	77261899	SNV	G	A	1	Heterozygous	100
1	77268099	SNV	T	G	1	Unknown	100
1	77283337	SNV	T	C	1	Homozygous	100
1	77448112	SNV	T	G	1	Heterozygous	100
1	77459041	SNV	A	C	1	Heterozygous	100
1	77477192	SNV	C	T	1	Heterozygous	100
1	77487841	SNV	A	T	1	Heterozygous	100
1	77492412	SNV	T	C	1	Heterozygous	100
1	77494024..77494025	Deletion	CC	-	2	Heterozygous	100
1	77509255	SNV	G	A	1	Heterozygous	100
1	77509397	SNV	C	T	1	Unknown	100
1	77521786	SNV	C	T	1	Heterozygous	100
1	77521797	SNV	T	A	1	Heterozygous	100
1	77521905	SNV	A	G	1	Unknown	100
1	77521919	SNV	C	A	1	Unknown	100
1	77784574	SNV	A	C	1	Heterozygous	100
1	77784586..77784587	MNV	AA	TG	2	Heterozygous	100
1	77789646..77789647	MNV	CT	TC	2	Heterozygous	100
1	77808076	SNV	C	T	1	Unknown	100
1	77808079	SNV	A	T	1	Unknown	100
1	77808125^77808126	Insertion	-	A	1	Unknown	100
1	77808175	SNV	T	C	1	Homozygous	100
1	77836185	SNV	G	C	1	Heterozygous	100
1	77866142..77866143	Deletion	AT	-	2	Heterozygous	100
1	77881048	SNV	T	C	1	Heterozygous	100
1	78025941	SNV	A	G	1	Unknown	100
1	78028509..78028510	MNV	TT	GC	2	Unknown	100
1	78035713^78035714	Insertion	-	AT	2	Unknown	100
1	78035815	SNV	T	A	1	Unknown	100
1	78035844	SNV	T	C	1	Homozygous	100
1	78035885..78035886	MNV	GC	AT	2	Unknown	100
1	78045971	SNV	C	T	1	Unknown	100
1	78316906	SNV	G	T	1	Unknown	100
1	78348455	SNV	T	C	1	Heterozygous	100
1	78425817	SNV	C	T	1	Unknown	100
1	78519230	SNV	A	T	1	Unknown	100
1	78726032	SNV	T	C	1	Heterozygous	100
1	78731413	SNV	G	A	1	Unknown	100
1	78751482	SNV	A	G	1	Unknown	100
1	78860791	SNV	G	A	1	Heterozygous	100
1	79187540	SNV	G	A	1	Heterozygous	100
1	79269049	SNV	C	T	1	Heterozygous	100
1	79312300	SNV	A	G	1	Unknown	100
1	79320835	SNV	T	C	1	Heterozygous	100
1	79320847	SNV	C	T	1	Unknown	100
1	79358119	SNV	A	G	1	Unknown	100
1	79456730	SNV	C	T	1	Heterozygous	100
1	79496670	SNV	G	T	1	Unknown	100
1	79497468	SNV	C	T	1	Unknown	100
1	79505152	SNV	A	G	1	Heterozygous	100
1	79610769	SNV	C	T	1	Heterozygous	100
1	79621322	SNV	A	C	1	Unknown	100
1	79631097..79631098	MNV	AT	GC	2	Homozygous	100
1	79648269	SNV	G	A	1	Unknown	100
1	79648434	SNV	T	C	1	Unknown	100
1	79668030	SNV	G	T	1	Heterozygous	100
1	79671531	SNV	G	A	1	Unknown	100
1	79818740	SNV	A	T	1	Unknown	100
1	79818742	Deletion	A	-	1	Unknown	100
1	79819187	SNV	G	A	1	Unknown	100
1	79819248	SNV	C	T	1	Heterozygous	100
1	79819360	SNV	G	C	1	Heterozygous	100
1	79819367	SNV	C	A	1	Unknown	100
1	79819387	SNV	A	G	1	Heterozygous	100
1	79819391	SNV	A	C	1	Unknown	100
1	79819396	SNV	G	A	1	Unknown	100
1	79821505	SNV	T	C	1	Unknown	100
1	79821523	SNV	T	C	1	Unknown	100
1	79821592	SNV	A	G	1	Homozygous	100
1	79821683	SNV	G	A	1	Unknown	100
1	79824299	SNV	A	G	1	Unknown	100
1	79824329	SNV	T	C	1	Unknown	100
1	79824345	SNV	A	G	1	Heterozygous	100
1	79827518..79827520	MNV	AGT	TAA	3	Unknown	100
1	79889813..79889814	MNV	AC	TG	2	Unknown	100
1	79894498	SNV	G	A	1	Unknown	100
1	79905771	SNV	C	G	1	Heterozygous	100
1	79924687^79924688	Insertion	-	A	1	Unknown	100
1	79941349	SNV	A	G	1	Unknown	100
1	79974134	SNV	C	T	1	Heterozygous	100
1	79978152	SNV	A	G	1	Heterozygous	100
1	79988165	SNV	G	A	1	Heterozygous	100
1	80064333	SNV	C	G	1	Heterozygous	100
1	80153343	SNV	A	G	1	Heterozygous	100
1	80169180	SNV	C	G	1	Unknown	100
1	80211196..80211197	MNV	AT	CC	2	Unknown	100
1	80251337	SNV	T	C	1	Heterozygous	100
1	80297879^80297880	Insertion	-	A	1	Unknown	100
1	80309875	SNV	T	C	1	Unknown	100
1	80313354	SNV	T	C	1	Unknown	100
1	80316288	SNV	C	T	1	Unknown	100
1	80321984	SNV	G	T	1	Heterozygous	100
1	80464255	SNV	T	C	1	Heterozygous	100
1	80464270	SNV	T	C	1	Unknown	100
1	80501168	SNV	T	G	1	Heterozygous	100
1	80543002^80543003	Insertion	-	TA	2	Unknown	100
1	80547394	SNV	A	G	1	Unknown	100
1	80547396	SNV	G	A	1	Unknown	100
1	80747443	SNV	C	T	1	Unknown	100
1	80760201	SNV	A	G	1	Heterozygous	100
1	80917157	SNV	T	C	1	Heterozygous	100
1	80917280^80917281	Insertion	-	A	1	Heterozygous	100
1	80917282	SNV	T	G	1	Heterozygous	100
1	80917392	SNV	G	A	1	Unknown	100
1	80939234	SNV	G	A	1	Heterozygous	100
1	80939261	SNV	A	G	1	Heterozygous	100
1	80941880	SNV	A	G	1	Unknown	100
1	80944384	SNV	T	C	1	Unknown	100
1	80944387	SNV	T	C	1	Unknown	100
1	80955535	SNV	A	G	1	Heterozygous	100
1	81039397	SNV	C	T	1	Unknown	100
1	81209011	SNV	G	A	1	Heterozygous	100
1	81210004	SNV	C	T	1	Unknown	100
1	81229513	SNV	G	A	1	Heterozygous	100
1	81255671	SNV	C	A	1	Unknown	100
1	81256266	SNV	C	T	1	Homozygous	100
1	81256755	SNV	A	G	1	Heterozygous	100
1	81314020	SNV	G	C	1	Heterozygous	100
1	81344140	SNV	T	C	1	Unknown	100
1	81350625	SNV	C	T	1	Unknown	100
1	81350930	SNV	C	T	1	Heterozygous	100
1	81392915	SNV	G	T	1	Heterozygous	100
1	81399924	SNV	G	A	1	Unknown	100
1	81453599	SNV	A	G	1	Heterozygous	100
1	81467387..81467388	MNV	TG	CA	2	Homozygous	100
1	81467392	SNV	A	G	1	Homozygous	100
1	81485505	SNV	G	A	1	Heterozygous	100
1	81495609	SNV	G	A	1	Homozygous	100
1	81514644	SNV	T	A	1	Heterozygous	100
1	81554618	SNV	T	C	1	Heterozygous	100
1	81615263..81615265	Deletion	TGT	-	3	Unknown	100
1	81619590	SNV	A	C	1	Unknown	100
1	81665784	SNV	G	A	1	Heterozygous	100
1	81668881	SNV	G	C	1	Heterozygous	100
1	81689697	SNV	G	C	1	Unknown	100
1	81690371	SNV	A	G	1	Unknown	100
1	81697081	SNV	T	C	1	Heterozygous	100
1	81697101	SNV	T	C	1	Heterozygous	100
1	81697126	SNV	C	A	1	Unknown	100
1	81697147	SNV	A	G	1	Heterozygous	100
1	81702475	SNV	C	T	1	Heterozygous	100
1	81703889	SNV	G	C	1	Homozygous	100
1	81704017	SNV	G	A	1	Homozygous	100
1	81704019	SNV	G	A	1	Homozygous	100
1	81707347	SNV	A	G	1	Heterozygous	100
1	81710475	SNV	C	T	1	Homozygous	100
1	81713445	SNV	C	A	1	Heterozygous	100
1	81718659	SNV	T	G	1	Heterozygous	100
1	81724844	SNV	G	A	1	Unknown	100
1	81724866	SNV	A	G	1	Heterozygous	100
1	81724922	SNV	T	C	1	Heterozygous	100
1	81724954	SNV	G	A	1	Heterozygous	100
1	81725653	SNV	A	G	1	Heterozygous	100
1	81727483	SNV	A	C	1	Unknown	100
1	81727957^81727958	Insertion	-	T	1	Unknown	100
1	81730718	SNV	G	A	1	Heterozygous	100
1	81730768	SNV	G	A	1	Heterozygous	100
1	81815379	SNV	T	A	1	Heterozygous	100
1	81817261	SNV	T	C	1	Heterozygous	100
1	81819272	SNV	G	C	1	Heterozygous	100
1	81915867^81915868	Insertion	-	T	1	Heterozygous	100
1	82059927	SNV	C	T	1	Heterozygous	100
1	82137120	SNV	G	A	1	Heterozygous	100
1	82139010	SNV	A	C	1	Heterozygous	100
1	82229171^82229172	Insertion	-	TTTGC	5	Unknown	100
1	82229321	SNV	C	A	1	Unknown	100
1	82479123	SNV	T	C	1	Heterozygous	100
1	82479132	SNV	C	T	1	Heterozygous	100
1	82627518	SNV	C	T	1	Heterozygous	100
1	82635435	SNV	C	A	1	Heterozygous	100
1	82764218	SNV	C	A	1	Heterozygous	100
1	82805982	SNV	T	C	1	Homozygous	100
1	82806171	SNV	T	A	1	Unknown	100
1	82806204..82806205	MNV	CA	TG	2	Unknown	100
1	82806209	SNV	G	A	1	Unknown	100
1	82806255	SNV	A	G	1	Unknown	100
1	82950757	SNV	T	C	1	Heterozygous	100
1	82994181	SNV	T	C	1	Heterozygous	100
1	82995719	SNV	T	G	1	Homozygous	100
1	82997907	SNV	C	T	1	Heterozygous	100
1	83010763..83010764	MNV	CA	TG	2	Heterozygous	100
1	83017133	SNV	T	C	1	Heterozygous	100
1	83021182	SNV	T	G	1	Heterozygous	100
1	83052944	SNV	T	C	1	Unknown	100
1	83054378	SNV	A	G	1	Heterozygous	100
1	83054521	SNV	G	A	1	Homozygous	100
1	83151584..83151585	MNV	CC	AT	2	Homozygous	100
1	83181106	SNV	T	C	1	Heterozygous	100
1	83181141^83181142	Insertion	-	A	1	Heterozygous	100
1	83188321	SNV	T	C	1	Unknown	100
1	83188332	SNV	G	A	1	Unknown	100
1	83198187	SNV	T	G	1	Heterozygous	100
1	83258397	SNV	C	A	1	Heterozygous	100
1	83258399	SNV	C	T	1	Heterozygous	100
1	83261282	SNV	T	A	1	Heterozygous	100
1	83266695	SNV	G	T	1	Heterozygous	100
1	83270128	SNV	G	T	1	Heterozygous	100
1	83299090	SNV	G	A	1	Heterozygous	100
1	83355942	SNV	A	G	1	Heterozygous	100
1	83525745	SNV	G	T	1	Unknown	100
1	83548735^83548736	Insertion	-	G	1	Heterozygous	100
1	83549319	SNV	A	G	1	Heterozygous	100
1	83618831	SNV	C	T	1	Heterozygous	100
1	83622296	SNV	C	T	1	Unknown	100
1	83622329	SNV	A	G	1	Unknown	100
1	83622378	SNV	C	T	1	Unknown	100
1	83622579	SNV	G	A	1	Heterozygous	100
1	83659145^83659146	Insertion	-	GAATGTGCTCA	11	Unknown	100
1	83704483	SNV	G	T	1	Heterozygous	100
1	83707631	SNV	G	A	1	Unknown	100
1	83809402	SNV	G	A	1	Heterozygous	100
1	83809541	SNV	T	C	1	Unknown	100
1	83824387	SNV	A	G	1	Heterozygous	100
1	83824412..83824413	MNV	CC	TG	2	Heterozygous	100
1	83843576	SNV	G	T	1	Heterozygous	100
1	83966515..83966523	Deletion	ACTGCAGTG	-	9	Unknown	100
1	84172354..84172355	Deletion	CA	-	2	Heterozygous	100
1	84899921	SNV	T	C	1	Unknown	100
1	85074903	SNV	C	G	1	Unknown	100
1	85729031..85729033	MNV	TCA	CTG	3	Unknown	100
1	86268109	SNV	G	A	1	Heterozygous	100
1	86284419	SNV	T	G	1	Heterozygous	100
1	86431989	SNV	G	A	1	Heterozygous	100
1	87024886	SNV	A	G	1	Heterozygous	100
1	87046760	SNV	T	C	1	Heterozygous	100
1	87062454	SNV	T	C	1	Heterozygous	100
1	87064853..87064858	Deletion	AACAAC	-	6	Heterozygous	100
1	87064909	SNV	A	G	1	Heterozygous	100
1	87141873..87141874	Deletion	TT	-	2	Unknown	100
1	87148805	SNV	G	T	1	Heterozygous	100
1	87693918	SNV	C	A	1	Homozygous	100
1	87744930	SNV	A	G	1	Heterozygous	100
1	87772343	SNV	A	G	1	Unknown	100
1	87772749	SNV	G	A	1	Unknown	100
1	87797795	SNV	G	A	1	Heterozygous	100
1	87797797	SNV	A	G	1	Heterozygous	100
1	87804096	SNV	C	T	1	Heterozygous	100
1	87806610	SNV	A	T	1	Heterozygous	100
1	87807538..87807539	MNV	TG	CA	2	Heterozygous	100
1	87859287	SNV	A	C	1	Heterozygous	100
1	87925680	SNV	G	A	1	Heterozygous	100
1	87925738	SNV	A	G	1	Heterozygous	100
1	87926281^87926282	Insertion	-	T	1	Unknown	100
1	87926335	SNV	T	C	1	Unknown	100
1	87965840	SNV	A	G	1	Heterozygous	100
1	88032387	SNV	T	C	1	Heterozygous	100
1	88032422	SNV	T	C	1	Heterozygous	100
1	88046904	SNV	T	C	1	Homozygous	100
1	88056192	SNV	G	A	1	Unknown	100
1	88062552	SNV	G	T	1	Unknown	100
1	88066580	SNV	T	C	1	Unknown	100
1	88068394	SNV	A	C	1	Unknown	100
1	88072413	SNV	C	A	1	Homozygous	100
1	88072459	SNV	T	C	1	Homozygous	100
1	88079378	SNV	A	G	1	Unknown	100
1	88102482	SNV	C	A	1	Heterozygous	100
1	88106061	SNV	G	A	1	Heterozygous	100
1	88183673	SNV	T	C	1	Unknown	100
1	88183733	SNV	A	C	1	Unknown	100
1	88183756	SNV	A	G	1	Unknown	100
1	88189770..88189771	MNV	GA	CT	2	Homozygous	100
1	88744422	SNV	A	T	1	Heterozygous	100
1	88748622	SNV	G	A	1	Heterozygous	100
1	90193318	SNV	T	G	1	Unknown	100
1	90407860..90407861	MNV	GA	TC	2	Heterozygous	100
1	90578298	SNV	G	A	1	Heterozygous	100
1	90578301	SNV	C	T	1	Heterozygous	100
1	90759946	SNV	C	T	1	Heterozygous	100
1	90854849	SNV	C	T	1	Heterozygous	100
1	90854872	SNV	G	A	1	Heterozygous	100
1	90875667	SNV	A	G	1	Unknown	100
1	91032168	SNV	A	G	1	Unknown	100
1	91032255..91032256	Deletion	AA	-	2	Unknown	100
1	91033832	SNV	A	G	1	Unknown	100
1	91043939	SNV	T	C	1	Unknown	100
1	91250036	SNV	G	T	1	Unknown	100
1	91305417	SNV	A	G	1	Unknown	100
1	91312364	SNV	T	C	1	Unknown	100
1	91315684..91315686	Deletion	AGG	-	3	Heterozygous	100
1	91315692..91315693	MNV	TG	GT	2	Heterozygous	100
1	91315858..91315859	MNV	TG	GA	2	Heterozygous	100
1	91317695..91317696	MNV	TG	CA	2	Unknown	100
1	91319858	SNV	G	T	1	Heterozygous	100
1	91320359	SNV	G	A	1	Heterozygous	100
1	91376755	SNV	G	A	1	Homozygous	100
1	91416557	SNV	C	T	1	Unknown	100
1	91482629	SNV	T	A	1	Unknown	100
1	91485438..91485439	Deletion	TG	-	2	Unknown	100
1	91522627	SNV	C	T	1	Heterozygous	100
1	91574262	SNV	G	A	1	Heterozygous	100
1	91648625	SNV	C	A	1	Unknown	100
1	91660541	SNV	C	T	1	Unknown	100
1	91660985	SNV	C	T	1	Heterozygous	100
1	91679230	SNV	T	C	1	Unknown	100
1	91690045	SNV	T	G	1	Heterozygous	100
1	91737539	Deletion	T	-	1	Unknown	100
1	91740259	SNV	A	G	1	Heterozygous	100
1	91784349	SNV	C	T	1	Heterozygous	100
1	91797954	SNV	C	G	1	Heterozygous	100
1	91853049..91853050	MNV	CA	TG	2	Heterozygous	100
1	91853088^91853089	Insertion	-	AG	2	Heterozygous	100
1	91921384	SNV	C	G	1	Homozygous	100
1	91929231	SNV	T	C	1	Homozygous	100
1	91935178	SNV	T	C	1	Heterozygous	100
1	92459194	SNV	C	G	1	Heterozygous	100
1	92660898	SNV	C	A	1	Homozygous	100
1	95096204	SNV	G	C	1	Unknown	100
1	95771603^95771604	Insertion	-	TG	2	Unknown	100
1	97476467	SNV	G	A	1	Homozygous	100
1	97931392^97931393	Insertion	-	GG	2	Heterozygous	100
1	97972162	SNV	A	G	1	Heterozygous	100
1	98020677	SNV	C	T	1	Unknown	100
1	98592802	SNV	A	C	1	Unknown	100
1	100224852	SNV	G	A	1	Homozygous	100
1	100224854	SNV	T	C	1	Homozygous	100
1	100717786	SNV	C	A	1	Unknown	100
1	100742046	SNV	T	A	1	Homozygous	100
1	100742206	SNV	G	A	1	Homozygous	100
1	100742245	SNV	C	T	1	Homozygous	100
1	100789361	SNV	G	A	1	Unknown	100
1	101931991	SNV	G	T	1	Unknown	100
1	101969507^101969508	Insertion	-	TAT	3	Unknown	100
1	101969508^101969509	Insertion	-	TGTA	4	Unknown	100
1	101969510	SNV	T	A	1	Unknown	100
1	101982871	SNV	C	T	1	Unknown	100
1	102178533	SNV	T	G	1	Heterozygous	100
1	102188893	SNV	C	T	1	Unknown	100
1	102188903..102188904	MNV	GC	AG	2	Unknown	100
1	102188915	SNV	A	G	1	Homozygous	100
1	102281003	SNV	C	T	1	Heterozygous	100
1	102430569	SNV	C	G	1	Unknown	100
1	102457231	SNV	G	T	1	Unknown	100
1	102684111	SNV	A	G	1	Unknown	100
1	102691729	SNV	A	G	1	Heterozygous	100
1	102805384	SNV	C	A	1	Homozygous	100
1	103008982	SNV	A	G	1	Homozygous	100
1	103010362	SNV	T	C	1	Homozygous	100
1	103377112	SNV	G	C	1	Unknown	100
1	103481089	SNV	T	C	1	Heterozygous	100
1	103662845	SNV	A	C	1	Heterozygous	100
1	103685223	SNV	G	T	1	Heterozygous	100
1	103701205	SNV	G	A	1	Unknown	100
1	103701257	SNV	G	A	1	Unknown	100
1	103737080	SNV	G	C	1	Heterozygous	100
1	103749704	SNV	C	G	1	Heterozygous	100
1	103749716	SNV	T	C	1	Heterozygous	100
1	103759456	SNV	A	G	1	Heterozygous	100
1	103815514	SNV	G	A	1	Unknown	100
1	103816078	SNV	G	A	1	Heterozygous	100
1	103819727	SNV	T	C	1	Unknown	100
1	103830963	SNV	T	G	1	Heterozygous	100
1	103831141	SNV	T	C	1	Heterozygous	100
1	103832610	SNV	C	T	1	Homozygous	100
1	103926595	SNV	T	C	1	Heterozygous	100
1	103934649	SNV	G	A	1	Heterozygous	100
1	103937237	SNV	C	T	1	Unknown	100
1	103937251	SNV	C	A	1	Heterozygous	100
1	103959822..103959824	Deletion	ACA	-	3	Unknown	100
1	103994007	SNV	G	T	1	Homozygous	100
1	103996994	SNV	T	C	1	Heterozygous	100
1	103997036	SNV	G	A	1	Unknown	100
1	103997126	SNV	T	C	1	Heterozygous	100
1	104001521	SNV	T	G	1	Unknown	100
1	104019252	SNV	A	G	1	Heterozygous	100
1	104026711	SNV	A	G	1	Unknown	100
1	104027427	SNV	C	A	1	Heterozygous	100
1	104029424	SNV	C	T	1	Heterozygous	100
1	104035962	SNV	T	C	1	Unknown	100
1	104072879	SNV	G	A	1	Homozygous	100
1	104078210	SNV	G	A	1	Unknown	100
1	104078234	SNV	G	A	1	Unknown	100
1	104132866	SNV	G	A	1	Heterozygous	100
1	104134575	Deletion	C	-	1	Heterozygous	100
1	104138255	SNV	C	A	1	Homozygous	100
1	104139140	SNV	C	T	1	Heterozygous	100
1	104139242	SNV	A	G	1	Heterozygous	100
1	104171603	SNV	C	T	1	Unknown	100
1	104180832	SNV	A	G	1	Unknown	100
1	104206898	SNV	C	T	1	Unknown	100
1	104212924	SNV	T	C	1	Heterozygous	100
1	104213006	SNV	A	C	1	Heterozygous	100
1	104600052	SNV	C	G	1	Unknown	100
1	104600109..104600110	MNV	GC	CG	2	Unknown	100
1	104849044	SNV	C	T	1	Heterozygous	100
1	104858498^104858499	Insertion	-	CTT	3	Heterozygous	100
1	104923130	SNV	G	A	1	Unknown	100
1	104952669	Deletion	C	-	1	Homozygous	100
1	104952671..104952672	Deletion	TG	-	2	Homozygous	100
1	105075588	SNV	T	C	1	Heterozygous	100
1	105309835^105309836	Insertion	-	TACTAGACCAGGC	13	Homozygous	100
1	105328316	SNV	G	A	1	Heterozygous	100
1	105358544	SNV	G	C	1	Unknown	100
1	105358652^105358653	Insertion	-	AA	2	Unknown	100
1	105358680	SNV	G	A	1	Unknown	100
1	105358716	SNV	G	A	1	Unknown	100
1	105423386	SNV	A	T	1	Heterozygous	100
1	105423461	SNV	C	T	1	Heterozygous	100
1	105563749	SNV	G	T	1	Heterozygous	100
1	105563794..105563795	MNV	TG	CA	2	Heterozygous	100
1	105963649	SNV	A	G	1	Unknown	100
1	105971032	SNV	T	G	1	Heterozygous	100
1	106073352	SNV	C	A	1	Homozygous	100
1	106073364	SNV	G	A	1	Homozygous	100
1	106073385	SNV	G	A	1	Unknown	100
1	106462612	SNV	A	C	1	Heterozygous	100
1	106912789	SNV	A	G	1	Unknown	100
1	106922043	SNV	C	A	1	Homozygous	100
1	106953970	SNV	C	T	1	Heterozygous	100
1	107097584	SNV	C	T	1	Heterozygous	100
1	107126301	SNV	A	C	1	Homozygous	100
1	107139763	SNV	G	A	1	Homozygous	100
1	107208593	SNV	A	G	1	Unknown	100
1	107211510	SNV	T	A	1	Heterozygous	100
1	107218554	SNV	A	T	1	Unknown	100
1	107230546	SNV	A	G	1	Unknown	100
1	107361578	SNV	C	T	1	Unknown	100
1	107379099	SNV	T	A	1	Heterozygous	100
1	107386475	SNV	T	C	1	Unknown	100
1	107389173	SNV	T	A	1	Heterozygous	100
1	107389177	SNV	T	C	1	Heterozygous	100
1	107389180	SNV	T	C	1	Heterozygous	100
1	107453934	SNV	T	C	1	Homozygous	100
1	107454469	SNV	G	A	1	Homozygous	100
1	107465531	SNV	G	A	1	Heterozygous	100
1	107471328	SNV	G	A	1	Unknown	100
1	107472615	SNV	T	C	1	Heterozygous	100
1	107512037	SNV	G	T	1	Unknown	100
1	107513398..107513399	MNV	AA	GT	2	Unknown	100
1	107522972	SNV	G	A	1	Heterozygous	100
1	107531616	SNV	T	G	1	Unknown	100
1	107574591..107574593	Deletion	TGT	-	3	Unknown	100
1	107718357	SNV	T	A	1	Unknown	100
1	107719372	SNV	T	C	1	Heterozygous	100
1	107748215	SNV	C	G	1	Heterozygous	100
1	108290602	SNV	T	C	1	Heterozygous	100
1	108292274	SNV	C	T	1	Heterozygous	100
1	108343914	SNV	A	G	1	Unknown	100
1	108416783	SNV	T	C	1	Unknown	100
1	108487366	SNV	C	A	1	Unknown	100
1	108499441	SNV	C	G	1	Unknown	100
1	108520808	SNV	A	G	1	Unknown	100
1	108520911	SNV	G	A	1	Heterozygous	100
1	108527691	SNV	G	A	1	Heterozygous	100
1	108650715..108650716	MNV	TG	CT	2	Homozygous	100
1	108650853	SNV	A	G	1	Unknown	100
1	108650871	SNV	A	G	1	Unknown	100
1	108650873	SNV	A	T	1	Homozygous	100
1	108771217	SNV	G	A	1	Heterozygous	100
1	108881456	SNV	G	A	1	Unknown	100
1	108881458	SNV	A	G	1	Unknown	100
1	108979680	SNV	G	C	1	Unknown	100
1	109037629^109037630	Insertion	-	CAA	3	Homozygous	100
1	109111655	SNV	C	G	1	Unknown	100
1	109143879	SNV	G	T	1	Heterozygous	100
1	109147946	SNV	G	A	1	Heterozygous	100
1	109152149	SNV	C	T	1	Unknown	100
1	109153268	SNV	C	T	1	Unknown	100
1	109153277	SNV	T	A	1	Unknown	100
1	109184635^109184636	Insertion	-	CG	2	Unknown	100
1	109269293	SNV	C	T	1	Unknown	100
1	109276406	SNV	G	A	1	Unknown	100
1	109277322	SNV	G	A	1	Unknown	100
1	109284466..109284471	Deletion	GTCTCA	-	6	Homozygous	100
1	109285251	SNV	C	T	1	Unknown	100
1	109287371	SNV	G	T	1	Unknown	100
1	109288471	SNV	T	C	1	Homozygous	100
1	109289155..109289156	MNV	TC	AT	2	Unknown	100
1	109289188	SNV	C	T	1	Unknown	100
1	109314253	SNV	A	G	1	Heterozygous	100
1	109354814..109354815	MNV	CA	TG	2	Heterozygous	100
1	109401051	SNV	G	C	1	Heterozygous	100
1	109515969	SNV	G	A	1	Heterozygous	100
1	109520243	SNV	G	A	1	Heterozygous	100
1	109520515	SNV	C	T	1	Heterozygous	100
1	109539545	SNV	C	T	1	Heterozygous	100
1	109539892	SNV	T	C	1	Heterozygous	100
1	109540596	SNV	A	G	1	Heterozygous	100
1	109548811..109548812	MNV	CA	TG	2	Homozygous	100
1	109554040	SNV	T	C	1	Unknown	100
1	109613612	SNV	C	T	1	Heterozygous	100
1	109691806	SNV	T	C	1	Unknown	100
1	109693509	SNV	T	C	1	Heterozygous	100
1	109696717	SNV	A	T	1	Heterozygous	100
1	109696731..109696732	MNV	AA	GC	2	Heterozygous	100
1	109696735..109696736	MNV	AT	GC	2	Heterozygous	100
1	109696749	SNV	T	A	1	Heterozygous	100
1	109697700	SNV	A	G	1	Heterozygous	100
1	109836944	SNV	G	T	1	Unknown	100
1	109842022	SNV	T	G	1	Unknown	100
1	109842058	SNV	G	A	1	Homozygous	100
1	109842062	SNV	C	G	1	Homozygous	100
1	109842078	SNV	A	G	1	Homozygous	100
1	109842195	SNV	T	C	1	Unknown	100
1	109842237	SNV	A	G	1	Homozygous	100
1	109938710	SNV	T	C	1	Heterozygous	100
1	109938744	SNV	C	G	1	Heterozygous	100
1	109938904	SNV	G	T	1	Heterozygous	100
1	109938958	SNV	G	A	1	Heterozygous	100
1	109977113	SNV	G	T	1	Heterozygous	100
1	110063294..110063297	Deletion	CTTT	-	4	Unknown	100
1	110109668	SNV	A	G	1	Unknown	100
1	110526171	SNV	T	C	1	Heterozygous	100
1	110612943	SNV	A	G	1	Heterozygous	100
1	110684307	SNV	G	A	1	Heterozygous	100
1	110715112	SNV	C	G	1	Unknown	100
1	110734018	SNV	A	T	1	Heterozygous	100
1	110734397	SNV	G	T	1	Unknown	100
1	110734649	SNV	T	C	1	Unknown	100
1	110734953	SNV	A	G	1	Heterozygous	100
1	110740356	SNV	T	C	1	Unknown	100
1	111388899	SNV	G	A	1	Heterozygous	100
1	111388905	SNV	C	T	1	Heterozygous	100
1	111389111^111389112	Insertion	-	TCTGTCCCAAGCT	13	Heterozygous	100
1	111402958	SNV	A	T	1	Heterozygous	100
1	111493138	SNV	T	A	1	Unknown	100
1	111498573	SNV	G	A	1	Heterozygous	100
1	111498594	SNV	G	A	1	Heterozygous	100
1	111532716	SNV	A	C	1	Unknown	100
1	111545570	SNV	T	C	1	Heterozygous	100
1	111581262	SNV	A	G	1	Unknown	100
1	111625441	SNV	C	G	1	Unknown	100
1	111647489..111647490	MNV	CT	TC	2	Heterozygous	100
1	111660925	SNV	A	C	1	Heterozygous	100
1	111660930..111660931	MNV	GG	AC	2	Heterozygous	100
1	111662744	SNV	C	T	1	Heterozygous	100
1	111666837	SNV	C	G	1	Heterozygous	100
1	111672125..111672126	Deletion	GC	-	2	Heterozygous	100
1	111672128	SNV	A	C	1	Heterozygous	100
1	111672131	SNV	T	C	1	Heterozygous	100
1	111678693	SNV	A	G	1	Unknown	100
1	111679547	SNV	G	A	1	Heterozygous	100
1	111687758	SNV	C	G	1	Heterozygous	100
1	111689920	SNV	T	C	1	Heterozygous	100
1	111709991	SNV	C	G	1	Homozygous	100
1	111812261	SNV	C	T	1	Heterozygous	100
1	111826655^111826656	Insertion	-	TGTG	4	Unknown	100
1	111851600	SNV	C	T	1	Heterozygous	100
1	111865769^111865770	Insertion	-	AAGCT	5	Unknown	100
1	111865796	SNV	T	A	1	Heterozygous	100
1	111944415	SNV	C	G	1	Unknown	100
1	111959420	SNV	G	A	1	Heterozygous	100
1	111960136	SNV	T	G	1	Heterozygous	100
1	112010625	SNV	T	C	1	Unknown	100
1	112011506	SNV	C	T	1	Unknown	100
1	112013314	SNV	G	C	1	Heterozygous	100
1	112026158	SNV	T	C	1	Heterozygous	100
1	112033015	SNV	A	G	1	Unknown	100
1	112189773	SNV	A	G	1	Heterozygous	100
1	112280759	SNV	A	G	1	Heterozygous	100
1	112347929	SNV	T	A	1	Heterozygous	100
1	112359087	SNV	G	T	1	Unknown	100
1	112366333	SNV	G	A	1	Heterozygous	100
1	112489266..112489267	Deletion	AG	-	2	Unknown	100
1	112489500	SNV	G	T	1	Unknown	100
1	112497768	SNV	C	G	1	Unknown	100
1	112498042	SNV	C	G	1	Unknown	100
1	112512353^112512354	Insertion	-	AAAAG	5	Unknown	100
1	112520864	SNV	C	A	1	Unknown	100
1	112548690	SNV	A	G	1	Heterozygous	100
1	112630228..112630239	Deletion	CTCACTCAATTT	-	12	Unknown	100
1	112644313	SNV	C	T	1	Heterozygous	100
1	113185730	SNV	T	C	1	Heterozygous	100
1	113207182	SNV	A	G	1	Unknown	100
1	113207200	SNV	C	T	1	Unknown	100
1	113207358..113207359	MNV	TG	CA	2	Unknown	100
1	113490815	SNV	G	A	1	Heterozygous	100
1	113490857	Deletion	C	-	1	Heterozygous	100
1	113926837	SNV	A	G	1	Unknown	100
1	113926844	SNV	C	T	1	Unknown	100
1	113930046	SNV	C	T	1	Heterozygous	100
1	113955185	Deletion	C	-	1	Heterozygous	100
1	114695161	SNV	T	G	1	Heterozygous	100
1	114809060	SNV	T	C	1	Heterozygous	100
1	115112921	SNV	G	A	1	Unknown	100
1	115113119	SNV	G	A	1	Unknown	100
1	115257339..115257340	MNV	AC	GA	2	Unknown	100
1	117143197..117143198	Deletion	TT	-	2	Unknown	100
1	117472502	SNV	T	C	1	Heterozygous	100
1	117474754	SNV	T	C	1	Heterozygous	100
1	117474888	SNV	T	C	1	Homozygous	100
1	117643769	SNV	A	C	1	Heterozygous	100
1	117643864	SNV	C	A	1	Heterozygous	100
1	117644175	SNV	T	A	1	Heterozygous	100
1	117644176^117644177	Insertion	-	GGAA	4	Heterozygous	100
1	117644178^117644179	Insertion	-	C	1	Heterozygous	100
1	117644179^117644180	Insertion	-	GAA	3	Heterozygous	100
1	117644349	SNV	A	C	1	Unknown	100
1	117655561	SNV	G	T	1	Homozygous	100
1	117671141	SNV	T	A	1	Heterozygous	100
1	117671320	SNV	C	T	1	Heterozygous	100
1	117801041	SNV	C	T	1	Heterozygous	100
1	117810789	SNV	G	A	1	Unknown	100
1	117844410	SNV	C	T	1	Heterozygous	100
1	117877994	SNV	C	T	1	Heterozygous	100
1	118209408	SNV	C	A	1	Unknown	100
1	118278212..118278213	Deletion	AT	-	2	Unknown	100
1	118502134	SNV	T	A	1	Heterozygous	100
1	119104563..119104564	MNV	GG	AT	2	Heterozygous	100
1	119174365	SNV	A	G	1	Unknown	100
1	119281073	SNV	A	T	1	Homozygous	100
1	119451024	SNV	C	T	1	Homozygous	100
1	119463229	SNV	T	C	1	Homozygous	100
1	119463265	SNV	T	C	1	Homozygous	100
1	119463303	SNV	T	C	1	Homozygous	100
1	119476810	SNV	A	G	1	Unknown	100
1	119476820	SNV	A	G	1	Unknown	100
1	119482934..119482936	Deletion	AGT	-	3	Unknown	100
1	119501463	SNV	C	T	1	Unknown	100
1	119512515..119512516	MNV	TG	CA	2	Unknown	100
1	119635936..119635948	Deletion	GATGAAAGGAAGT	-	13	Unknown	100
1	119671934^119671935	Insertion	-	TT	2	Unknown	100
1	119843556	SNV	G	A	1	Unknown	100
1	119873387	SNV	C	T	1	Unknown	100
1	119888487	SNV	G	T	1	Unknown	100
1	119892341	SNV	G	A	1	Homozygous	100
1	119894733	SNV	A	G	1	Unknown	100
1	119897146	SNV	T	G	1	Unknown	100
1	119909947	SNV	T	C	1	Unknown	100
1	119979939	SNV	A	G	1	Unknown	100
1	120003639..120003640	MNV	AG	TC	2	Homozygous	100
1	120006472	SNV	G	T	1	Homozygous	100
1	120008004	SNV	T	C	1	Unknown	100
1	120014337	SNV	A	G	1	Unknown	100
1	120014408	SNV	G	A	1	Unknown	100
1	120028255	SNV	G	A	1	Homozygous	100
1	120028299..120028312	Deletion	CTGAAATGCAGTAG	-	14	Unknown	100
1	120037262	SNV	T	C	1	Unknown	100
1	120041637^120041638	Insertion	-	CTCATAAAGCAA	12	Homozygous	100
1	120178585..120178586	MNV	TT	CC	2	Homozygous	100
1	120214185	SNV	G	A	1	Heterozygous	100
1	120256967	SNV	G	A	1	Unknown	100
1	120260121	Deletion	G	-	1	Unknown	100
1	120278527	SNV	C	T	1	Unknown	100
1	120293521	SNV	A	G	1	Unknown	100
1	120325730	SNV	G	A	1	Heterozygous	100
1	120332116	SNV	G	A	1	Heterozygous	100
1	120337026	SNV	G	A	1	Heterozygous	100
1	120340536	SNV	C	T	1	Heterozygous	100
1	120341415	SNV	T	C	1	Unknown	100
1	120345165	SNV	C	T	1	Heterozygous	100
1	120349489	SNV	G	A	1	Unknown	100
1	120350077	SNV	C	T	1	Heterozygous	100
1	120355664	SNV	G	A	1	Heterozygous	100
1	120373204	SNV	A	C	1	Heterozygous	100
1	120433902	SNV	G	A	1	Unknown	100
1	120473838..120473839	MNV	TC	AA	2	Unknown	100
1	120474366	SNV	G	A	1	Heterozygous	100
1	120485765	SNV	G	A	1	Unknown	100
1	120487941	SNV	T	G	1	Unknown	100
1	120498285	SNV	C	T	1	Unknown	100
1	120616779^120616780	Insertion	-	TCTGATGTAAA	11	Homozygous	100
1	120630276	SNV	C	T	1	Heterozygous	100
1	120632749	SNV	A	G	1	Heterozygous	100
1	120727171	SNV	T	G	1	Unknown	100
1	120727188	SNV	G	C	1	Unknown	100
1	120727213	SNV	C	T	1	Heterozygous	100
1	120727223	SNV	G	A	1	Heterozygous	100
1	120727227	SNV	G	A	1	Heterozygous	100
1	120790063..120790064	MNV	GC	TA	2	Unknown	100
1	120823819	SNV	A	G	1	Unknown	100
1	120925355^120925356	Insertion	-	AT	2	Heterozygous	100
1	120925364	SNV	G	A	1	Unknown	100
1	120931275	SNV	T	C	1	Unknown	100
1	120945393	SNV	C	T	1	Heterozygous	100
1	120945466	SNV	A	G	1	Heterozygous	100
1	121137095	SNV	C	T	1	Unknown	100
1	121246446	SNV	G	A	1	Unknown	100
1	121951324	SNV	A	T	1	Heterozygous	100
1	122217974	SNV	A	G	1	Unknown	100
1	122235107	SNV	G	C	1	Heterozygous	100
1	122321241..122321243	Deletion	CGG	-	3	Heterozygous	100
1	122443513	SNV	G	A	1	Homozygous	100
1	122550488	SNV	T	C	1	Heterozygous	100
1	122550503	SNV	A	G	1	Heterozygous	100
1	122598773	SNV	C	G	1	Heterozygous	100
1	122721569	SNV	C	A	1	Heterozygous	100
1	123052922	SNV	T	A	1	Unknown	100
1	123111708	SNV	G	A	1	Heterozygous	100
1	123246006	SNV	G	A	1	Unknown	100
1	123441648	SNV	A	G	1	Unknown	100
1	123441724	SNV	C	A	1	Unknown	100
1	123446720	SNV	G	A	1	Unknown	100
1	123446725	SNV	C	G	1	Unknown	100
1	123463717	SNV	C	T	1	Heterozygous	100
1	123484901	SNV	T	A	1	Heterozygous	100
1	123497410	SNV	C	T	1	Unknown	100
1	123506487	SNV	C	T	1	Unknown	100
1	123515383	SNV	G	A	1	Heterozygous	100
1	123583338	SNV	G	A	1	Heterozygous	100
1	123586781	SNV	T	A	1	Unknown	100
1	123629142	SNV	T	A	1	Homozygous	100
1	123633188..123633189	MNV	AA	CT	2	Homozygous	100
1	123634914	SNV	C	T	1	Homozygous	100
1	123635082	SNV	A	G	1	Homozygous	100
1	123667734	SNV	T	C	1	Unknown	100
1	123668493	SNV	A	G	1	Unknown	100
1	123699820	SNV	T	C	1	Heterozygous	100
1	123725172	SNV	C	T	1	Heterozygous	100
1	123727010	SNV	A	T	1	Heterozygous	100
1	124116439	SNV	A	T	1	Heterozygous	100
1	124199624	SNV	C	T	1	Heterozygous	100
1	124209181	SNV	C	G	1	Unknown	100
1	124259866	SNV	C	T	1	Homozygous	100
1	124377364	SNV	T	C	1	Heterozygous	100
1	124380916	SNV	G	A	1	Heterozygous	100
1	124380930^124380931	Insertion	-	TG	2	Heterozygous	100
1	124398381	SNV	C	T	1	Heterozygous	100
1	124416637	SNV	C	T	1	Heterozygous	100
1	124451957	SNV	C	A	1	Unknown	100
1	124451989	SNV	T	C	1	Heterozygous	100
1	124452259	SNV	C	T	1	Heterozygous	100
1	124452282	SNV	C	T	1	Unknown	100
1	124503125	SNV	C	T	1	Heterozygous	100
1	124528598	SNV	C	A	1	Unknown	100
1	124535678	SNV	C	T	1	Heterozygous	100
1	124837009	SNV	A	G	1	Heterozygous	100
1	124942028..124942030	Deletion	AGA	-	3	Unknown	100
1	127481851..127481852	MNV	TC	AG	2	Heterozygous	100
1	127765836	SNV	C	T	1	Heterozygous	100
1	127787273	SNV	A	T	1	Unknown	100
1	127862652	SNV	A	G	1	Heterozygous	100
1	127884334	SNV	G	A	1	Unknown	100
1	127904094^127904095	Insertion	-	AACATCAT	8	Heterozygous	100
1	127906933^127906934	Insertion	-	C	1	Unknown	100
1	127906938	SNV	A	C	1	Homozygous	100
1	127928193..127928195	Deletion	GTT	-	3	Unknown	100
1	127928428..127928429	Deletion	CT	-	2	Unknown	100
1	127932857	SNV	G	A	1	Heterozygous	100
1	127932992	SNV	G	A	1	Unknown	100
1	127935737	SNV	T	G	1	Heterozygous	100
1	128011895	SNV	T	C	1	Heterozygous	100
1	128024625	SNV	T	C	1	Heterozygous	100
1	128027904	SNV	A	G	1	Homozygous	100
1	128172607..128172619	Deletion	TGTTTTATGCAGG	-	13	Heterozygous	100
1	128175984	SNV	C	T	1	Heterozygous	100
1	128341271..128341272	MNV	TA	AC	2	Unknown	100
1	128345066	SNV	G	A	1	Unknown	100
1	128857938	SNV	A	T	1	Heterozygous	100
1	129107031	SNV	T	A	1	Heterozygous	100
1	129107060	SNV	A	G	1	Heterozygous	100
1	129182929	SNV	C	T	1	Heterozygous	100
1	129183075	SNV	A	G	1	Unknown	100
1	129274874..129274878	Deletion	AAGAA	-	5	Heterozygous	100
1	129281498	SNV	A	C	1	Heterozygous	100
1	129285626	SNV	C	T	1	Heterozygous	100
1	129364786	SNV	C	T	1	Heterozygous	100
1	129463347	SNV	T	C	1	Heterozygous	100
1	129470135	SNV	G	C	1	Heterozygous	100
1	129543511	SNV	T	C	1	Unknown	100
1	129548769	SNV	C	T	1	Heterozygous	100
1	129570934	SNV	A	C	1	Heterozygous	100
1	129596719	SNV	A	G	1	Heterozygous	100
1	129601590	SNV	G	A	1	Unknown	100
1	129602456	SNV	G	T	1	Heterozygous	100
1	129602547	SNV	A	T	1	Heterozygous	100
1	129602552	SNV	T	G	1	Heterozygous	100
1	129617630	SNV	A	G	1	Heterozygous	100
1	129625281	SNV	A	G	1	Heterozygous	100
1	129684144	SNV	T	C	1	Heterozygous	100
1	129701091	SNV	C	T	1	Heterozygous	100
1	129714753..129714758	Replacement	CCTGTG	A	6	Unknown	100
1	129763491	SNV	C	T	1	Heterozygous	100
1	129863296	SNV	C	T	1	Unknown	100
1	129864799	SNV	C	T	1	Unknown	100
1	129911224^129911225	Insertion	-	TA	2	Unknown	100
1	129929778	SNV	T	C	1	Unknown	100
1	130541970	SNV	G	T	1	Unknown	100
1	130553832	SNV	T	C	1	Unknown	100
1	130556611	SNV	G	T	1	Unknown	100
1	130752187	SNV	T	C	1	Heterozygous	100
1	130927748	SNV	G	C	1	Heterozygous	100
1	131462543	SNV	G	C	1	Heterozygous	100
1	131464947	SNV	C	A	1	Heterozygous	100
1	131536847	Deletion	A	-	1	Heterozygous	100
1	131657727	SNV	T	C	1	Heterozygous	100
1	131747838	SNV	T	C	1	Unknown	100
1	132323796	SNV	G	A	1	Heterozygous	100
1	132343117	SNV	G	A	1	Unknown	100
1	132434935	SNV	C	T	1	Heterozygous	100
1	132613189	SNV	A	G	1	Heterozygous	100
1	132616859	SNV	C	T	1	Unknown	100
1	132749660	SNV	T	C	1	Unknown	100
1	132766220	SNV	T	A	1	Heterozygous	100
1	132766271	SNV	G	A	1	Heterozygous	100
1	132774629	SNV	C	T	1	Unknown	100
1	132774636	SNV	T	C	1	Unknown	100
1	132797265	SNV	T	C	1	Unknown	100
1	132797281	SNV	T	C	1	Unknown	100
1	132822244	SNV	G	T	1	Unknown	100
1	132893127..132893128	MNV	GA	AT	2	Unknown	100
1	132893152	SNV	C	G	1	Heterozygous	100
1	132893423..132893424	MNV	CT	GG	2	Heterozygous	100
1	132912615	SNV	C	G	1	Unknown	100
1	132919575	SNV	T	G	1	Unknown	100
1	132947381^132947382	Insertion	-	T	1	Unknown	100
1	132947395	SNV	C	T	1	Unknown	100
1	132954791	SNV	C	G	1	Unknown	100
1	133026974^133026975	Insertion	-	TTT	3	Unknown	100
1	133033398	SNV	C	T	1	Heterozygous	100
1	133033724	SNV	C	A	1	Unknown	100
1	133046080	SNV	C	T	1	Heterozygous	100
1	133046291	SNV	A	G	1	Heterozygous	100
1	133053976^133053977	Insertion	-	GTACC	5	Homozygous	100
1	133060171	SNV	T	A	1	Unknown	100
1	133069800..133069808	Deletion	GTTTAGGTG	-	9	Homozygous	100
1	133075230	SNV	T	C	1	Homozygous	100
1	133075258	SNV	A	T	1	Homozygous	100
1	133356141	SNV	A	C	1	Heterozygous	100
1	133358161	SNV	C	A	1	Unknown	100
1	134351064	SNV	G	T	1	Unknown	100
1	134478233	SNV	C	G	1	Unknown	100
1	134530274	SNV	T	G	1	Heterozygous	100
1	134553253	SNV	C	T	1	Unknown	100
1	134596522	SNV	G	A	1	Heterozygous	100
1	134698679	SNV	C	A	1	Heterozygous	100
1	134699033	SNV	A	C	1	Heterozygous	100
1	134733464	SNV	T	A	1	Unknown	100
1	134747317^134747318	Insertion	-	ATGGATTT	8	Unknown	100
1	134787108	SNV	T	C	1	Unknown	100
1	134787343	SNV	C	T	1	Homozygous	100
1	134800637	SNV	G	A	1	Homozygous	100
1	134935102..134935103	Deletion	CA	-	2	Unknown	100
1	134935105	Deletion	C	-	1	Unknown	100
1	134961442	SNV	C	T	1	Heterozygous	100
1	134964304	SNV	T	C	1	Heterozygous	100
1	134971014	SNV	T	A	1	Heterozygous	100
1	134987339	SNV	C	T	1	Heterozygous	100
1	135050641	SNV	A	G	1	Heterozygous	100
1	135051111	SNV	C	T	1	Unknown	100
1	135070358	SNV	C	T	1	Unknown	100
1	135071984	SNV	G	A	1	Heterozygous	100
1	135072254	SNV	T	C	1	Heterozygous	100
1	135073330	SNV	T	C	1	Unknown	100
1	135074051	SNV	A	C	1	Unknown	100
1	135074059	SNV	C	G	1	Unknown	100
1	135074090	SNV	G	A	1	Unknown	100
1	135074094	SNV	A	G	1	Homozygous	100
1	135074111	SNV	G	A	1	Unknown	100
1	135090472..135090473	MNV	GA	AG	2	Heterozygous	100
1	135105327	SNV	T	A	1	Heterozygous	100
1	135182127	SNV	T	C	1	Heterozygous	100
1	135215897	SNV	A	G	1	Heterozygous	100
1	135436054	SNV	G	A	1	Heterozygous	100
1	135621873	SNV	G	A	1	Heterozygous	100
1	135623854	SNV	G	A	1	Heterozygous	100
1	135632804..135632815	Deletion	ATATATATATAT	-	12	Unknown	100
1	135726008	SNV	T	G	1	Heterozygous	100
1	135802618	SNV	T	C	1	Unknown	100
1	135805440	SNV	A	T	1	Heterozygous	100
1	135805574	SNV	G	A	1	Heterozygous	100
1	135876258	SNV	T	C	1	Unknown	100
1	135941361	SNV	C	T	1	Heterozygous	100
1	135981010	SNV	A	G	1	Heterozygous	100
1	136064236	SNV	C	T	1	Heterozygous	100
1	136342716	SNV	G	C	1	Heterozygous	100
1	136476671	SNV	A	G	1	Unknown	100
1	136519284	SNV	G	A	1	Heterozygous	100
1	136546585	SNV	G	A	1	Heterozygous	100
1	136691630	SNV	A	G	1	Unknown	100
1	136746621	SNV	T	G	1	Unknown	100
1	136818197	SNV	A	G	1	Heterozygous	100
1	136822277	SNV	A	G	1	Unknown	100
1	136852200	SNV	A	G	1	Heterozygous	100
1	136929257	SNV	C	T	1	Heterozygous	100
1	136992180	SNV	G	A	1	Unknown	100
1	136993957	SNV	A	C	1	Unknown	100
1	137018785	SNV	A	G	1	Heterozygous	100
1	137034787	SNV	C	A	1	Unknown	100
1	137078198	SNV	T	C	1	Heterozygous	100
1	137131596	SNV	G	A	1	Unknown	100
1	137151206	SNV	A	G	1	Heterozygous	100
1	137174247	SNV	A	T	1	Homozygous	100
1	137238547	SNV	C	T	1	Heterozygous	100
1	137280022..137280025	Deletion	AAAC	-	4	Unknown	100
1	137281259	SNV	G	A	1	Homozygous	100
1	137300991	SNV	C	T	1	Heterozygous	100
1	137327766	SNV	G	A	1	Heterozygous	100
1	137327873	SNV	A	G	1	Heterozygous	100
1	137899677	SNV	A	T	1	Unknown	100
1	137900146	SNV	A	T	1	Unknown	100
1	138133848	SNV	C	G	1	Heterozygous	100
1	138157699	SNV	C	T	1	Heterozygous	100
1	138309679	SNV	T	A	1	Heterozygous	100
1	138406489	SNV	T	C	1	Heterozygous	100
1	138406528	SNV	G	A	1	Unknown	100
1	138407289	SNV	C	T	1	Heterozygous	100
1	138413776^138413777	Insertion	-	C	1	Heterozygous	100
1	138413785	SNV	T	C	1	Heterozygous	100
1	138480745	SNV	C	T	1	Heterozygous	100
1	138541370	SNV	A	G	1	Heterozygous	100
1	138552816	SNV	C	T	1	Heterozygous	100
1	138571253	SNV	A	T	1	Heterozygous	100
1	138576076	SNV	C	G	1	Heterozygous	100
1	138632831	SNV	G	A	1	Heterozygous	100
1	138632988	SNV	T	C	1	Unknown	100
1	138639732^138639733	Insertion	-	GCTGGTA	7	Unknown	100
1	138663706	Deletion	T	-	1	Unknown	100
1	138670640	SNV	A	G	1	Heterozygous	100
1	138671570	SNV	C	T	1	Heterozygous	100
1	138674638	SNV	G	A	1	Unknown	100
1	138693307	SNV	C	T	1	Unknown	100
1	139075316	SNV	G	A	1	Homozygous	100
1	139237201	SNV	A	G	1	Heterozygous	100
1	139242173	SNV	G	A	1	Unknown	100
1	139253377	SNV	C	T	1	Heterozygous	100
1	139253384	SNV	A	C	1	Heterozygous	100
1	139253422	SNV	G	A	1	Heterozygous	100
1	139299972..139299974	Replacement	ATG	C	3	Homozygous	100
1	139299979..139299985	Deletion	CGGCTCC	-	7	Homozygous	100
1	139299991..139299994	Deletion	TCTG	-	4	Homozygous	100
1	141908248	SNV	T	G	1	Unknown	100
1	142055171	SNV	A	G	1	Heterozygous	100
1	142228023	SNV	C	T	1	Unknown	100
1	142663942	SNV	G	A	1	Unknown	100
1	142767854	SNV	C	G	1	Homozygous	100
1	142831501	SNV	T	G	1	Homozygous	100
1	142842008	SNV	A	T	1	Heterozygous	100
1	142921155	SNV	G	A	1	Heterozygous	100
1	142994806	SNV	A	G	1	Unknown	100
1	143031786	SNV	A	T	1	Heterozygous	100
1	143061974	SNV	G	A	1	Unknown	100
1	143086895	SNV	C	T	1	Homozygous	100
1	143161454^143161455	Insertion	-	GGAAGTTC	8	Homozygous	100
1	143161463	SNV	T	C	1	Homozygous	100
1	143181232..143181239	Deletion	AGCTACAA	-	8	Homozygous	100
1	143181261	SNV	G	A	1	Homozygous	100
1	143183631	SNV	C	T	1	Unknown	100
1	143184183	SNV	T	G	1	Unknown	100
1	143187838	SNV	C	T	1	Homozygous	100
1	143221292	SNV	A	G	1	Unknown	100
1	143278143	SNV	G	A	1	Unknown	100
1	143281055	SNV	C	T	1	Heterozygous	100
1	143701032	SNV	A	G	1	Heterozygous	100
1	143701813	SNV	C	T	1	Unknown	100
1	143708401	SNV	G	C	1	Heterozygous	100
1	143771405	SNV	A	G	1	Heterozygous	100
1	143803509	SNV	G	A	1	Homozygous	100
1	143881162	SNV	C	A	1	Homozygous	100
1	143881179	SNV	G	A	1	Homozygous	100
1	143884934	SNV	T	C	1	Heterozygous	100
1	143885303..143885304	Deletion	TG	-	2	Unknown	100
[truncated: 15,025 more rows]
