# Supplementary material for: Genomic analysis reveals variant association with high altitude adaptation in native chickens
Source: Sci Rep. 2019 Jun 25;9:9224. doi: 10.1038/s41598-019-45661-7 (PMC6592930; doi:10.1038/s41598-019-45661-7)
Supplement: Supplementary file 6 — Dataset 5 [file 41598_2019_45661_MOESM6_ESM.xls]

## Sheet: 60S_L5_I053.R1.clean (paire...
Chromosome	Region	Type	Reference	Allele	Length	Zygosity	Sample frequency
MT	47^48	Insertion	-	CCC	3	Homozygous	33.3333
MT	253	SNV	T	C	1	Homozygous	33.3333
MT	443	SNV	C	T	1	Homozygous	33.3333
MT	4580	SNV	G	A	1	Homozygous	33.3333
MT	5641	SNV	T	C	1	Homozygous	33.3333
MT	8070	SNV	T	C	1	Homozygous	33.3333
MT	9533	SNV	A	G	1	Homozygous	33.3333
MT	11378	SNV	C	T	1	Homozygous	66.6667
MT	12094	SNV	T	C	1	Homozygous	66.6667
MT	12679	SNV	T	C	1	Homozygous	33.3333
