# Supplementary material for: Genomic analysis reveals variant association with high altitude adaptation in native chickens
Source: Sci Rep. 2019 Jun 25;9:9224. doi: 10.1038/s41598-019-45661-7 (PMC6592930; doi:10.1038/s41598-019-45661-7)
Supplement: Supplementary file 7 — Dataset 6 [file 41598_2019_45661_MOESM7_ESM.xls]

## Sheet: 57S_L3_I046.R1.clean (paire...
Chromosome	Region	Type	Reference	Allele	Reference allele	Length	Zygosity	Sample frequency
MT	164	SNV	C	T	No	1	Homozygous	50
MT	1209	SNV	C	T	No	1	Homozygous	50
MT	5928	SNV	C	A	No	1	Homozygous	50
MT	10072	SNV	A	G	No	1	Homozygous	50
MT	11378	SNV	C	T	No	1	Homozygous	50
MT	11963	SNV	C	T	No	1	Homozygous	50
MT	12094	SNV	T	C	No	1	Homozygous	100
MT	12679	SNV	T	C	No	1	Homozygous	50
