# Supplementary material for: Genomic analysis reveals variant association with high altitude adaptation in native chickens
Source: Sci Rep. 2019 Jun 25;9:9224. doi: 10.1038/s41598-019-45661-7 (PMC6592930; doi:10.1038/s41598-019-45661-7)
Supplement: Supplementary file 8 — Dataset 7 [file 41598_2019_45661_MOESM8_ESM.xls]

## Sheet: 72S_L1_I024.R1.clean (paire...
Chromosome	Region	Type	Reference	Allele	Length	Zygosity	Sample frequency
MT	240	SNV	T	C	1	Homozygous	50
MT	253	SNV	T	C	1	Homozygous	50
MT	258	SNV	C	T	1	Homozygous	50
MT	443	SNV	C	T	1	Homozygous	50
MT	4580	SNV	G	A	1	Homozygous	50
MT	7530	SNV	C	G	1	Homozygous	50
MT	8330	SNV	T	C	1	Homozygous	50
MT	11378	SNV	C	T	1	Homozygous	50
MT	12094	SNV	T	C	1	Homozygous	50
