# Supplementary material for: Genomic analysis reveals variant association with high altitude adaptation in native chickens
Source: Sci Rep. 2019 Jun 25;9:9224. doi: 10.1038/s41598-019-45661-7 (PMC6592930; doi:10.1038/s41598-019-45661-7)
Supplement: Supplementary file 9 — Dataset 8 [file 41598_2019_45661_MOESM9_ESM.xls]

## Sheet: 65S_L5_I002.R1.clean (paire...
Chromosome	Region	Type	Reference	Allele	Length	Zygosity	Sample frequency
MT	47^48	Insertion	-	CCC	3	Homozygous	33.3333
MT	164	SNV	C	T	1	Homozygous	66.6667
MT	214	SNV	T	C	1	Homozygous	66.6667
MT	222	SNV	T	C	1	Homozygous	66.6667
MT	258	SNV	C	T	1	Homozygous	66.6667
MT	307	SNV	C	T	1	Homozygous	66.6667
MT	443	SNV	C	T	1	Homozygous	66.6667
MT	518	SNV	A	G	1	Homozygous	66.6667
MT	3832	Replacement	G	AAC	3	Homozygous	66.6667
MT	4580	SNV	G	A	1	Homozygous	66.6667
MT	5928	SNV	C	A	1	Homozygous	66.6667
MT	6758	SNV	T	C	1	Homozygous	66.6667
MT	6800	SNV	T	C	1	Homozygous	66.6667
MT	7530	SNV	C	G	1	Homozygous	100
MT	8070	SNV	T	C	1	Homozygous	66.6667
MT	9533	SNV	A	G	1	Homozygous	66.6667
MT	10072	SNV	A	G	1	Homozygous	33.3333
MT	10438	SNV	T	C	1	Homozygous	66.6667
MT	11378	SNV	C	T	1	Homozygous	66.6667
MT	11757	SNV	G	A	1	Homozygous	33.3333
MT	11963	SNV	C	T	1	Homozygous	66.6667
MT	13458	SNV	T	C	1	Homozygous	66.6667
MT	16586	SNV	A	G	1	Homozygous	66.6667
