# Supplementary material for: Genomic analysis reveals variant association with high altitude adaptation in native chickens
Source: Sci Rep. 2019 Jun 25;9:9224. doi: 10.1038/s41598-019-45661-7 (PMC6592930; doi:10.1038/s41598-019-45661-7)
Supplement: Supplementary file 10 — Dataset 9 [file 41598_2019_45661_MOESM10_ESM.xls]

## Sheet: 64S_L4_I001.R1.clean (paire...
Chromosome	Region	Type	Reference	Allele	Length	Zygosity	Origin tracks	Sample count	Total number of samples	Sample frequency	Coding region change	Amino acid change	Amino acid change in longest transcript	Coding region change in longest transcript	Non-synonymous
1	6073996	SNV	G	A	1	Unknown	64S_L4_I001.R1.clean (paired) trimmed (paired) (Reads) - locally realigned (Variants, CTRL), 66S_L2_I003.R1.clean (paired) trimmed (paired) (Reads) - locally realigned (Variants, CTRL)	2	3	66.6667	ENSGALT00000010831:c.211G>A	ENSGALP00000010817:p.Gly71Ser	ENSGALP00000010817:p.Gly71Ser	ENSGALT00000010831:c.211G>A	Yes
1	20113250	SNV	G	A	1	Unknown	64S_L4_I001.R1.clean (paired) trimmed (paired) (Reads) - locally realigned (Variants, CTRL), 65S_L5_I002.R1.clean (paired) trimmed (paired) (Reads) - locally realigned (Variants, CTRL), 66S_L2_I003.R1.clean (paired) trimmed (paired) (Reads) - locally realigned (Variants, CTRL)	3	3	100	ENSGALT00000014081:c.1528C>T	ENSGALP00000014065:p.Leu510Phe	ENSGALP00000014065:p.Leu510Phe	ENSGALT00000014081:c.1528C>T	Yes
1	20113265	SNV	G	A	1	Unknown	64S_L4_I001.R1.clean (paired) trimmed (paired) (Reads) - locally realigned (Variants, CTRL), 65S_L5_I002.R1.clean (paired) trimmed (paired) (Reads) - locally realigned (Variants, CTRL)	2	3	66.6667	ENSGALT00000014081:c.1513C>T	ENSGALP00000014065:p.Pro505Ser	ENSGALP00000014065:p.Pro505Ser	ENSGALT00000014081:c.1513C>T	Yes
1	23151109	SNV	C	T	1	Heterozygous	64S_L4_I001.R1.clean (paired) trimmed (paired) (Reads) - locally realigned (Variants, CTRL), 65S_L5_I002.R1.clean (paired) trimmed (paired) (Reads) - locally realigned (Variants, CTRL)	2	3	66.6667	ENSGALT00000014649:c.500G>A	ENSGALP00000014633:p.Ser167Asn	ENSGALP00000014633:p.Ser167Asn	ENSGALT00000014649:c.500G>A	Yes
1	29935418	SNV	C	A	1	Unknown	64S_L4_I001.R1.clean (paired) trimmed (paired) (Reads) - locally realigned (Variants, CTRL), 66S_L2_I003.R1.clean (paired) trimmed (paired) (Reads) - locally realigned (Variants, CTRL)	2	3	66.6667	ENSGALT00000015593:c.245G>T	ENSGALP00000015577:p.Ser82Ile	ENSGALP00000015577:p.Ser82Ile	ENSGALT00000015593:c.245G>T	Yes
1	30079667	SNV	G	A	1	Heterozygous	64S_L4_I001.R1.clean (paired) trimmed (paired) (Reads) - locally realigned (Variants, CTRL), 66S_L2_I003.R1.clean (paired) trimmed (paired) (Reads) - locally realigned (Variants, CTRL)	2	3	66.6667	ENSGALT00000015636:c.[278-6062G>A]; ENSGALT00000030690:c.[827C>T]	ENSGALP00000030053:p.Thr276Met		ENSGALT00000015636:c.278-6062G>A	Yes
1	30816566	SNV	C	T	1	Unknown	65S_L5_I002.R1.clean (paired) trimmed (paired) (Reads) - locally realigned (Variants, CTRL), 66S_L2_I003.R1.clean (paired) trimmed (paired) (Reads) - locally realigned (Variants, CTRL)	2	3	66.6667	ENSGALT00000045186:c.1429G>A	ENSGALP00000041989:p.Gly477Ser	ENSGALP00000041989:p.Gly477Ser	ENSGALT00000045186:c.1429G>A	Yes
1	36304717	SNV	G	A	1	Heterozygous	65S_L5_I002.R1.clean (paired) trimmed (paired) (Reads) - locally realigned (Variants, CTRL), 66S_L2_I003.R1.clean (paired) trimmed (paired) (Reads) - locally realigned (Variants, CTRL)	2	3	66.6667	ENSGALT00000016545:c.4595C>T	ENSGALP00000016526:p.Thr1532Ile	ENSGALP00000016526:p.Thr1532Ile	ENSGALT00000016545:c.4595C>T	Yes
1	46528275	SNV	C	G	1	Heterozygous	65S_L5_I002.R1.clean (paired) trimmed (paired) (Reads) - locally realigned (Variants, CTRL), 66S_L2_I003.R1.clean (paired) trimmed (paired) (Reads) - locally realigned (Variants, CTRL)	2	3	66.6667	ENSGALT00000018778:c.585G>C	ENSGALP00000018755:p.Glu195Asp	ENSGALP00000018755:p.Glu195Asp	ENSGALT00000018778:c.585G>C	Yes
1	47521419	SNV	A	G	1	Unknown	64S_L4_I001.R1.clean (paired) trimmed (paired) (Reads) - locally realigned (Variants, CTRL), 66S_L2_I003.R1.clean (paired) trimmed (paired) (Reads) - locally realigned (Variants, CTRL)	2	3	66.6667	ENSGALT00000019028:c.1874A>G	ENSGALP00000019005:p.Gln625Arg	ENSGALP00000019005:p.Gln625Arg	ENSGALT00000019028:c.1874A>G	Yes
1	47521435	SNV	A	C	1	Homozygous	64S_L4_I001.R1.clean (paired) trimmed (paired) (Reads) - locally realigned (Variants, CTRL), 66S_L2_I003.R1.clean (paired) trimmed (paired) (Reads) - locally realigned (Variants, CTRL)	2	3	66.6667	ENSGALT00000019028:c.1890A>C	ENSGALP00000019005:p.Glu630Asp	ENSGALP00000019005:p.Glu630Asp	ENSGALT00000019028:c.1890A>C	Yes
1	47526105	SNV	A	G	1	Unknown	65S_L5_I002.R1.clean (paired) trimmed (paired) (Reads) - locally realigned (Variants, CTRL), 66S_L2_I003.R1.clean (paired) trimmed (paired) (Reads) - locally realigned (Variants, CTRL)	2	3	66.6667	ENSGALT00000019028:c.2620A>G	ENSGALP00000019005:p.Thr874Ala	ENSGALP00000019005:p.Thr874Ala	ENSGALT00000019028:c.2620A>G	Yes
1	55886612..55886613	MNV	CA	TG	2	Homozygous	64S_L4_I001.R1.clean (paired) trimmed (paired) (Reads) - locally realigned (Variants, CTRL), 65S_L5_I002.R1.clean (paired) trimmed (paired) (Reads) - locally realigned (Variants, CTRL)	2	3	66.6667	ENSGALT00000020864:c.1037_1038delCAinsTG	ENSGALP00000020835:p.Pro346Leu	ENSGALP00000020835:p.Pro346Leu	ENSGALT00000020864:c.1037_1038delCAinsTG	Yes
1	56391133	SNV	G	C	1	Heterozygous	64S_L4_I001.R1.clean (paired) trimmed (paired) (Reads) - locally realigned (Variants, CTRL), 66S_L2_I003.R1.clean (paired) trimmed (paired) (Reads) - locally realigned (Variants, CTRL)	2	3	66.6667	ENSGALT00000020879:c.670G>C	ENSGALP00000020850:p.Glu224Gln	ENSGALP00000020850:p.Glu224Gln	ENSGALT00000020879:c.670G>C	Yes
1	71865611	SNV	T	A	1	Heterozygous	64S_L4_I001.R1.clean (paired) trimmed (paired) (Reads) - locally realigned (Variants, CTRL), 66S_L2_I003.R1.clean (paired) trimmed (paired) (Reads) - locally realigned (Variants, CTRL)	2	3	66.6667	ENSGALT00000018841:c.1564A>T	ENSGALP00000018818:p.Thr522Ser	ENSGALP00000018818:p.Thr522Ser	ENSGALT00000018841:c.1564A>T	Yes
1	78882377	SNV	A	G	1	Heterozygous	65S_L5_I002.R1.clean (paired) trimmed (paired) (Reads) - locally realigned (Variants, CTRL), 66S_L2_I003.R1.clean (paired) trimmed (paired) (Reads) - locally realigned (Variants, CTRL)	2	3	66.6667	ENSGALT00000024072:c.1540A>G	ENSGALP00000024026:p.Thr514Ala	ENSGALP00000024026:p.Thr514Ala	ENSGALT00000024072:c.1540A>G	Yes
1	78892419	SNV	T	G	1	Unknown	64S_L4_I001.R1.clean (paired) trimmed (paired) (Reads) - locally realigned (Variants, CTRL), 66S_L2_I003.R1.clean (paired) trimmed (paired) (Reads) - locally realigned (Variants, CTRL)	2	3	66.6667	ENSGALT00000024072:c.3934T>G	ENSGALP00000024026:p.Ser1312Ala	ENSGALP00000024026:p.Ser1312Ala	ENSGALT00000024072:c.3934T>G	Yes
1	79620624	SNV	G	C	1	Unknown	64S_L4_I001.R1.clean (paired) trimmed (paired) (Reads) - locally realigned (Variants, CTRL), 66S_L2_I003.R1.clean (paired) trimmed (paired) (Reads) - locally realigned (Variants, CTRL)	2	3	66.6667	ENSGALT00000024185:c.330C>G	ENSGALP00000024139:p.His110Gln	ENSGALP00000024139:p.His110Gln	ENSGALT00000024185:c.330C>G	Yes
1	101827999	SNV	C	G	1	Unknown	64S_L4_I001.R1.clean (paired) trimmed (paired) (Reads) - locally realigned (Variants, CTRL), 65S_L5_I002.R1.clean (paired) trimmed (paired) (Reads) - locally realigned (Variants, CTRL)	2	3	66.6667	ENSGALT00000025386:c.967G>C	ENSGALP00000025340:p.Glu323Gln	ENSGALP00000025340:p.Glu323Gln	ENSGALT00000025386:c.967G>C	Yes
1	104243778^104243779	Insertion	-	AAA	3	Unknown	64S_L4_I001.R1.clean (paired) trimmed (paired) (Reads) - locally realigned (Variants, CTRL), 66S_L2_I003.R1.clean (paired) trimmed (paired) (Reads) - locally realigned (Variants, CTRL)	2	3	66.6667	ENSGALT00000025608:c.4646_4647insTTT	ENSGALP00000025561:p.Phe1548_Leu1549insPhe	ENSGALP00000025561:p.Phe1548_Leu1549insPhe	ENSGALT00000025608:c.4646_4647insTTT	Yes
1	121367383	SNV	C	T	1	Heterozygous	65S_L5_I002.R1.clean (paired) trimmed (paired) (Reads) - locally realigned (Variants, CTRL), 66S_L2_I003.R1.clean (paired) trimmed (paired) (Reads) - locally realigned (Variants, CTRL)	2	3	66.6667	ENSGALT00000026717:c.365G>A	ENSGALP00000026666:p.Arg122Lys	ENSGALP00000026666:p.Arg122Lys	ENSGALT00000026717:c.365G>A	Yes
1	127510919	SNV	C	T	1	Unknown	65S_L5_I002.R1.clean (paired) trimmed (paired) (Reads) - locally realigned (Variants, CTRL), 66S_L2_I003.R1.clean (paired) trimmed (paired) (Reads) - locally realigned (Variants, CTRL)	2	3	66.6667	ENSGALT00000030281:c.170C>T	ENSGALP00000029643:p.Pro57Leu	ENSGALP00000029643:p.Pro57Leu	ENSGALT00000030281:c.170C>T	Yes
1	128647584	SNV	C	T	1	Heterozygous	64S_L4_I001.R1.clean (paired) trimmed (paired) (Reads) - locally realigned (Variants, CTRL), 65S_L5_I002.R1.clean (paired) trimmed (paired) (Reads) - locally realigned (Variants, CTRL)	2	3	66.6667	ENSGALT00000026945:c.221C>T	ENSGALP00000026894:p.Thr74Ile	ENSGALP00000026894:p.Thr74Ile	ENSGALT00000026945:c.221C>T	Yes
1	131289270	SNV	G	C	1	Unknown	64S_L4_I001.R1.clean (paired) trimmed (paired) (Reads) - locally realigned (Variants, CTRL), 65S_L5_I002.R1.clean (paired) trimmed (paired) (Reads) - locally realigned (Variants, CTRL)	2	3	66.6667	ENSGALT00000027043:c.[2158C>G]; ENSGALT00000044449:c.[1984C>G]	ENSGALP00000026992:p.[Pro720Ala]; ENSGALP00000041391:p.[Pro662Ala]	ENSGALP00000026992:p.Pro720Ala	ENSGALT00000027043:c.2158C>G	Yes
1	131864128	SNV	C	T	1	Unknown	64S_L4_I001.R1.clean (paired) trimmed (paired) (Reads) - locally realigned (Variants, CTRL), 65S_L5_I002.R1.clean (paired) trimmed (paired) (Reads) - locally realigned (Variants, CTRL)	2	3	66.6667	ENSGALT00000027060:c.643G>A	ENSGALP00000027009:p.Asp215Asn	ENSGALP00000027009:p.Asp215Asn	ENSGALT00000027060:c.643G>A	Yes
1	132468378	SNV	T	C	1	Heterozygous	64S_L4_I001.R1.clean (paired) trimmed (paired) (Reads) - locally realigned (Variants, CTRL), 66S_L2_I003.R1.clean (paired) trimmed (paired) (Reads) - locally realigned (Variants, CTRL)	2	3	66.6667	ENSGALT00000044322:c.[301A>G]; ENSGALT00000027075:c.[289A>G]	ENSGALP00000040860:p.[Thr101Ala]; ENSGALP00000027024:p.[Thr97Ala]	ENSGALP00000040860:p.Thr101Ala	ENSGALT00000044322:c.301A>G	Yes
1	145134777..145134778	MNV	GA	AG	2	Unknown	64S_L4_I001.R1.clean (paired) trimmed (paired) (Reads) - locally realigned (Variants, CTRL), 65S_L5_I002.R1.clean (paired) trimmed (paired) (Reads) - locally realigned (Variants, CTRL)	2	3	66.6667	ENSGALT00000027298:c.1347_1348delGAinsAG	ENSGALP00000027247:p.Met450Val	ENSGALP00000027247:p.Met450Val	ENSGALT00000027298:c.1347_1348delGAinsAG	Yes
1	165720959	SNV	T	C	1	Homozygous	64S_L4_I001.R1.clean (paired) trimmed (paired) (Reads) - locally realigned (Variants, CTRL), 66S_L2_I003.R1.clean (paired) trimmed (paired) (Reads) - locally realigned (Variants, CTRL)	2	3	66.6667	ENSGALT00000036494:c.425T>C	ENSGALP00000035714:p.Val142Ala	ENSGALP00000035714:p.Val142Ala	ENSGALT00000036494:c.425T>C	Yes
1	171629953	SNV	C	A	1	Unknown	64S_L4_I001.R1.clean (paired) trimmed (paired) (Reads) - locally realigned (Variants, CTRL), 65S_L5_I002.R1.clean (paired) trimmed (paired) (Reads) - locally realigned (Variants, CTRL)	2	3	66.6667	ENSGALT00000027546:c.610C>A	ENSGALP00000027494:p.Leu204Met	ENSGALP00000027494:p.Leu204Met	ENSGALT00000027546:c.610C>A	Yes
1	173272725	SNV	C	T	1	Heterozygous	65S_L5_I002.R1.clean (paired) trimmed (paired) (Reads) - locally realigned (Variants, CTRL), 66S_L2_I003.R1.clean (paired) trimmed (paired) (Reads) - locally realigned (Variants, CTRL)	2	3	66.6667	ENSGALT00000027566:c.56C>T	ENSGALP00000027514:p.Ser19Leu	ENSGALP00000027514:p.Ser19Leu	ENSGALT00000027566:c.56C>T	Yes
1	181517485..181517486	MNV	TG	CA	2	Heterozygous	65S_L5_I002.R1.clean (paired) trimmed (paired) (Reads) - locally realigned (Variants, CTRL), 66S_L2_I003.R1.clean (paired) trimmed (paired) (Reads) - locally realigned (Variants, CTRL)	2	3	66.6667	ENSGALT00000027753:c.10616_10617delCAinsTG	ENSGALP00000027700:p.Ser3539Leu	ENSGALP00000027700:p.Ser3539Leu	ENSGALT00000027753:c.10616_10617delCAinsTG	Yes
1	185062221	SNV	G	A	1	Unknown	65S_L5_I002.R1.clean (paired) trimmed (paired) (Reads) - locally realigned (Variants, CTRL), 66S_L2_I003.R1.clean (paired) trimmed (paired) (Reads) - locally realigned (Variants, CTRL)	2	3	66.6667	ENSGALT00000027834:c.679G>A	ENSGALP00000027781:p.Val227Ile	ENSGALP00000027781:p.Val227Ile	ENSGALT00000027834:c.679G>A	Yes
1	189497702	SNV	C	A	1	Unknown	65S_L5_I002.R1.clean (paired) trimmed (paired) (Reads) - locally realigned (Variants, CTRL), 66S_L2_I003.R1.clean (paired) trimmed (paired) (Reads) - locally realigned (Variants, CTRL)	2	3	66.6667	ENSGALT00000022794:c.527G>T	ENSGALP00000022754:p.Ser176Ile	ENSGALP00000022754:p.Ser176Ile	ENSGALT00000022794:c.527G>T	Yes
1	189540809	SNV	G	T	1	Unknown	65S_L5_I002.R1.clean (paired) trimmed (paired) (Reads) - locally realigned (Variants, CTRL), 66S_L2_I003.R1.clean (paired) trimmed (paired) (Reads) - locally realigned (Variants, CTRL)	2	3	66.6667	ENSGALT00000021629:c.171G>T	ENSGALP00000021596:p.Lys57Asn	ENSGALP00000021596:p.Lys57Asn	ENSGALT00000021629:c.171G>T	Yes
1	189704433	SNV	C	T	1	Unknown	64S_L4_I001.R1.clean (paired) trimmed (paired) (Reads) - locally realigned (Variants, CTRL), 66S_L2_I003.R1.clean (paired) trimmed (paired) (Reads) - locally realigned (Variants, CTRL)	2	3	66.6667	ENSGALT00000002817:c.130G>A	ENSGALP00000002814:p.Val44Ile	ENSGALP00000002814:p.Val44Ile	ENSGALT00000002817:c.130G>A	Yes
2	1960900	SNV	G	C	1	Heterozygous	64S_L4_I001.R1.clean (paired) trimmed (paired) (Reads) - locally realigned (Variants, CTRL), 65S_L5_I002.R1.clean (paired) trimmed (paired) (Reads) - locally realigned (Variants, CTRL)	2	3	66.6667	ENSGALT00000015998:c.2734G>C	ENSGALP00000015981:p.Glu912Gln	ENSGALP00000015981:p.Glu912Gln	ENSGALT00000015998:c.2734G>C	Yes
2	2163200	SNV	A	G	1	Heterozygous	64S_L4_I001.R1.clean (paired) trimmed (paired) (Reads) - locally realigned (Variants, CTRL), 66S_L2_I003.R1.clean (paired) trimmed (paired) (Reads) - locally realigned (Variants, CTRL)	2	3	66.6667	ENSGALT00000007577:c.14306T>C	ENSGALP00000007565:p.Val4769Ala	ENSGALP00000007565:p.Val4769Ala	ENSGALT00000007577:c.14306T>C	Yes
2	4946482	SNV	A	C	1	Unknown	64S_L4_I001.R1.clean (paired) trimmed (paired) (Reads) - locally realigned (Variants, CTRL), 66S_L2_I003.R1.clean (paired) trimmed (paired) (Reads) - locally realigned (Variants, CTRL)	2	3	66.6667	ENSGALT00000038916:c.6249T>G	ENSGALP00000038126:p.Asp2083Glu	ENSGALP00000038126:p.Asp2083Glu	ENSGALT00000038916:c.6249T>G	Yes
2	14828713	SNV	G	A	1	Heterozygous	64S_L4_I001.R1.clean (paired) trimmed (paired) (Reads) - locally realigned (Variants, CTRL), 66S_L2_I003.R1.clean (paired) trimmed (paired) (Reads) - locally realigned (Variants, CTRL)	2	3	66.6667	ENSGALT00000011883:c.1106C>T	ENSGALP00000011869:p.Ala369Val	ENSGALP00000011869:p.Ala369Val	ENSGALT00000011883:c.1106C>T	Yes
2	15801818	SNV	G	A	1	Heterozygous	64S_L4_I001.R1.clean (paired) trimmed (paired) (Reads) - locally realigned (Variants, CTRL), 65S_L5_I002.R1.clean (paired) trimmed (paired) (Reads) - locally realigned (Variants, CTRL)	2	3	66.6667	ENSGALT00000038452:c.1681G>A	ENSGALP00000037658:p.Val561Ile	ENSGALP00000037658:p.Val561Ile	ENSGALT00000038452:c.1681G>A	Yes
2	15802718	SNV	A	G	1	Unknown	65S_L5_I002.R1.clean (paired) trimmed (paired) (Reads) - locally realigned (Variants, CTRL), 66S_L2_I003.R1.clean (paired) trimmed (paired) (Reads) - locally realigned (Variants, CTRL)	2	3	66.6667	ENSGALT00000038452:c.2581A>G	ENSGALP00000037658:p.Thr861Ala	ENSGALP00000037658:p.Thr861Ala	ENSGALT00000038452:c.2581A>G	Yes
2	16108820	SNV	A	C	1	Heterozygous	64S_L4_I001.R1.clean (paired) trimmed (paired) (Reads) - locally realigned (Variants, CTRL), 66S_L2_I003.R1.clean (paired) trimmed (paired) (Reads) - locally realigned (Variants, CTRL)	2	3	66.6667	ENSGALT00000031243:c.117A>C	ENSGALP00000030606:p.Glu39Asp	ENSGALP00000030606:p.Glu39Asp	ENSGALT00000031243:c.117A>C	Yes
2	19399678	SNV	T	C	1	Unknown	64S_L4_I001.R1.clean (paired) trimmed (paired) (Reads) - locally realigned (Variants, CTRL), 65S_L5_I002.R1.clean (paired) trimmed (paired) (Reads) - locally realigned (Variants, CTRL)	2	3	66.6667	ENSGALT00000014059:c.1538A>G	ENSGALP00000014043:p.His513Arg	ENSGALP00000014043:p.His513Arg	ENSGALT00000014059:c.1538A>G	Yes
2	20538951	SNV	A	G	1	Unknown	64S_L4_I001.R1.clean (paired) trimmed (paired) (Reads) - locally realigned (Variants, CTRL), 65S_L5_I002.R1.clean (paired) trimmed (paired) (Reads) - locally realigned (Variants, CTRL)	2	3	66.6667	ENSGALT00000014327:c.1040A>G	ENSGALP00000014311:p.Gln347Arg	ENSGALP00000014311:p.Gln347Arg	ENSGALT00000014327:c.1040A>G	Yes
2	30919774	SNV	C	T	1	Unknown	64S_L4_I001.R1.clean (paired) trimmed (paired) (Reads) - locally realigned (Variants, CTRL), 65S_L5_I002.R1.clean (paired) trimmed (paired) (Reads) - locally realigned (Variants, CTRL), 66S_L2_I003.R1.clean (paired) trimmed (paired) (Reads) - locally realigned (Variants, CTRL)	3	3	100	ENSGALT00000017757:c.137G>A	ENSGALP00000017736:p.Cys46Tyr	ENSGALP00000017736:p.Cys46Tyr	ENSGALT00000017757:c.137G>A	Yes
2	30919793..30919794	MNV	GC	CT	2	Unknown	64S_L4_I001.R1.clean (paired) trimmed (paired) (Reads) - locally realigned (Variants, CTRL), 65S_L5_I002.R1.clean (paired) trimmed (paired) (Reads) - locally realigned (Variants, CTRL), 66S_L2_I003.R1.clean (paired) trimmed (paired) (Reads) - locally realigned (Variants, CTRL)	3	3	100	ENSGALT00000017757:c.117_118delGCinsAG	ENSGALP00000017736:p.Gln40Glu	ENSGALP00000017736:p.Gln40Glu	ENSGALT00000017757:c.117_118delGCinsAG	Yes
2	31270312	SNV	G	A	1	Heterozygous	65S_L5_I002.R1.clean (paired) trimmed (paired) (Reads) - locally realigned (Variants, CTRL), 66S_L2_I003.R1.clean (paired) trimmed (paired) (Reads) - locally realigned (Variants, CTRL)	2	3	66.6667	ENSGALT00000017821:c.1129G>A	ENSGALP00000017800:p.Ala377Thr	ENSGALP00000017800:p.Ala377Thr	ENSGALT00000017821:c.1129G>A	Yes
2	42293458	SNV	T	A	1	Unknown	64S_L4_I001.R1.clean (paired) trimmed (paired) (Reads) - locally realigned (Variants, CTRL), 65S_L5_I002.R1.clean (paired) trimmed (paired) (Reads) - locally realigned (Variants, CTRL)	2	3	66.6667	ENSGALT00000018903:c.1149T>A	ENSGALP00000018880:p.Asp383Glu	ENSGALP00000018880:p.Asp383Glu	ENSGALT00000018903:c.1149T>A	Yes
2	42356129	SNV	C	T	1	Heterozygous	65S_L5_I002.R1.clean (paired) trimmed (paired) (Reads) - locally realigned (Variants, CTRL), 66S_L2_I003.R1.clean (paired) trimmed (paired) (Reads) - locally realigned (Variants, CTRL)	2	3	66.6667	ENSGALT00000018935:c.763C>T	ENSGALP00000018912:p.Pro255Ser	ENSGALP00000018912:p.Pro255Ser	ENSGALT00000018935:c.763C>T	Yes
2	43322661	SNV	A	G	1	Unknown	65S_L5_I002.R1.clean (paired) trimmed (paired) (Reads) - locally realigned (Variants, CTRL), 66S_L2_I003.R1.clean (paired) trimmed (paired) (Reads) - locally realigned (Variants, CTRL)	2	3	66.6667	ENSGALT00000019168:c.977A>G	ENSGALP00000019144:p.Lys326Arg	ENSGALP00000019144:p.Lys326Arg	ENSGALT00000019168:c.977A>G	Yes
2	44260123	SNV	T	C	1	Unknown	64S_L4_I001.R1.clean (paired) trimmed (paired) (Reads) - locally realigned (Variants, CTRL), 65S_L5_I002.R1.clean (paired) trimmed (paired) (Reads) - locally realigned (Variants, CTRL)	2	3	66.6667	ENSGALT00000042964:c.581A>G	ENSGALP00000041270:p.Glu194Gly	ENSGALP00000041270:p.Glu194Gly	ENSGALT00000042964:c.581A>G	Yes
2	47332668	SNV	G	A	1	Heterozygous	64S_L4_I001.R1.clean (paired) trimmed (paired) (Reads) - locally realigned (Variants, CTRL), 65S_L5_I002.R1.clean (paired) trimmed (paired) (Reads) - locally realigned (Variants, CTRL)	2	3	66.6667	ENSGALT00000037497:c.1622C>T	ENSGALP00000036705:p.Thr541Met	ENSGALP00000036705:p.Thr541Met	ENSGALT00000037497:c.1622C>T	Yes
2	56154205	SNV	G	T	1	Heterozygous	64S_L4_I001.R1.clean (paired) trimmed (paired) (Reads) - locally realigned (Variants, CTRL), 65S_L5_I002.R1.clean (paired) trimmed (paired) (Reads) - locally realigned (Variants, CTRL)	2	3	66.6667	ENSGALT00000020622:c.277C>A	ENSGALP00000020593:p.His93Asn	ENSGALP00000020593:p.His93Asn	ENSGALT00000020622:c.277C>A	Yes
2	60589713	SNV	T	C	1	Homozygous	64S_L4_I001.R1.clean (paired) trimmed (paired) (Reads) - locally realigned (Variants, CTRL), 66S_L2_I003.R1.clean (paired) trimmed (paired) (Reads) - locally realigned (Variants, CTRL)	2	3	66.6667	ENSGALT00000020704:c.4757T>C	ENSGALP00000020675:p.Met1586Thr	ENSGALP00000020675:p.Met1586Thr	ENSGALT00000020704:c.4757T>C	Yes
2	62189198	SNV	A	G	1	Heterozygous	64S_L4_I001.R1.clean (paired) trimmed (paired) (Reads) - locally realigned (Variants, CTRL), 65S_L5_I002.R1.clean (paired) trimmed (paired) (Reads) - locally realigned (Variants, CTRL)	2	3	66.6667	ENSGALT00000020771:c.424A>G	ENSGALP00000020742:p.Ile142Val	ENSGALP00000020742:p.Ile142Val	ENSGALT00000020771:c.424A>G	Yes
2	68792057	SNV	G	A	1	Unknown	65S_L5_I002.R1.clean (paired) trimmed (paired) (Reads) - locally realigned (Variants, CTRL), 66S_L2_I003.R1.clean (paired) trimmed (paired) (Reads) - locally realigned (Variants, CTRL)	2	3	66.6667	ENSGALT00000037165:c.53C>T	ENSGALP00000036372:p.Ser18Phe	ENSGALP00000036372:p.Ser18Phe	ENSGALT00000037165:c.53C>T	Yes
2	76255532	SNV	C	A	1	Heterozygous	65S_L5_I002.R1.clean (paired) trimmed (paired) (Reads) - locally realigned (Variants, CTRL), 66S_L2_I003.R1.clean (paired) trimmed (paired) (Reads) - locally realigned (Variants, CTRL)	2	3	66.6667	ENSGALT00000021151:c.791G>T	ENSGALP00000021120:p.Ser264Ile	ENSGALP00000021120:p.Ser264Ile	ENSGALT00000021151:c.791G>T	Yes
2	79930450^79930451	Insertion	-	TTC	3	Unknown	64S_L4_I001.R1.clean (paired) trimmed (paired) (Reads) - locally realigned (Variants, CTRL), 65S_L5_I002.R1.clean (paired) trimmed (paired) (Reads) - locally realigned (Variants, CTRL)	2	3	66.6667	ENSGALT00000031002:c.454_455insTTC	ENSGALP00000030365:p.Phe152_Thr153insLeu	ENSGALP00000030365:p.Phe152_Thr153insLeu	ENSGALT00000031002:c.454_455insTTC	Yes
2	80091269..80091271	Deletion	AGC	-	3	Unknown	64S_L4_I001.R1.clean (paired) trimmed (paired) (Reads) - locally realigned (Variants, CTRL), 66S_L2_I003.R1.clean (paired) trimmed (paired) (Reads) - locally realigned (Variants, CTRL)	2	3	66.6667	ENSGALT00000021357:c.5073_5075delAGC	ENSGALP00000021326:p.Ala1692del	ENSGALP00000021326:p.Ala1692del	ENSGALT00000021357:c.5073_5075delAGC	Yes
2	88358891	SNV	A	G	1	Heterozygous	65S_L5_I002.R1.clean (paired) trimmed (paired) (Reads) - locally realigned (Variants, CTRL), 66S_L2_I003.R1.clean (paired) trimmed (paired) (Reads) - locally realigned (Variants, CTRL)	2	3	66.6667	ENSGALT00000021562:c.2372A>G	ENSGALP00000021529:p.Asn791Ser	ENSGALP00000021529:p.Asn791Ser	ENSGALT00000021562:c.2372A>G	Yes
2	91783411	SNV	G	C	1	Heterozygous	65S_L5_I002.R1.clean (paired) trimmed (paired) (Reads) - locally realigned (Variants, CTRL), 66S_L2_I003.R1.clean (paired) trimmed (paired) (Reads) - locally realigned (Variants, CTRL)	2	3	66.6667	ENSGALT00000022242:c.1406C>G	ENSGALP00000022203:p.Pro469Arg	ENSGALP00000022203:p.Pro469Arg	ENSGALT00000022242:c.1406C>G	Yes
2	103070365	SNV	G	T	1	Unknown	64S_L4_I001.R1.clean (paired) trimmed (paired) (Reads) - locally realigned (Variants, CTRL), 66S_L2_I003.R1.clean (paired) trimmed (paired) (Reads) - locally realigned (Variants, CTRL)	2	3	66.6667	ENSGALT00000024370:c.[166+436G>T]; ENSGALT00000045892:c.[877G>T]	ENSGALP00000042376:p.Gly293Cys	ENSGALP00000042376:p.Gly293Cys	ENSGALT00000045892:c.877G>T	Yes
2	106699668	SNV	A	G	1	Unknown	64S_L4_I001.R1.clean (paired) trimmed (paired) (Reads) - locally realigned (Variants, CTRL), 66S_L2_I003.R1.clean (paired) trimmed (paired) (Reads) - locally realigned (Variants, CTRL)	2	3	66.6667	ENSGALT00000024516:c.1373A>G	ENSGALP00000024470:p.Glu458Gly	ENSGALP00000024470:p.Glu458Gly	ENSGALT00000024516:c.1373A>G	Yes
2	107668292	SNV	C	G	1	Unknown	64S_L4_I001.R1.clean (paired) trimmed (paired) (Reads) - locally realigned (Variants, CTRL), 65S_L5_I002.R1.clean (paired) trimmed (paired) (Reads) - locally realigned (Variants, CTRL), 66S_L2_I003.R1.clean (paired) trimmed (paired) (Reads) - locally realigned (Variants, CTRL)	3	3	100	ENSGALT00000021060:c.3938G>C	ENSGALP00000021030:p.Cys1313Ser	ENSGALP00000021030:p.Cys1313Ser	ENSGALT00000021060:c.3938G>C	Yes
2	138063182	SNV	A	T	1	Unknown	65S_L5_I002.R1.clean (paired) trimmed (paired) (Reads) - locally realigned (Variants, CTRL), 66S_L2_I003.R1.clean (paired) trimmed (paired) (Reads) - locally realigned (Variants, CTRL)	2	3	66.6667	ENSGALT00000026353:c.570T>A	ENSGALP00000026303:p.Asp190Glu	ENSGALP00000026303:p.Asp190Glu	ENSGALT00000026353:c.570T>A	Yes
2	140920304	SNV	T	G	1	Unknown	65S_L5_I002.R1.clean (paired) trimmed (paired) (Reads) - locally realigned (Variants, CTRL), 66S_L2_I003.R1.clean (paired) trimmed (paired) (Reads) - locally realigned (Variants, CTRL)	2	3	66.6667	ENSGALT00000026799:c.[1843T>G]; ENSGALT00000026233:c.[1846T>G]	ENSGALP00000026748:p.[Ser615Ala]; ENSGALP00000026183:p.[Ser616Ala]	ENSGALP00000026183:p.Ser616Ala	ENSGALT00000026233:c.1846T>G	Yes
2	141237547	SNV	T	G	1	Unknown	65S_L5_I002.R1.clean (paired) trimmed (paired) (Reads) - locally realigned (Variants, CTRL), 66S_L2_I003.R1.clean (paired) trimmed (paired) (Reads) - locally realigned (Variants, CTRL)	2	3	66.6667	ENSGALT00000026196:c.704A>C	ENSGALP00000026148:p.Glu235Ala	ENSGALP00000026148:p.Glu235Ala	ENSGALT00000026196:c.704A>C	Yes
3	16237073..16237078	Deletion	GAGGAA	-	6	Unknown	65S_L5_I002.R1.clean (paired) trimmed (paired) (Reads) - locally realigned (Variants, CTRL), 66S_L2_I003.R1.clean (paired) trimmed (paired) (Reads) - locally realigned (Variants, CTRL)	2	3	66.6667	ENSGALT00000014913:c.1549_1554delGAGGAA	ENSGALP00000014897:p.Glu519_Glu520del	ENSGALP00000014897:p.Glu519_Glu520del	ENSGALT00000014913:c.1549_1554delGAGGAA	Yes
3	16778278	SNV	C	T	1	Heterozygous	64S_L4_I001.R1.clean (paired) trimmed (paired) (Reads) - locally realigned (Variants, CTRL), 65S_L5_I002.R1.clean (paired) trimmed (paired) (Reads) - locally realigned (Variants, CTRL)	2	3	66.6667	ENSGALT00000031953:c.862G>A	ENSGALP00000031317:p.Val288Met	ENSGALP00000031317:p.Val288Met	ENSGALT00000031953:c.862G>A	Yes
3	20363115	SNV	G	C	1	Heterozygous	64S_L4_I001.R1.clean (paired) trimmed (paired) (Reads) - locally realigned (Variants, CTRL), 65S_L5_I002.R1.clean (paired) trimmed (paired) (Reads) - locally realigned (Variants, CTRL)	2	3	66.6667	ENSGALT00000015897:c.7498C>G	ENSGALP00000015880:p.Gln2500Glu	ENSGALP00000015880:p.Gln2500Glu	ENSGALT00000015897:c.7498C>G	Yes
3	20365443	SNV	T	G	1	Heterozygous	64S_L4_I001.R1.clean (paired) trimmed (paired) (Reads) - locally realigned (Variants, CTRL), 66S_L2_I003.R1.clean (paired) trimmed (paired) (Reads) - locally realigned (Variants, CTRL)	2	3	66.6667	ENSGALT00000015897:c.6800A>C	ENSGALP00000015880:p.Glu2267Ala	ENSGALP00000015880:p.Glu2267Ala	ENSGALT00000015897:c.6800A>C	Yes
3	20370732	SNV	T	C	1	Heterozygous	64S_L4_I001.R1.clean (paired) trimmed (paired) (Reads) - locally realigned (Variants, CTRL), 65S_L5_I002.R1.clean (paired) trimmed (paired) (Reads) - locally realigned (Variants, CTRL)	2	3	66.6667	ENSGALT00000015897:c.3020A>G	ENSGALP00000015880:p.Lys1007Arg	ENSGALP00000015880:p.Lys1007Arg	ENSGALT00000015897:c.3020A>G	Yes
3	20382049	SNV	A	T	1	Heterozygous	64S_L4_I001.R1.clean (paired) trimmed (paired) (Reads) - locally realigned (Variants, CTRL), 65S_L5_I002.R1.clean (paired) trimmed (paired) (Reads) - locally realigned (Variants, CTRL), 66S_L2_I003.R1.clean (paired) trimmed (paired) (Reads) - locally realigned (Variants, CTRL)	3	3	100	ENSGALT00000015897:c.1037T>A	ENSGALP00000015880:p.Val346Glu	ENSGALP00000015880:p.Val346Glu	ENSGALT00000015897:c.1037T>A	Yes
3	24629368..24629369	MNV	TG	CA	2	Unknown	65S_L5_I002.R1.clean (paired) trimmed (paired) (Reads) - locally realigned (Variants, CTRL), 66S_L2_I003.R1.clean (paired) trimmed (paired) (Reads) - locally realigned (Variants, CTRL)	2	3	66.6667	ENSGALT00000016201:c.3144_3145delCAinsTG	ENSGALP00000016182:p.Thr1049Ala	ENSGALP00000016182:p.Thr1049Ala	ENSGALT00000016201:c.3144_3145delCAinsTG	Yes
3	33149424	SNV	G	A	1	Unknown	64S_L4_I001.R1.clean (paired) trimmed (paired) (Reads) - locally realigned (Variants, CTRL), 66S_L2_I003.R1.clean (paired) trimmed (paired) (Reads) - locally realigned (Variants, CTRL)	2	3	66.6667	ENSGALT00000017299:c.2589G>A	ENSGALP00000017279:p.Met863Ile	ENSGALP00000017279:p.Met863Ile	ENSGALT00000017299:c.2589G>A	Yes
3	40466043	SNV	A	G	1	Unknown	64S_L4_I001.R1.clean (paired) trimmed (paired) (Reads) - locally realigned (Variants, CTRL), 65S_L5_I002.R1.clean (paired) trimmed (paired) (Reads) - locally realigned (Variants, CTRL)	2	3	66.6667	ENSGALT00000031839:c.149A>G	ENSGALP00000031203:p.Lys50Arg	ENSGALP00000031203:p.Lys50Arg	ENSGALT00000031839:c.149A>G	Yes
3	45877619	SNV	T	C	1	Heterozygous	64S_L4_I001.R1.clean (paired) trimmed (paired) (Reads) - locally realigned (Variants, CTRL), 65S_L5_I002.R1.clean (paired) trimmed (paired) (Reads) - locally realigned (Variants, CTRL)	2	3	66.6667	ENSGALT00000020082:c.4679A>G	ENSGALP00000020055:p.Asn1560Ser	ENSGALP00000020055:p.Asn1560Ser	ENSGALT00000020082:c.4679A>G	Yes
3	48132480	SNV	T	C	1	Heterozygous	65S_L5_I002.R1.clean (paired) trimmed (paired) (Reads) - locally realigned (Variants, CTRL), 66S_L2_I003.R1.clean (paired) trimmed (paired) (Reads) - locally realigned (Variants, CTRL)	2	3	66.6667	ENSGALT00000037581:c.5627T>C	ENSGALP00000036789:p.Met1876Thr	ENSGALP00000036789:p.Met1876Thr	ENSGALT00000037581:c.5627T>C	Yes
3	48215220	SNV	G	A	1	Heterozygous	64S_L4_I001.R1.clean (paired) trimmed (paired) (Reads) - locally realigned (Variants, CTRL), 65S_L5_I002.R1.clean (paired) trimmed (paired) (Reads) - locally realigned (Variants, CTRL)	2	3	66.6667	ENSGALT00000021165:c.643G>A	ENSGALP00000021134:p.Asp215Asn	ENSGALP00000021134:p.Asp215Asn	ENSGALT00000021165:c.643G>A	Yes
3	51879417	SNV	C	T	1	Unknown	64S_L4_I001.R1.clean (paired) trimmed (paired) (Reads) - locally realigned (Variants, CTRL), 66S_L2_I003.R1.clean (paired) trimmed (paired) (Reads) - locally realigned (Variants, CTRL)	2	3	66.6667	ENSGALT00000045169:c.[98C>T]; ENSGALT00000022379:c.[142-9149G>A]	ENSGALP00000041493:p.Ser33Phe		ENSGALT00000022379:c.142-9149G>A	Yes
3	56088559	SNV	T	A	1	Homozygous	64S_L4_I001.R1.clean (paired) trimmed (paired) (Reads) - locally realigned (Variants, CTRL), 65S_L5_I002.R1.clean (paired) trimmed (paired) (Reads) - locally realigned (Variants, CTRL)	2	3	66.6667	ENSGALT00000022671:c.1495T>A	ENSGALP00000022631:p.Leu499Ile	ENSGALP00000022631:p.Leu499Ile	ENSGALT00000022671:c.1495T>A	Yes
3	56088584	Deletion	G	-	1	Unknown	64S_L4_I001.R1.clean (paired) trimmed (paired) (Reads) - locally realigned (Variants, CTRL), 65S_L5_I002.R1.clean (paired) trimmed (paired) (Reads) - locally realigned (Variants, CTRL)	2	3	66.6667	ENSGALT00000022671:c.1520delG	ENSGALP00000022631:p.Cys507fs	ENSGALP00000022631:p.Cys507fs	ENSGALT00000022671:c.1520delG	Yes
3	56088586..56088592	Deletion	TTGTTTG	-	7	Unknown	64S_L4_I001.R1.clean (paired) trimmed (paired) (Reads) - locally realigned (Variants, CTRL), 65S_L5_I002.R1.clean (paired) trimmed (paired) (Reads) - locally realigned (Variants, CTRL)	2	3	66.6667	ENSGALT00000022671:c.1522_1528delTTGTTTG	ENSGALP00000022631:p.Leu508fs	ENSGALP00000022631:p.Leu508fs	ENSGALT00000022671:c.1522_1528delTTGTTTG	Yes
3	74926477	SNV	A	G	1	Homozygous	64S_L4_I001.R1.clean (paired) trimmed (paired) (Reads) - locally realigned (Variants, CTRL), 66S_L2_I003.R1.clean (paired) trimmed (paired) (Reads) - locally realigned (Variants, CTRL)	2	3	66.6667	ENSGALT00000025373:c.12893A>G	ENSGALP00000025327:p.Gln4298Arg	ENSGALP00000025327:p.Gln4298Arg	ENSGALT00000025373:c.12893A>G	Yes
3	75843893	SNV	C	A	1	Unknown	64S_L4_I001.R1.clean (paired) trimmed (paired) (Reads) - locally realigned (Variants, CTRL), 65S_L5_I002.R1.clean (paired) trimmed (paired) (Reads) - locally realigned (Variants, CTRL)	2	3	66.6667	ENSGALT00000025485:c.820C>A	ENSGALP00000025439:p.Gln274Lys	ENSGALP00000025439:p.Gln274Lys	ENSGALT00000025485:c.820C>A	Yes
3	80189545	SNV	G	A	1	Unknown	64S_L4_I001.R1.clean (paired) trimmed (paired) (Reads) - locally realigned (Variants, CTRL), 65S_L5_I002.R1.clean (paired) trimmed (paired) (Reads) - locally realigned (Variants, CTRL)	2	3	66.6667	ENSGALT00000025629:c.913G>A	ENSGALP00000025582:p.Asp305Asn	ENSGALP00000025582:p.Asp305Asn	ENSGALT00000025629:c.913G>A	Yes
3	80788312	SNV	T	C	1	Unknown	64S_L4_I001.R1.clean (paired) trimmed (paired) (Reads) - locally realigned (Variants, CTRL), 66S_L2_I003.R1.clean (paired) trimmed (paired) (Reads) - locally realigned (Variants, CTRL)	2	3	66.6667	ENSGALT00000025644:c.3709A>G	ENSGALP00000025597:p.Thr1237Ala	ENSGALP00000025597:p.Thr1237Ala	ENSGALT00000025644:c.3709A>G	Yes
3	81817395	SNV	G	A	1	Homozygous	64S_L4_I001.R1.clean (paired) trimmed (paired) (Reads) - locally realigned (Variants, CTRL), 66S_L2_I003.R1.clean (paired) trimmed (paired) (Reads) - locally realigned (Variants, CTRL)	2	3	66.6667	ENSGALT00000025716:c.[1288-19033C>T]; ENSGALT00000025707:c.[1093G>A]	ENSGALP00000025660:p.Gly365Ser		ENSGALT00000025716:c.1288-19033C>T	Yes
3	86232257	SNV	T	G	1	Unknown	64S_L4_I001.R1.clean (paired) trimmed (paired) (Reads) - locally realigned (Variants, CTRL), 66S_L2_I003.R1.clean (paired) trimmed (paired) (Reads) - locally realigned (Variants, CTRL)	2	3	66.6667	ENSGALT00000026253:c.799A>C	ENSGALP00000026203:p.Ile267Leu	ENSGALP00000026203:p.Ile267Leu	ENSGALT00000026253:c.799A>C	Yes
3	91135035	SNV	C	T	1	Unknown	64S_L4_I001.R1.clean (paired) trimmed (paired) (Reads) - locally realigned (Variants, CTRL), 65S_L5_I002.R1.clean (paired) trimmed (paired) (Reads) - locally realigned (Variants, CTRL)	2	3	66.6667	ENSGALT00000026385:c.839C>T	ENSGALP00000026335:p.Thr280Ile	ENSGALP00000026335:p.Thr280Ile	ENSGALT00000026385:c.839C>T	Yes
3	101891861	SNV	A	C	1	Unknown	64S_L4_I001.R1.clean (paired) trimmed (paired) (Reads) - locally realigned (Variants, CTRL), 65S_L5_I002.R1.clean (paired) trimmed (paired) (Reads) - locally realigned (Variants, CTRL), 66S_L2_I003.R1.clean (paired) trimmed (paired) (Reads) - locally realigned (Variants, CTRL)	3	3	100	ENSGALT00000026601:c.7129T>G	ENSGALP00000026550:p.Leu2377Val	ENSGALP00000026550:p.Leu2377Val	ENSGALT00000026601:c.7129T>G	Yes
3	101892142	SNV	G	A	1	Unknown	64S_L4_I001.R1.clean (paired) trimmed (paired) (Reads) - locally realigned (Variants, CTRL), 65S_L5_I002.R1.clean (paired) trimmed (paired) (Reads) - locally realigned (Variants, CTRL)	2	3	66.6667	ENSGALT00000026601:c.6848C>T	ENSGALP00000026550:p.Thr2283Ile	ENSGALP00000026550:p.Thr2283Ile	ENSGALT00000026601:c.6848C>T	Yes
3	101911837	SNV	G	A	1	Homozygous	65S_L5_I002.R1.clean (paired) trimmed (paired) (Reads) - locally realigned (Variants, CTRL), 66S_L2_I003.R1.clean (paired) trimmed (paired) (Reads) - locally realigned (Variants, CTRL)	2	3	66.6667	ENSGALT00000026601:c.104C>T	ENSGALP00000026550:p.Ala35Val	ENSGALP00000026550:p.Ala35Val	ENSGALT00000026601:c.104C>T	Yes
3	104628759	SNV	C	T	1	Heterozygous	64S_L4_I001.R1.clean (paired) trimmed (paired) (Reads) - locally realigned (Variants, CTRL), 65S_L5_I002.R1.clean (paired) trimmed (paired) (Reads) - locally realigned (Variants, CTRL)	2	3	66.6667	ENSGALT00000026715:c.4087G>A	ENSGALP00000026664:p.Val1363Ile	ENSGALP00000026664:p.Val1363Ile	ENSGALT00000026715:c.4087G>A	Yes
3	104630317	SNV	A	T	1	Unknown	64S_L4_I001.R1.clean (paired) trimmed (paired) (Reads) - locally realigned (Variants, CTRL), 65S_L5_I002.R1.clean (paired) trimmed (paired) (Reads) - locally realigned (Variants, CTRL)	2	3	66.6667	ENSGALT00000026715:c.2529T>A	ENSGALP00000026664:p.Asp843Glu	ENSGALP00000026664:p.Asp843Glu	ENSGALT00000026715:c.2529T>A	Yes
3	109671306	SNV	A	G	1	Unknown	64S_L4_I001.R1.clean (paired) trimmed (paired) (Reads) - locally realigned (Variants, CTRL), 65S_L5_I002.R1.clean (paired) trimmed (paired) (Reads) - locally realigned (Variants, CTRL)	2	3	66.6667	ENSGALT00000036677:c.[965A>G]; ENSGALT00000026983:c.[965A>G]	ENSGALP00000035888:p.[Asn322Ser]; ENSGALP00000026932:p.[Asn322Ser]	ENSGALP00000035888:p.Asn322Ser	ENSGALT00000036677:c.965A>G	Yes
4	9466347	SNV	C	T	1	Unknown	64S_L4_I001.R1.clean (paired) trimmed (paired) (Reads) - locally realigned (Variants, CTRL), 65S_L5_I002.R1.clean (paired) trimmed (paired) (Reads) - locally realigned (Variants, CTRL)	2	3	66.6667	ENSGALT00000011594:c.10G>A	ENSGALP00000011580:p.Glu4Lys	ENSGALP00000011580:p.Glu4Lys	ENSGALT00000011594:c.10G>A	Yes
4	32707320	SNV	G	T	1	Homozygous	64S_L4_I001.R1.clean (paired) trimmed (paired) (Reads) - locally realigned (Variants, CTRL), 65S_L5_I002.R1.clean (paired) trimmed (paired) (Reads) - locally realigned (Variants, CTRL)	2	3	66.6667	ENSGALT00000016385:c.782C>A	ENSGALP00000016366:p.Pro261His	ENSGALP00000016366:p.Pro261His	ENSGALT00000016385:c.782C>A	Yes
4	43889122	SNV	A	T	1	Unknown	64S_L4_I001.R1.clean (paired) trimmed (paired) (Reads) - locally realigned (Variants, CTRL), 66S_L2_I003.R1.clean (paired) trimmed (paired) (Reads) - locally realigned (Variants, CTRL)	2	3	66.6667	ENSGALT00000017629:c.775T>A	ENSGALP00000017608:p.Ser259Thr	ENSGALP00000017608:p.Ser259Thr	ENSGALT00000017629:c.775T>A	Yes
4	54147528	SNV	C	T	1	Unknown	65S_L5_I002.R1.clean (paired) trimmed (paired) (Reads) - locally realigned (Variants, CTRL), 66S_L2_I003.R1.clean (paired) trimmed (paired) (Reads) - locally realigned (Variants, CTRL)	2	3	66.6667	ENSGALT00000019558:c.3047G>A	ENSGALP00000019532:p.Arg1016His	ENSGALP00000019532:p.Arg1016His	ENSGALT00000019558:c.3047G>A	Yes
4	56717335	SNV	G	C	1	Unknown	64S_L4_I001.R1.clean (paired) trimmed (paired) (Reads) - locally realigned (Variants, CTRL), 66S_L2_I003.R1.clean (paired) trimmed (paired) (Reads) - locally realigned (Variants, CTRL)	2	3	66.6667	ENSGALT00000019715:c.12G>C	ENSGALP00000019689:p.Glu4Asp	ENSGALP00000019689:p.Glu4Asp	ENSGALT00000019715:c.12G>C	Yes
4	60652937	SNV	A	G	1	Heterozygous	64S_L4_I001.R1.clean (paired) trimmed (paired) (Reads) - locally realigned (Variants, CTRL), 65S_L5_I002.R1.clean (paired) trimmed (paired) (Reads) - locally realigned (Variants, CTRL)	2	3	66.6667	ENSGALT00000021697:c.917A>G	ENSGALP00000021662:p.Tyr306Cys	ENSGALP00000021662:p.Tyr306Cys	ENSGALT00000021697:c.917A>G	Yes
4	66439224	SNV	A	G	1	Unknown	64S_L4_I001.R1.clean (paired) trimmed (paired) (Reads) - locally realigned (Variants, CTRL), 66S_L2_I003.R1.clean (paired) trimmed (paired) (Reads) - locally realigned (Variants, CTRL)	2	3	66.6667	ENSGALT00000022965:c.376T>C	ENSGALP00000022923:p.Ser126Pro	ENSGALP00000022923:p.Ser126Pro	ENSGALT00000022965:c.376T>C	Yes
4	68651519	SNV	C	T	1	Heterozygous	65S_L5_I002.R1.clean (paired) trimmed (paired) (Reads) - locally realigned (Variants, CTRL), 66S_L2_I003.R1.clean (paired) trimmed (paired) (Reads) - locally realigned (Variants, CTRL)	2	3	66.6667	ENSGALT00000023095:c.3857G>A	ENSGALP00000023052:p.Ser1286Asn	ENSGALP00000023052:p.Ser1286Asn	ENSGALT00000023095:c.3857G>A	Yes
4	69120902	SNV	G	A	1	Unknown	64S_L4_I001.R1.clean (paired) trimmed (paired) (Reads) - locally realigned (Variants, CTRL), 66S_L2_I003.R1.clean (paired) trimmed (paired) (Reads) - locally realigned (Variants, CTRL)	2	3	66.6667	ENSGALT00000045694:c.320G>A	ENSGALP00000043467:p.Arg107Gln	ENSGALP00000043467:p.Arg107Gln	ENSGALT00000045694:c.320G>A	Yes
4	73096815	SNV	C	T	1	Unknown	65S_L5_I002.R1.clean (paired) trimmed (paired) (Reads) - locally realigned (Variants, CTRL), 66S_L2_I003.R1.clean (paired) trimmed (paired) (Reads) - locally realigned (Variants, CTRL)	2	3	66.6667	ENSGALT00000023229:c.2002G>A	ENSGALP00000023184:p.Ala668Thr	ENSGALP00000023184:p.Ala668Thr	ENSGALT00000023229:c.2002G>A	Yes
4	73116478	SNV	T	A	1	Heterozygous	64S_L4_I001.R1.clean (paired) trimmed (paired) (Reads) - locally realigned (Variants, CTRL), 66S_L2_I003.R1.clean (paired) trimmed (paired) (Reads) - locally realigned (Variants, CTRL)	2	3	66.6667	ENSGALT00000023231:c.883A>T	ENSGALP00000023186:p.Thr295Ser	ENSGALP00000023186:p.Thr295Ser	ENSGALT00000023231:c.883A>T	Yes
4	77834359	SNV	A	G	1	Unknown	65S_L5_I002.R1.clean (paired) trimmed (paired) (Reads) - locally realigned (Variants, CTRL), 66S_L2_I003.R1.clean (paired) trimmed (paired) (Reads) - locally realigned (Variants, CTRL)	2	3	66.6667	ENSGALT00000024121:c.1675T>C	ENSGALP00000024075:p.Phe559Leu	ENSGALP00000024075:p.Phe559Leu	ENSGALT00000024121:c.1675T>C	Yes
4	82461169	SNV	G	A	1	Heterozygous	64S_L4_I001.R1.clean (paired) trimmed (paired) (Reads) - locally realigned (Variants, CTRL), 65S_L5_I002.R1.clean (paired) trimmed (paired) (Reads) - locally realigned (Variants, CTRL)	2	3	66.6667	ENSGALT00000025307:c.80G>A	ENSGALP00000025261:p.Arg27His	ENSGALP00000025261:p.Arg27His	ENSGALT00000025307:c.80G>A	Yes
5	14425959..14425960	Deletion	AA	-	2	Heterozygous	64S_L4_I001.R1.clean (paired) trimmed (paired) (Reads) - locally realigned (Variants, CTRL), 65S_L5_I002.R1.clean (paired) trimmed (paired) (Reads) - locally realigned (Variants, CTRL)	2	3	66.6667	ENSGALT00000032694:c.505_506delAA	ENSGALP00000032057:p.Asn170fs	ENSGALP00000032057:p.Asn170fs	ENSGALT00000032694:c.505_506delAA	Yes
5	24507513	SNV	C	T	1	Unknown	64S_L4_I001.R1.clean (paired) trimmed (paired) (Reads) - locally realigned (Variants, CTRL), 65S_L5_I002.R1.clean (paired) trimmed (paired) (Reads) - locally realigned (Variants, CTRL)	2	3	66.6667	ENSGALT00000014533:c.8603G>A	ENSGALP00000014517:p.Arg2868His	ENSGALP00000014517:p.Arg2868His	ENSGALT00000014533:c.8603G>A	Yes
5	24702954..24702955	MNV	CT	TG	2	Unknown	64S_L4_I001.R1.clean (paired) trimmed (paired) (Reads) - locally realigned (Variants, CTRL), 66S_L2_I003.R1.clean (paired) trimmed (paired) (Reads) - locally realigned (Variants, CTRL)	2	3	66.6667	ENSGALT00000045962:c.99_100delAGinsCA	ENSGALP00000041291:p.Val34Ile	ENSGALP00000041291:p.Val34Ile	ENSGALT00000045962:c.99_100delAGinsCA	Yes
5	25287934	SNV	G	A	1	Heterozygous	64S_L4_I001.R1.clean (paired) trimmed (paired) (Reads) - locally realigned (Variants, CTRL), 66S_L2_I003.R1.clean (paired) trimmed (paired) (Reads) - locally realigned (Variants, CTRL)	2	3	66.6667	ENSGALT00000015050:c.4352C>T	ENSGALP00000015034:p.Thr1451Met	ENSGALP00000015034:p.Thr1451Met	ENSGALT00000015050:c.4352C>T	Yes
5	37356303^37356304	Insertion	-	AAA	3	Heterozygous	64S_L4_I001.R1.clean (paired) trimmed (paired) (Reads) - locally realigned (Variants, CTRL), 66S_L2_I003.R1.clean (paired) trimmed (paired) (Reads) - locally realigned (Variants, CTRL)	2	3	66.6667	ENSGALT00000016718:c.174_175insTTT	ENSGALP00000016699:p.Val58_Leu59insPhe	ENSGALP00000016699:p.Val58_Leu59insPhe	ENSGALT00000016718:c.174_175insTTT	Yes
5	45641174	SNV	G	A	1	Heterozygous	64S_L4_I001.R1.clean (paired) trimmed (paired) (Reads) - locally realigned (Variants, CTRL), 65S_L5_I002.R1.clean (paired) trimmed (paired) (Reads) - locally realigned (Variants, CTRL)	2	3	66.6667	ENSGALT00000018052:c.1103G>A	ENSGALP00000018030:p.Ser368Asn	ENSGALP00000018030:p.Ser368Asn	ENSGALT00000018052:c.1103G>A	Yes
5	53099771	SNV	C	T	1	Unknown	64S_L4_I001.R1.clean (paired) trimmed (paired) (Reads) - locally realigned (Variants, CTRL), 65S_L5_I002.R1.clean (paired) trimmed (paired) (Reads) - locally realigned (Variants, CTRL), 66S_L2_I003.R1.clean (paired) trimmed (paired) (Reads) - locally realigned (Variants, CTRL)	3	3	100	ENSGALT00000019277:c.703G>A	ENSGALP00000019252:p.Ala235Thr	ENSGALP00000019252:p.Ala235Thr	ENSGALT00000019277:c.703G>A	Yes
5	54142372..54142373	MNV	CA	TG	2	Homozygous	65S_L5_I002.R1.clean (paired) trimmed (paired) (Reads) - locally realigned (Variants, CTRL), 66S_L2_I003.R1.clean (paired) trimmed (paired) (Reads) - locally realigned (Variants, CTRL)	2	3	66.6667	ENSGALT00000019409:c.885_886delTGinsCA	ENSGALP00000019383:p.Val296Ile	ENSGALP00000019383:p.Val296Ile	ENSGALT00000019409:c.885_886delTGinsCA	Yes
5	54553664	SNV	A	G	1	Heterozygous	64S_L4_I001.R1.clean (paired) trimmed (paired) (Reads) - locally realigned (Variants, CTRL), 65S_L5_I002.R1.clean (paired) trimmed (paired) (Reads) - locally realigned (Variants, CTRL)	2	3	66.6667	ENSGALT00000019592:c.1204T>C	ENSGALP00000019566:p.Cys402Arg	ENSGALP00000019566:p.Cys402Arg	ENSGALT00000019592:c.1204T>C	Yes
5	56149761	SNV	G	C	1	Homozygous	65S_L5_I002.R1.clean (paired) trimmed (paired) (Reads) - locally realigned (Variants, CTRL), 66S_L2_I003.R1.clean (paired) trimmed (paired) (Reads) - locally realigned (Variants, CTRL)	2	3	66.6667	ENSGALT00000019869:c.2137G>C	ENSGALP00000019842:p.Ala713Pro	ENSGALP00000019842:p.Ala713Pro	ENSGALT00000019869:c.2137G>C	Yes
5	56149765	SNV	A	G	1	Homozygous	65S_L5_I002.R1.clean (paired) trimmed (paired) (Reads) - locally realigned (Variants, CTRL), 66S_L2_I003.R1.clean (paired) trimmed (paired) (Reads) - locally realigned (Variants, CTRL)	2	3	66.6667	ENSGALT00000019869:c.2141A>G	ENSGALP00000019842:p.Asp714Gly	ENSGALP00000019842:p.Asp714Gly	ENSGALT00000019869:c.2141A>G	Yes
5	56149767	SNV	A	G	1	Homozygous	65S_L5_I002.R1.clean (paired) trimmed (paired) (Reads) - locally realigned (Variants, CTRL), 66S_L2_I003.R1.clean (paired) trimmed (paired) (Reads) - locally realigned (Variants, CTRL)	2	3	66.6667	ENSGALT00000019869:c.2143A>G	ENSGALP00000019842:p.Thr715Ala	ENSGALP00000019842:p.Thr715Ala	ENSGALT00000019869:c.2143A>G	Yes
6	34385	Deletion	G	-	1	Unknown	64S_L4_I001.R1.clean (paired) trimmed (paired) (Reads) - locally realigned (Variants, CTRL), 65S_L5_I002.R1.clean (paired) trimmed (paired) (Reads) - locally realigned (Variants, CTRL)	2	3	66.6667	ENSGALT00000002803:c.338delG	ENSGALP00000002800:p.Ser113fs	ENSGALP00000002800:p.Ser113fs	ENSGALT00000002803:c.338delG	Yes
6	34723	SNV	A	G	1	Unknown	64S_L4_I001.R1.clean (paired) trimmed (paired) (Reads) - locally realigned (Variants, CTRL), 65S_L5_I002.R1.clean (paired) trimmed (paired) (Reads) - locally realigned (Variants, CTRL)	2	3	66.6667	ENSGALT00000002803:c.674A>G	ENSGALP00000002800:p.Lys225Arg	ENSGALP00000002800:p.Lys225Arg	ENSGALT00000002803:c.674A>G	Yes
6	34896	SNV	C	T	1	Homozygous	64S_L4_I001.R1.clean (paired) trimmed (paired) (Reads) - locally realigned (Variants, CTRL), 65S_L5_I002.R1.clean (paired) trimmed (paired) (Reads) - locally realigned (Variants, CTRL)	2	3	66.6667	ENSGALT00000002803:c.847C>T	ENSGALP00000002800:p.His283Tyr	ENSGALP00000002800:p.His283Tyr	ENSGALT00000002803:c.847C>T	Yes
6	7683810	SNV	G	A	1	Heterozygous	65S_L5_I002.R1.clean (paired) trimmed (paired) (Reads) - locally realigned (Variants, CTRL), 66S_L2_I003.R1.clean (paired) trimmed (paired) (Reads) - locally realigned (Variants, CTRL)	2	3	66.6667	ENSGALT00000004715:c.490G>A	ENSGALP00000004706:p.Gly164Arg	ENSGALP00000004706:p.Gly164Arg	ENSGALT00000004715:c.490G>A	Yes
6	10644375	SNV	T	C	1	Heterozygous	64S_L4_I001.R1.clean (paired) trimmed (paired) (Reads) - locally realigned (Variants, CTRL), 66S_L2_I003.R1.clean (paired) trimmed (paired) (Reads) - locally realigned (Variants, CTRL)	2	3	66.6667	ENSGALT00000043023:c.556A>G	ENSGALP00000043023:p.Thr186Ala	ENSGALP00000043023:p.Thr186Ala	ENSGALT00000043023:c.556A>G	Yes
6	16737829	SNV	G	C	1	Heterozygous	64S_L4_I001.R1.clean (paired) trimmed (paired) (Reads) - locally realigned (Variants, CTRL), 65S_L5_I002.R1.clean (paired) trimmed (paired) (Reads) - locally realigned (Variants, CTRL), 66S_L2_I003.R1.clean (paired) trimmed (paired) (Reads) - locally realigned (Variants, CTRL)	3	3	100	ENSGALT00000009308:c.778C>G	ENSGALP00000009294:p.Pro260Ala	ENSGALP00000009294:p.Pro260Ala	ENSGALT00000009308:c.778C>G	Yes
6	17342678	SNV	C	G	1	Heterozygous	64S_L4_I001.R1.clean (paired) trimmed (paired) (Reads) - locally realigned (Variants, CTRL), 66S_L2_I003.R1.clean (paired) trimmed (paired) (Reads) - locally realigned (Variants, CTRL)	2	3	66.6667	ENSGALT00000022900:c.1438G>C	ENSGALP00000022859:p.Asp480His	ENSGALP00000022859:p.Asp480His	ENSGALT00000022900:c.1438G>C	Yes
6	20553547..20553549	Deletion	ATC	-	3	Heterozygous	64S_L4_I001.R1.clean (paired) trimmed (paired) (Reads) - locally realigned (Variants, CTRL), 65S_L5_I002.R1.clean (paired) trimmed (paired) (Reads) - locally realigned (Variants, CTRL)	2	3	66.6667	ENSGALT00000033294:c.553_555delGAT	ENSGALP00000032653:p.Asp185del	ENSGALP00000032653:p.Asp185del	ENSGALT00000033294:c.553_555delGAT	Yes
6	27100765	SNV	A	T	1	Homozygous	64S_L4_I001.R1.clean (paired) trimmed (paired) (Reads) - locally realigned (Variants, CTRL), 66S_L2_I003.R1.clean (paired) trimmed (paired) (Reads) - locally realigned (Variants, CTRL)	2	3	66.6667	ENSGALT00000033097:c.602T>A	ENSGALP00000032457:p.Val201Asp	ENSGALP00000032457:p.Val201Asp	ENSGALT00000033097:c.602T>A	Yes
6	27131302	SNV	C	T	1	Unknown	65S_L5_I002.R1.clean (paired) trimmed (paired) (Reads) - locally realigned (Variants, CTRL), 66S_L2_I003.R1.clean (paired) trimmed (paired) (Reads) - locally realigned (Variants, CTRL)	2	3	66.6667	ENSGALT00000014546:c.1889C>T	ENSGALP00000014530:p.Pro630Leu	ENSGALP00000014530:p.Pro630Leu	ENSGALT00000014546:c.1889C>T	Yes
6	28504640	SNV	C	A	1	Unknown	64S_L4_I001.R1.clean (paired) trimmed (paired) (Reads) - locally realigned (Variants, CTRL), 65S_L5_I002.R1.clean (paired) trimmed (paired) (Reads) - locally realigned (Variants, CTRL)	2	3	66.6667	ENSGALT00000015063:c.586C>A	ENSGALP00000015047:p.Pro196Thr	ENSGALP00000015047:p.Pro196Thr	ENSGALT00000015063:c.586C>A	Yes
6	28510019	SNV	G	A	1	Homozygous	64S_L4_I001.R1.clean (paired) trimmed (paired) (Reads) - locally realigned (Variants, CTRL), 65S_L5_I002.R1.clean (paired) trimmed (paired) (Reads) - locally realigned (Variants, CTRL)	2	3	66.6667	ENSGALT00000015063:c.1036G>A	ENSGALP00000015047:p.Gly346Arg	ENSGALP00000015047:p.Gly346Arg	ENSGALT00000015063:c.1036G>A	Yes
6	28510076	SNV	C	A	1	Homozygous	64S_L4_I001.R1.clean (paired) trimmed (paired) (Reads) - locally realigned (Variants, CTRL), 65S_L5_I002.R1.clean (paired) trimmed (paired) (Reads) - locally realigned (Variants, CTRL)	2	3	66.6667	ENSGALT00000015063:c.1093C>A	ENSGALP00000015047:p.Leu365Ile	ENSGALP00000015047:p.Leu365Ile	ENSGALT00000015063:c.1093C>A	Yes
6	32906359	SNV	C	T	1	Unknown	65S_L5_I002.R1.clean (paired) trimmed (paired) (Reads) - locally realigned (Variants, CTRL), 66S_L2_I003.R1.clean (paired) trimmed (paired) (Reads) - locally realigned (Variants, CTRL)	2	3	66.6667	ENSGALT00000043356:c.4760C>T	ENSGALP00000043196:p.Pro1587Leu	ENSGALP00000043196:p.Pro1587Leu	ENSGALT00000043356:c.4760C>T	Yes
7	4177397	SNV	C	T	1	Heterozygous	65S_L5_I002.R1.clean (paired) trimmed (paired) (Reads) - locally realigned (Variants, CTRL), 66S_L2_I003.R1.clean (paired) trimmed (paired) (Reads) - locally realigned (Variants, CTRL)	2	3	66.6667	ENSGALT00000005512:c.[1261G>A]; ENSGALT00000046057:c.[1396G>A]	ENSGALP00000005502:p.[Glu421Lys]; ENSGALP00000042058:p.[Glu466Lys]	ENSGALP00000005502:p.Glu421Lys	ENSGALT00000005512:c.1261G>A	Yes
7	10674861	SNV	T	C	1	Unknown	64S_L4_I001.R1.clean (paired) trimmed (paired) (Reads) - locally realigned (Variants, CTRL), 66S_L2_I003.R1.clean (paired) trimmed (paired) (Reads) - locally realigned (Variants, CTRL)	2	3	66.6667	ENSGALT00000013252:c.1189A>G	ENSGALP00000013237:p.Lys397Glu	ENSGALP00000013237:p.Lys397Glu	ENSGALT00000013252:c.1189A>G	Yes
7	19617213	SNV	C	A	1	Unknown	64S_L4_I001.R1.clean (paired) trimmed (paired) (Reads) - locally realigned (Variants, CTRL), 65S_L5_I002.R1.clean (paired) trimmed (paired) (Reads) - locally realigned (Variants, CTRL)	2	3	66.6667	ENSGALT00000018021:c.3394C>A	ENSGALP00000017999:p.Pro1132Thr	ENSGALP00000017999:p.Pro1132Thr	ENSGALT00000018021:c.3394C>A	Yes
7	29319113	SNV	T	C	1	Heterozygous	64S_L4_I001.R1.clean (paired) trimmed (paired) (Reads) - locally realigned (Variants, CTRL), 65S_L5_I002.R1.clean (paired) trimmed (paired) (Reads) - locally realigned (Variants, CTRL)	2	3	66.6667	ENSGALT00000019884:c.5584A>G	ENSGALP00000019857:p.Lys1862Glu	ENSGALP00000019857:p.Lys1862Glu	ENSGALT00000019884:c.5584A>G	Yes
7	29995121	SNV	T	A	1	Heterozygous	64S_L4_I001.R1.clean (paired) trimmed (paired) (Reads) - locally realigned (Variants, CTRL), 65S_L5_I002.R1.clean (paired) trimmed (paired) (Reads) - locally realigned (Variants, CTRL)	2	3	66.6667	ENSGALT00000045672:c.1413A>T	ENSGALP00000043063:p.Gln471His	ENSGALP00000043063:p.Gln471His	ENSGALT00000045672:c.1413A>T	Yes
7	30026362	SNV	T	C	1	Unknown	64S_L4_I001.R1.clean (paired) trimmed (paired) (Reads) - locally realigned (Variants, CTRL), 66S_L2_I003.R1.clean (paired) trimmed (paired) (Reads) - locally realigned (Variants, CTRL)	2	3	66.6667	ENSGALT00000019959:c.2852A>G	ENSGALP00000019932:p.His951Arg	ENSGALP00000019932:p.His951Arg	ENSGALT00000019959:c.2852A>G	Yes
7	31447067	SNV	G	A	1	Unknown	65S_L5_I002.R1.clean (paired) trimmed (paired) (Reads) - locally realigned (Variants, CTRL), 66S_L2_I003.R1.clean (paired) trimmed (paired) (Reads) - locally realigned (Variants, CTRL)	2	3	66.6667	ENSGALT00000020272:c.8540C>T	ENSGALP00000020245:p.Ser2847Leu	ENSGALP00000020245:p.Ser2847Leu	ENSGALT00000020272:c.8540C>T	Yes
8	2645327..2645328	MNV	CA	TG	2	Heterozygous	64S_L4_I001.R1.clean (paired) trimmed (paired) (Reads) - locally realigned (Variants, CTRL), 66S_L2_I003.R1.clean (paired) trimmed (paired) (Reads) - locally realigned (Variants, CTRL)	2	3	66.6667	ENSGALT00000003831:c.3137_3138delTGinsCA	ENSGALP00000003823:p.Leu1046Ser	ENSGALP00000003823:p.Leu1046Ser	ENSGALT00000003831:c.3137_3138delTGinsCA	Yes
8	3588095..3588096	MNV	CA	TG	2	Homozygous	64S_L4_I001.R1.clean (paired) trimmed (paired) (Reads) - locally realigned (Variants, CTRL), 66S_L2_I003.R1.clean (paired) trimmed (paired) (Reads) - locally realigned (Variants, CTRL)	2	3	66.6667	ENSGALT00000045727:c.243_244delTGinsCA	ENSGALP00000043269:p.Val82Met	ENSGALP00000043269:p.Val82Met	ENSGALT00000045727:c.243_244delTGinsCA	Yes
8	7066463	SNV	C	G	1	Heterozygous	65S_L5_I002.R1.clean (paired) trimmed (paired) (Reads) - locally realigned (Variants, CTRL), 66S_L2_I003.R1.clean (paired) trimmed (paired) (Reads) - locally realigned (Variants, CTRL)	2	3	66.6667	ENSGALT00000043017:c.[1211G>C]; ENSGALT00000007224:c.[1211G>C]	ENSGALP00000040839:p.[Ser404Thr]; ENSGALP00000007212:p.[Ser404Thr]	ENSGALP00000040839:p.Ser404Thr	ENSGALT00000043017:c.1211G>C	Yes
8	7274817	SNV	C	T	1	Unknown	64S_L4_I001.R1.clean (paired) trimmed (paired) (Reads) - locally realigned (Variants, CTRL), 65S_L5_I002.R1.clean (paired) trimmed (paired) (Reads) - locally realigned (Variants, CTRL)	2	3	66.6667	ENSGALT00000007287:c.[115G>A]; ENSGALT00000033607:c.[115G>A]	ENSGALP00000007275:p.[Asp39Asn]; ENSGALP00000032966:p.[Asp39Asn]	ENSGALP00000032966:p.Asp39Asn	ENSGALT00000033607:c.115G>A	Yes
8	13485492	SNV	C	T	1	Unknown	64S_L4_I001.R1.clean (paired) trimmed (paired) (Reads) - locally realigned (Variants, CTRL), 65S_L5_I002.R1.clean (paired) trimmed (paired) (Reads) - locally realigned (Variants, CTRL), 66S_L2_I003.R1.clean (paired) trimmed (paired) (Reads) - locally realigned (Variants, CTRL)	3	3	100	ENSGALT00000009827:c.218C>T	ENSGALP00000009813:p.Pro73Leu	ENSGALP00000009813:p.Pro73Leu	ENSGALT00000009827:c.218C>T	Yes
8	14924000	SNV	T	A	1	Unknown	65S_L5_I002.R1.clean (paired) trimmed (paired) (Reads) - locally realigned (Variants, CTRL), 66S_L2_I003.R1.clean (paired) trimmed (paired) (Reads) - locally realigned (Variants, CTRL)	2	3	66.6667	ENSGALT00000010221:c.697A>T	ENSGALP00000010207:p.Thr233Ser	ENSGALP00000010207:p.Thr233Ser	ENSGALT00000010221:c.697A>T	Yes
8	26394277	SNV	C	G	1	Homozygous	64S_L4_I001.R1.clean (paired) trimmed (paired) (Reads) - locally realigned (Variants, CTRL), 66S_L2_I003.R1.clean (paired) trimmed (paired) (Reads) - locally realigned (Variants, CTRL)	2	3	66.6667	ENSGALT00000017833:c.727C>G	ENSGALP00000017812:p.Pro243Ala	ENSGALP00000017812:p.Pro243Ala	ENSGALT00000017833:c.727C>G	Yes
9	9968171	SNV	T	G	1	Heterozygous	64S_L4_I001.R1.clean (paired) trimmed (paired) (Reads) - locally realigned (Variants, CTRL), 65S_L5_I002.R1.clean (paired) trimmed (paired) (Reads) - locally realigned (Variants, CTRL)	2	3	66.6667	ENSGALT00000004194:c.1795A>C	ENSGALP00000004185:p.Ile599Leu	ENSGALP00000004185:p.Ile599Leu	ENSGALT00000004194:c.1795A>C	Yes
9	12577504	SNV	A	T	1	Homozygous	64S_L4_I001.R1.clean (paired) trimmed (paired) (Reads) - locally realigned (Variants, CTRL), 65S_L5_I002.R1.clean (paired) trimmed (paired) (Reads) - locally realigned (Variants, CTRL)	2	3	66.6667	ENSGALT00000011624:c.1767A>T	ENSGALP00000011610:p.Glu589Asp	ENSGALP00000011610:p.Glu589Asp	ENSGALT00000011624:c.1767A>T	Yes
9	15805978	SNV	G	A	1	Heterozygous	64S_L4_I001.R1.clean (paired) trimmed (paired) (Reads) - locally realigned (Variants, CTRL), 66S_L2_I003.R1.clean (paired) trimmed (paired) (Reads) - locally realigned (Variants, CTRL)	2	3	66.6667	ENSGALT00000014227:c.1865G>A	ENSGALP00000014211:p.Ser622Asn	ENSGALP00000014211:p.Ser622Asn	ENSGALT00000014227:c.1865G>A	Yes
10	472008	SNV	A	G	1	Heterozygous	64S_L4_I001.R1.clean (paired) trimmed (paired) (Reads) - locally realigned (Variants, CTRL), 65S_L5_I002.R1.clean (paired) trimmed (paired) (Reads) - locally realigned (Variants, CTRL)	2	3	66.6667	ENSGALT00000003900:c.746A>G	ENSGALP00000003891:p.Asn249Ser	ENSGALP00000003891:p.Asn249Ser	ENSGALT00000003900:c.746A>G	Yes
10	10165987	SNV	A	G	1	Heterozygous	64S_L4_I001.R1.clean (paired) trimmed (paired) (Reads) - locally realigned (Variants, CTRL), 66S_L2_I003.R1.clean (paired) trimmed (paired) (Reads) - locally realigned (Variants, CTRL)	2	3	66.6667	ENSGALT00000009112:c.1987A>G	ENSGALP00000009098:p.Ile663Val	ENSGALP00000009098:p.Ile663Val	ENSGALT00000009112:c.1987A>G	Yes
10	11164646	SNV	A	G	1	Heterozygous	64S_L4_I001.R1.clean (paired) trimmed (paired) (Reads) - locally realigned (Variants, CTRL), 65S_L5_I002.R1.clean (paired) trimmed (paired) (Reads) - locally realigned (Variants, CTRL)	2	3	66.6667	ENSGALT00000009874:c.344T>C	ENSGALP00000009860:p.Ile115Thr	ENSGALP00000009860:p.Ile115Thr	ENSGALT00000009874:c.344T>C	Yes
10	11207361	SNV	G	C	1	Unknown	64S_L4_I001.R1.clean (paired) trimmed (paired) (Reads) - locally realigned (Variants, CTRL), 66S_L2_I003.R1.clean (paired) trimmed (paired) (Reads) - locally realigned (Variants, CTRL)	2	3	66.6667	ENSGALT00000038669:c.711G>C	ENSGALP00000037877:p.Leu237Phe	ENSGALP00000037877:p.Leu237Phe	ENSGALT00000038669:c.711G>C	Yes
11	6034129	SNV	G	A	1	Homozygous	64S_L4_I001.R1.clean (paired) trimmed (paired) (Reads) - locally realigned (Variants, CTRL), 66S_L2_I003.R1.clean (paired) trimmed (paired) (Reads) - locally realigned (Variants, CTRL)	2	3	66.6667	ENSGALT00000006090:c.521C>T	ENSGALP00000006080:p.Ser174Phe	ENSGALP00000006080:p.Ser174Phe	ENSGALT00000006090:c.521C>T	Yes
11	7284541	SNV	G	T	1	Heterozygous	64S_L4_I001.R1.clean (paired) trimmed (paired) (Reads) - locally realigned (Variants, CTRL), 66S_L2_I003.R1.clean (paired) trimmed (paired) (Reads) - locally realigned (Variants, CTRL)	2	3	66.6667	ENSGALT00000006871:c.137G>T	ENSGALP00000006860:p.Arg46Ile	ENSGALP00000006860:p.Arg46Ile	ENSGALT00000006871:c.137G>T	Yes
11	16838921	SNV	G	A	1	Heterozygous	65S_L5_I002.R1.clean (paired) trimmed (paired) (Reads) - locally realigned (Variants, CTRL), 66S_L2_I003.R1.clean (paired) trimmed (paired) (Reads) - locally realigned (Variants, CTRL)	2	3	66.6667	ENSGALT00000009186:c.610G>A	ENSGALP00000009172:p.Val204Ile	ENSGALP00000009172:p.Val204Ile	ENSGALT00000009186:c.610G>A	Yes
12	3082713	SNV	A	G	1	Heterozygous	65S_L5_I002.R1.clean (paired) trimmed (paired) (Reads) - locally realigned (Variants, CTRL), 66S_L2_I003.R1.clean (paired) trimmed (paired) (Reads) - locally realigned (Variants, CTRL)	2	3	66.6667	ENSGALT00000006843:c.8017A>G	ENSGALP00000006832:p.Met2673Val	ENSGALP00000006832:p.Met2673Val	ENSGALT00000006843:c.8017A>G	Yes
12	16470798	SNV	A	G	1	Unknown	65S_L5_I002.R1.clean (paired) trimmed (paired) (Reads) - locally realigned (Variants, CTRL), 66S_L2_I003.R1.clean (paired) trimmed (paired) (Reads) - locally realigned (Variants, CTRL)	2	3	66.6667	ENSGALT00000012646:c.775T>C	ENSGALP00000012632:p.Tyr259His	ENSGALP00000012632:p.Tyr259His	ENSGALT00000012646:c.775T>C	Yes
12	16470810	SNV	T	C	1	Unknown	64S_L4_I001.R1.clean (paired) trimmed (paired) (Reads) - locally realigned (Variants, CTRL), 65S_L5_I002.R1.clean (paired) trimmed (paired) (Reads) - locally realigned (Variants, CTRL), 66S_L2_I003.R1.clean (paired) trimmed (paired) (Reads) - locally realigned (Variants, CTRL)	3	3	100	ENSGALT00000012646:c.763A>G	ENSGALP00000012632:p.Thr255Ala	ENSGALP00000012632:p.Thr255Ala	ENSGALT00000012646:c.763A>G	Yes
13	264504..264509	Deletion	CCCGAG	-	6	Unknown	65S_L5_I002.R1.clean (paired) trimmed (paired) (Reads) - locally realigned (Variants, CTRL), 66S_L2_I003.R1.clean (paired) trimmed (paired) (Reads) - locally realigned (Variants, CTRL)	2	3	66.6667	ENSGALT00000045006:c.1527_1532delCTCGGG	ENSGALP00000042634:p.Ser510_Gly511del	ENSGALP00000042634:p.Ser510_Gly511del	ENSGALT00000045006:c.1527_1532delCTCGGG	Yes
13	264513..264514	Deletion	GA	-	2	Unknown	65S_L5_I002.R1.clean (paired) trimmed (paired) (Reads) - locally realigned (Variants, CTRL), 66S_L2_I003.R1.clean (paired) trimmed (paired) (Reads) - locally realigned (Variants, CTRL)	2	3	66.6667	ENSGALT00000045006:c.1522_1523delTC	ENSGALP00000042634:p.Ser508fs	ENSGALP00000042634:p.Ser508fs	ENSGALT00000045006:c.1522_1523delTC	Yes
13	264517..264526	Deletion	CCGAGCCCGA	-	10	Homozygous	65S_L5_I002.R1.clean (paired) trimmed (paired) (Reads) - locally realigned (Variants, CTRL), 66S_L2_I003.R1.clean (paired) trimmed (paired) (Reads) - locally realigned (Variants, CTRL)	2	3	66.6667	ENSGALT00000045006:c.1510_1519delTCGGGCTCGG	ENSGALP00000042634:p.Ser504fs	ENSGALP00000042634:p.Ser504fs	ENSGALT00000045006:c.1510_1519delTCGGGCTCGG	Yes
13	302007..302008	MNV	GA	AC	2	Heterozygous	64S_L4_I001.R1.clean (paired) trimmed (paired) (Reads) - locally realigned (Variants, CTRL), 65S_L5_I002.R1.clean (paired) trimmed (paired) (Reads) - locally realigned (Variants, CTRL)	2	3	66.6667	ENSGALT00000041288:c.845_846delTCinsGT	ENSGALP00000040493:p.Val282Gly	ENSGALP00000040493:p.Val282Gly	ENSGALT00000041288:c.845_846delTCinsGT	Yes
13	10603046	SNV	A	T	1	Heterozygous	65S_L5_I002.R1.clean (paired) trimmed (paired) (Reads) - locally realigned (Variants, CTRL), 66S_L2_I003.R1.clean (paired) trimmed (paired) (Reads) - locally realigned (Variants, CTRL)	2	3	66.6667	ENSGALT00000044300:c.1749A>T	ENSGALP00000042930:p.Arg583Ser	ENSGALP00000042930:p.Arg583Ser	ENSGALT00000044300:c.1749A>T	Yes
13	13618912	SNV	A	G	1	Heterozygous	64S_L4_I001.R1.clean (paired) trimmed (paired) (Reads) - locally realigned (Variants, CTRL), 66S_L2_I003.R1.clean (paired) trimmed (paired) (Reads) - locally realigned (Variants, CTRL)	2	3	66.6667	ENSGALT00000023235:c.482A>G	ENSGALP00000023190:p.Gln161Arg	ENSGALP00000023190:p.Gln161Arg	ENSGALT00000023235:c.482A>G	Yes
14	6552308	SNV	A	G	1	Homozygous	65S_L5_I002.R1.clean (paired) trimmed (paired) (Reads) - locally realigned (Variants, CTRL), 66S_L2_I003.R1.clean (paired) trimmed (paired) (Reads) - locally realigned (Variants, CTRL)	2	3	66.6667	ENSGALT00000009556:c.373A>G	ENSGALP00000009542:p.Met125Val	ENSGALP00000009542:p.Met125Val	ENSGALT00000009556:c.373A>G	Yes
14	11917058	SNV	G	A	1	Unknown	65S_L5_I002.R1.clean (paired) trimmed (paired) (Reads) - locally realigned (Variants, CTRL), 66S_L2_I003.R1.clean (paired) trimmed (paired) (Reads) - locally realigned (Variants, CTRL)	2	3	66.6667	ENSGALT00000000970:c.1184C>T	ENSGALP00000000968:p.Thr395Ile	ENSGALP00000000968:p.Thr395Ile	ENSGALT00000000970:c.1184C>T	Yes
14	11917631	SNV	G	A	1	Unknown	65S_L5_I002.R1.clean (paired) trimmed (paired) (Reads) - locally realigned (Variants, CTRL), 66S_L2_I003.R1.clean (paired) trimmed (paired) (Reads) - locally realigned (Variants, CTRL)	2	3	66.6667	ENSGALT00000000970:c.1055C>T	ENSGALP00000000968:p.Ser352Phe	ENSGALP00000000968:p.Ser352Phe	ENSGALT00000000970:c.1055C>T	Yes
14	12449505	SNV	T	C	1	Heterozygous	64S_L4_I001.R1.clean (paired) trimmed (paired) (Reads) - locally realigned (Variants, CTRL), 65S_L5_I002.R1.clean (paired) trimmed (paired) (Reads) - locally realigned (Variants, CTRL)	2	3	66.6667	ENSGALT00000012367:c.[1436+999A>G]; ENSGALT00000046089:c.[1378A>G]	ENSGALP00000042517:p.Arg460Gly		ENSGALT00000012367:c.1436+999A>G	Yes
15	668314	SNV	G	A	1	Unknown	64S_L4_I001.R1.clean (paired) trimmed (paired) (Reads) - locally realigned (Variants, CTRL), 65S_L5_I002.R1.clean (paired) trimmed (paired) (Reads) - locally realigned (Variants, CTRL)	2	3	66.6667	ENSGALT00000002464:c.586G>A	ENSGALP00000002461:p.Ala196Thr	ENSGALP00000002461:p.Ala196Thr	ENSGALT00000002464:c.586G>A	Yes
15	3722088..3722089	MNV	AT	GC	2	Homozygous	64S_L4_I001.R1.clean (paired) trimmed (paired) (Reads) - locally realigned (Variants, CTRL), 65S_L5_I002.R1.clean (paired) trimmed (paired) (Reads) - locally realigned (Variants, CTRL)	2	3	66.6667	ENSGALT00000034720:c.443_444delATinsGC	ENSGALP00000034077:p.His148Arg	ENSGALP00000034077:p.His148Arg	ENSGALT00000034720:c.443_444delATinsGC	Yes
16	380952	SNV	T	A	1	Homozygous	64S_L4_I001.R1.clean (paired) trimmed (paired) (Reads) - locally realigned (Variants, CTRL), 66S_L2_I003.R1.clean (paired) trimmed (paired) (Reads) - locally realigned (Variants, CTRL)	2	3	66.6667	ENSGALT00000028239:c.634A>T	ENSGALP00000028184:p.Ile212Phe	ENSGALP00000028184:p.Ile212Phe	ENSGALT00000028239:c.634A>T	Yes
17	4517769	SNV	C	T	1	Heterozygous	65S_L5_I002.R1.clean (paired) trimmed (paired) (Reads) - locally realigned (Variants, CTRL), 66S_L2_I003.R1.clean (paired) trimmed (paired) (Reads) - locally realigned (Variants, CTRL)	2	3	66.6667	ENSGALT00000011292:c.3586G>A	ENSGALP00000011278:p.Ala1196Thr	ENSGALP00000011278:p.Ala1196Thr	ENSGALT00000011292:c.3586G>A	Yes
17	5225945	SNV	G	C	1	Heterozygous	64S_L4_I001.R1.clean (paired) trimmed (paired) (Reads) - locally realigned (Variants, CTRL), 66S_L2_I003.R1.clean (paired) trimmed (paired) (Reads) - locally realigned (Variants, CTRL)	2	3	66.6667	ENSGALT00000007470:c.1276G>C	ENSGALP00000007458:p.Val426Leu	ENSGALP00000007458:p.Val426Leu	ENSGALT00000007470:c.1276G>C	Yes
17	9570740	SNV	C	G	1	Unknown	64S_L4_I001.R1.clean (paired) trimmed (paired) (Reads) - locally realigned (Variants, CTRL), 66S_L2_I003.R1.clean (paired) trimmed (paired) (Reads) - locally realigned (Variants, CTRL)	2	3	66.6667	ENSGALT00000001514:c.1328C>G	ENSGALP00000001512:p.Ser443Cys	ENSGALP00000001512:p.Ser443Cys	ENSGALT00000001514:c.1328C>G	Yes
19	5620971	Deletion	A	-	1	Homozygous	64S_L4_I001.R1.clean (paired) trimmed (paired) (Reads) - locally realigned (Variants, CTRL), 66S_L2_I003.R1.clean (paired) trimmed (paired) (Reads) - locally realigned (Variants, CTRL)	2	3	66.6667	ENSGALT00000005046:c.1263delT	ENSGALP00000005037:p.Asp421fs	ENSGALP00000005037:p.Asp421fs	ENSGALT00000005046:c.1263delT	Yes
19	5620973..5620974	Deletion	CA	-	2	Homozygous	64S_L4_I001.R1.clean (paired) trimmed (paired) (Reads) - locally realigned (Variants, CTRL), 66S_L2_I003.R1.clean (paired) trimmed (paired) (Reads) - locally realigned (Variants, CTRL)	2	3	66.6667	ENSGALT00000005046:c.1260_1261delTG	ENSGALP00000005037:p.Asp420fs	ENSGALP00000005037:p.Asp420fs	ENSGALT00000005046:c.1260_1261delTG	Yes
19	6274023	SNV	G	T	1	Homozygous	64S_L4_I001.R1.clean (paired) trimmed (paired) (Reads) - locally realigned (Variants, CTRL), 66S_L2_I003.R1.clean (paired) trimmed (paired) (Reads) - locally realigned (Variants, CTRL)	2	3	66.6667	ENSGALT00000006898:c.376G>T	ENSGALP00000006887:p.Ala126Ser	ENSGALP00000006887:p.Ala126Ser	ENSGALT00000006898:c.376G>T	Yes
19	7376043	SNV	T	C	1	Homozygous	64S_L4_I001.R1.clean (paired) trimmed (paired) (Reads) - locally realigned (Variants, CTRL), 66S_L2_I003.R1.clean (paired) trimmed (paired) (Reads) - locally realigned (Variants, CTRL)	2	3	66.6667	ENSGALT00000008304:c.1267A>G	ENSGALP00000008290:p.Ile423Val	ENSGALP00000008290:p.Ile423Val	ENSGALT00000008304:c.1267A>G	Yes
19	8104527	SNV	A	T	1	Unknown	64S_L4_I001.R1.clean (paired) trimmed (paired) (Reads) - locally realigned (Variants, CTRL), 65S_L5_I002.R1.clean (paired) trimmed (paired) (Reads) - locally realigned (Variants, CTRL), 66S_L2_I003.R1.clean (paired) trimmed (paired) (Reads) - locally realigned (Variants, CTRL)	3	3	100	ENSGALT00000008605:c.48T>A	ENSGALP00000008591:p.Cys16*	ENSGALP00000008591:p.Cys16*	ENSGALT00000008605:c.48T>A	Yes
20	1846434	SNV	C	G	1	Homozygous	65S_L5_I002.R1.clean (paired) trimmed (paired) (Reads) - locally realigned (Variants, CTRL), 66S_L2_I003.R1.clean (paired) trimmed (paired) (Reads) - locally realigned (Variants, CTRL)	2	3	66.6667	ENSGALT00000003157:c.1171C>G	ENSGALP00000003152:p.Leu391Val	ENSGALP00000003152:p.Leu391Val	ENSGALT00000003157:c.1171C>G	Yes
20	7189197	SNV	C	T	1	Heterozygous	64S_L4_I001.R1.clean (paired) trimmed (paired) (Reads) - locally realigned (Variants, CTRL), 65S_L5_I002.R1.clean (paired) trimmed (paired) (Reads) - locally realigned (Variants, CTRL)	2	3	66.6667	ENSGALT00000039827:c.[3028G>A]; ENSGALT00000007790:c.[2983G>A]	ENSGALP00000039037:p.[Val1010Met]; ENSGALP00000007777:p.[Val995Met]	ENSGALP00000039037:p.Val1010Met	ENSGALT00000039827:c.3028G>A	Yes
20	7194278	SNV	G	C	1	Heterozygous	64S_L4_I001.R1.clean (paired) trimmed (paired) (Reads) - locally realigned (Variants, CTRL), 65S_L5_I002.R1.clean (paired) trimmed (paired) (Reads) - locally realigned (Variants, CTRL)	2	3	66.6667	ENSGALT00000039827:c.[2305C>G]; ENSGALT00000007790:c.[2281C>G]	ENSGALP00000039037:p.[Gln769Glu]; ENSGALP00000007777:p.[Gln761Glu]	ENSGALP00000039037:p.Gln769Glu	ENSGALT00000039827:c.2305C>G	Yes
21	5473153	SNV	C	T	1	Unknown	64S_L4_I001.R1.clean (paired) trimmed (paired) (Reads) - locally realigned (Variants, CTRL), 65S_L5_I002.R1.clean (paired) trimmed (paired) (Reads) - locally realigned (Variants, CTRL)	2	3	66.6667	ENSGALT00000007049:c.742G>A	ENSGALP00000007037:p.Gly248Ser	ENSGALP00000007037:p.Gly248Ser	ENSGALT00000007049:c.742G>A	Yes
24	2526668	SNV	G	C	1	Homozygous	64S_L4_I001.R1.clean (paired) trimmed (paired) (Reads) - locally realigned (Variants, CTRL), 65S_L5_I002.R1.clean (paired) trimmed (paired) (Reads) - locally realigned (Variants, CTRL)	2	3	66.6667	ENSGALT00000002261:c.2677C>G	ENSGALP00000002259:p.Pro893Ala	ENSGALP00000002259:p.Pro893Ala	ENSGALT00000002261:c.2677C>G	Yes
26	1062805	SNV	C	A	1	Unknown	64S_L4_I001.R1.clean (paired) trimmed (paired) (Reads) - locally realigned (Variants, CTRL), 65S_L5_I002.R1.clean (paired) trimmed (paired) (Reads) - locally realigned (Variants, CTRL)	2	3	66.6667	ENSGALT00000000145:c.2196G>T	ENSGALP00000000144:p.Trp732Cys	ENSGALP00000000144:p.Trp732Cys	ENSGALT00000000145:c.2196G>T	Yes
Z	2194282	SNV	A	G	1	Heterozygous	64S_L4_I001.R1.clean (paired) trimmed (paired) (Reads) - locally realigned (Variants, CTRL), 66S_L2_I003.R1.clean (paired) trimmed (paired) (Reads) - locally realigned (Variants, CTRL)	2	3	66.6667	ENSGALT00000002659:c.2654A>G	ENSGALP00000002656:p.Asn885Ser	ENSGALP00000002656:p.Asn885Ser	ENSGALT00000002659:c.2654A>G	Yes
Z	9332393	SNV	G	A	1	Heterozygous	64S_L4_I001.R1.clean (paired) trimmed (paired) (Reads) - locally realigned (Variants, CTRL), 66S_L2_I003.R1.clean (paired) trimmed (paired) (Reads) - locally realigned (Variants, CTRL)	2	3	66.6667	ENSGALT00000004498:c.3098C>T	ENSGALP00000004489:p.Ala1033Val	ENSGALP00000004489:p.Ala1033Val	ENSGALT00000004498:c.3098C>T	Yes
Z	20415784	SNV	T	C	1	Heterozygous	64S_L4_I001.R1.clean (paired) trimmed (paired) (Reads) - locally realigned (Variants, CTRL), 65S_L5_I002.R1.clean (paired) trimmed (paired) (Reads) - locally realigned (Variants, CTRL)	2	3	66.6667	ENSGALT00000023789:c.410A>G	ENSGALP00000023743:p.Lys137Arg	ENSGALP00000023743:p.Lys137Arg	ENSGALT00000023789:c.410A>G	Yes
Z	24769031	SNV	C	T	1	Unknown	64S_L4_I001.R1.clean (paired) trimmed (paired) (Reads) - locally realigned (Variants, CTRL), 66S_L2_I003.R1.clean (paired) trimmed (paired) (Reads) - locally realigned (Variants, CTRL)	2	3	66.6667	ENSGALT00000024224:c.772G>A	ENSGALP00000024178:p.Gly258Arg	ENSGALP00000024178:p.Gly258Arg	ENSGALT00000024224:c.772G>A	Yes
Z	37302552..37302557	Deletion	TTCATA	-	6	Homozygous	64S_L4_I001.R1.clean (paired) trimmed (paired) (Reads) - locally realigned (Variants, CTRL), 65S_L5_I002.R1.clean (paired) trimmed (paired) (Reads) - locally realigned (Variants, CTRL)	2	3	66.6667	ENSGALT00000032813:c.6085_6090delTATGAA	ENSGALP00000032176:p.Tyr2029_Glu2030del	ENSGALP00000032176:p.Tyr2029_Glu2030del	ENSGALT00000032813:c.6085_6090delTATGAA	Yes
Z	57634881	SNV	G	T	1	Unknown	64S_L4_I001.R1.clean (paired) trimmed (paired) (Reads) - locally realigned (Variants, CTRL), 65S_L5_I002.R1.clean (paired) trimmed (paired) (Reads) - locally realigned (Variants, CTRL), 66S_L2_I003.R1.clean (paired) trimmed (paired) (Reads) - locally realigned (Variants, CTRL)	3	3	100	ENSGALT00000045057:c.3206C>A	ENSGALP00000042505:p.Thr1069Lys	ENSGALP00000042505:p.Thr1069Lys	ENSGALT00000045057:c.3206C>A	Yes
Z	57634890	SNV	C	T	1	Unknown	64S_L4_I001.R1.clean (paired) trimmed (paired) (Reads) - locally realigned (Variants, CTRL), 65S_L5_I002.R1.clean (paired) trimmed (paired) (Reads) - locally realigned (Variants, CTRL), 66S_L2_I003.R1.clean (paired) trimmed (paired) (Reads) - locally realigned (Variants, CTRL)	3	3	100	ENSGALT00000045057:c.3197G>A	ENSGALP00000042505:p.Gly1066Asp	ENSGALP00000042505:p.Gly1066Asp	ENSGALT00000045057:c.3197G>A	Yes
Z	57634914	SNV	C	T	1	Unknown	64S_L4_I001.R1.clean (paired) trimmed (paired) (Reads) - locally realigned (Variants, CTRL), 65S_L5_I002.R1.clean (paired) trimmed (paired) (Reads) - locally realigned (Variants, CTRL), 66S_L2_I003.R1.clean (paired) trimmed (paired) (Reads) - locally realigned (Variants, CTRL)	3	3	100	ENSGALT00000045057:c.3173G>A	ENSGALP00000042505:p.Ser1058Asn	ENSGALP00000042505:p.Ser1058Asn	ENSGALT00000045057:c.3173G>A	Yes
Z	57653114	SNV	A	G	1	Homozygous	64S_L4_I001.R1.clean (paired) trimmed (paired) (Reads) - locally realigned (Variants, CTRL), 65S_L5_I002.R1.clean (paired) trimmed (paired) (Reads) - locally realigned (Variants, CTRL)	2	3	66.6667	ENSGALT00000045057:c.1859T>C	ENSGALP00000042505:p.Phe620Ser	ENSGALP00000042505:p.Phe620Ser	ENSGALT00000045057:c.1859T>C	Yes
Z	63926244..63926252	Deletion	ATCTTATGA	-	9	Homozygous	65S_L5_I002.R1.clean (paired) trimmed (paired) (Reads) - locally realigned (Variants, CTRL), 66S_L2_I003.R1.clean (paired) trimmed (paired) (Reads) - locally realigned (Variants, CTRL)	2	3	66.6667	ENSGALT00000025119:c.918-7_919delATCTTATGA	ENSGALP00000025073:p.Trp306fs	ENSGALP00000025073:p.Trp306fs	ENSGALT00000025119:c.918-7_919delATCTTATGA	Yes
Z	70390547	SNV	A	G	1	Unknown	64S_L4_I001.R1.clean (paired) trimmed (paired) (Reads) - locally realigned (Variants, CTRL), 65S_L5_I002.R1.clean (paired) trimmed (paired) (Reads) - locally realigned (Variants, CTRL)	2	3	66.6667	ENSGALT00000003013:c.1921A>G	ENSGALP00000003009:p.Ile641Val	ENSGALP00000003009:p.Ile641Val	ENSGALT00000003013:c.1921A>G	Yes
Z	78646853	SNV	T	C	1	Homozygous	64S_L4_I001.R1.clean (paired) trimmed (paired) (Reads) - locally realigned (Variants, CTRL), 65S_L5_I002.R1.clean (paired) trimmed (paired) (Reads) - locally realigned (Variants, CTRL)	2	3	66.6667	ENSGALT00000037509:c.683A>G	ENSGALP00000036717:p.Asn228Ser	ENSGALP00000036717:p.Asn228Ser	ENSGALT00000037509:c.683A>G	Yes
Z	78647568	SNV	A	T	1	Homozygous	64S_L4_I001.R1.clean (paired) trimmed (paired) (Reads) - locally realigned (Variants, CTRL), 65S_L5_I002.R1.clean (paired) trimmed (paired) (Reads) - locally realigned (Variants, CTRL)	2	3	66.6667	ENSGALT00000037509:c.509T>A	ENSGALP00000036717:p.Phe170Tyr	ENSGALP00000036717:p.Phe170Tyr	ENSGALT00000037509:c.509T>A	Yes
