# Supplementary material for: Genomic analysis reveals variant association with high altitude adaptation in native chickens
Source: Sci Rep. 2019 Jun 25;9:9224. doi: 10.1038/s41598-019-45661-7 (PMC6592930; doi:10.1038/s41598-019-45661-7)
Supplement: Supplementary file 11 — Dataset 10 [file 41598_2019_45661_MOESM11_ESM.xls]

## Sheet: 73S_L1_I025.R1.clean (paire...
Chromosome	Region	Type	Reference	Allele	Length	Zygosity	Origin tracks	Sample count	Total number of samples	Sample frequency	Coding region change	Amino acid change	Amino acid change in longest transcript	Coding region change in longest transcript	Non-synonymous
1	7313028	SNV	C	G	1	Homozygous	73S_L1_I025.R1.clean (paired) trimmed (paired) (Reads) - locally realigned (Variants, CTRL), 72S_L1_I024.R1.clean (paired) trimmed (paired) (Reads) - locally realigned (Variants, CTRL)	2	2	100	ENSGALT00000010732:c.1189C>G	ENSGALP00000010718:p.Leu397Val	ENSGALP00000010718:p.Leu397Val	ENSGALT00000010732:c.1189C>G	Yes
1	7330111..7330113	Deletion	TCG	-	3	Homozygous	73S_L1_I025.R1.clean (paired) trimmed (paired) (Reads) - locally realigned (Variants, CTRL), 72S_L1_I024.R1.clean (paired) trimmed (paired) (Reads) - locally realigned (Variants, CTRL)	2	2	100	ENSGALT00000022573:c.1359_1361delCGA	ENSGALP00000022533:p.Asp463del	ENSGALP00000022533:p.Asp463del	ENSGALT00000022573:c.1359_1361delCGA	Yes
1	33751653	SNV	T	G	1	Unknown	73S_L1_I025.R1.clean (paired) trimmed (paired) (Reads) - locally realigned (Variants, CTRL), 72S_L1_I024.R1.clean (paired) trimmed (paired) (Reads) - locally realigned (Variants, CTRL)	2	2	100	ENSGALT00000016025:c.367A>C	ENSGALP00000016008:p.Met123Leu	ENSGALP00000016008:p.Met123Leu	ENSGALT00000016025:c.367A>C	Yes
1	77261843	SNV	G	T	1	Unknown	73S_L1_I025.R1.clean (paired) trimmed (paired) (Reads) - locally realigned (Variants, CTRL), 72S_L1_I024.R1.clean (paired) trimmed (paired) (Reads) - locally realigned (Variants, CTRL)	2	2	100	ENSGALT00000023738:c.2281C>A	ENSGALP00000023692:p.His761Asn	ENSGALP00000023692:p.His761Asn	ENSGALT00000023738:c.2281C>A	Yes
1	88102482	SNV	C	A	1	Heterozygous	73S_L1_I025.R1.clean (paired) trimmed (paired) (Reads) - locally realigned (Variants, CTRL), 72S_L1_I024.R1.clean (paired) trimmed (paired) (Reads) - locally realigned (Variants, CTRL)	2	2	100	ENSGALT00000024837:c.403C>A	ENSGALP00000024791:p.His135Asn	ENSGALP00000024791:p.His135Asn	ENSGALT00000024837:c.403C>A	Yes
1	193884964	SNV	G	A	1	Heterozygous	73S_L1_I025.R1.clean (paired) trimmed (paired) (Reads) - locally realigned (Variants, CTRL), 72S_L1_I024.R1.clean (paired) trimmed (paired) (Reads) - locally realigned (Variants, CTRL)	2	2	100	ENSGALT00000022062:c.2140G>A	ENSGALP00000022023:p.Val714Ile	ENSGALP00000022023:p.Val714Ile	ENSGALT00000022062:c.2140G>A	Yes
1	194703449	SNV	T	C	1	Heterozygous	73S_L1_I025.R1.clean (paired) trimmed (paired) (Reads) - locally realigned (Variants, CTRL), 72S_L1_I024.R1.clean (paired) trimmed (paired) (Reads) - locally realigned (Variants, CTRL)	2	2	100	ENSGALT00000027994:c.13A>G	ENSGALP00000027941:p.Arg5Gly	ENSGALP00000027941:p.Arg5Gly	ENSGALT00000027994:c.13A>G	Yes
2	4973965	SNV	C	T	1	Unknown	73S_L1_I025.R1.clean (paired) trimmed (paired) (Reads) - locally realigned (Variants, CTRL), 72S_L1_I024.R1.clean (paired) trimmed (paired) (Reads) - locally realigned (Variants, CTRL)	2	2	100	ENSGALT00000009698:c.533G>A	ENSGALP00000009684:p.Ser178Asn	ENSGALP00000009684:p.Ser178Asn	ENSGALT00000009698:c.533G>A	Yes
2	17283715	SNV	G	A	1	Heterozygous	73S_L1_I025.R1.clean (paired) trimmed (paired) (Reads) - locally realigned (Variants, CTRL), 72S_L1_I024.R1.clean (paired) trimmed (paired) (Reads) - locally realigned (Variants, CTRL)	2	2	100	ENSGALT00000012748:c.1157G>A	ENSGALP00000012733:p.Gly386Asp	ENSGALP00000012733:p.Gly386Asp	ENSGALT00000012748:c.1157G>A	Yes
2	137592862	SNV	T	C	1	Unknown	73S_L1_I025.R1.clean (paired) trimmed (paired) (Reads) - locally realigned (Variants, CTRL), 72S_L1_I024.R1.clean (paired) trimmed (paired) (Reads) - locally realigned (Variants, CTRL)	2	2	100	ENSGALT00000026409:c.3664A>G	ENSGALP00000026359:p.Ile1222Val	ENSGALP00000026359:p.Ile1222Val	ENSGALT00000026409:c.3664A>G	Yes
3	75883514	SNV	T	C	1	Homozygous	73S_L1_I025.R1.clean (paired) trimmed (paired) (Reads) - locally realigned (Variants, CTRL), 72S_L1_I024.R1.clean (paired) trimmed (paired) (Reads) - locally realigned (Variants, CTRL)	2	2	100	ENSGALT00000025491:c.805A>G	ENSGALP00000025445:p.Met269Val	ENSGALP00000025445:p.Met269Val	ENSGALT00000025491:c.805A>G	Yes
3	104625627	SNV	T	G	1	Heterozygous	73S_L1_I025.R1.clean (paired) trimmed (paired) (Reads) - locally realigned (Variants, CTRL), 72S_L1_I024.R1.clean (paired) trimmed (paired) (Reads) - locally realigned (Variants, CTRL)	2	2	100	ENSGALT00000026715:c.7219A>C	ENSGALP00000026664:p.Lys2407Gln	ENSGALP00000026664:p.Lys2407Gln	ENSGALT00000026715:c.7219A>C	Yes
3	109452142	SNV	A	C	1	Heterozygous	73S_L1_I025.R1.clean (paired) trimmed (paired) (Reads) - locally realigned (Variants, CTRL), 72S_L1_I024.R1.clean (paired) trimmed (paired) (Reads) - locally realigned (Variants, CTRL)	2	2	100	ENSGALT00000045226:c.4290A>C	ENSGALP00000043110:p.Arg1430Ser	ENSGALP00000043110:p.Arg1430Ser	ENSGALT00000045226:c.4290A>C	Yes
4	38012746	SNV	C	T	1	Homozygous	73S_L1_I025.R1.clean (paired) trimmed (paired) (Reads) - locally realigned (Variants, CTRL), 72S_L1_I024.R1.clean (paired) trimmed (paired) (Reads) - locally realigned (Variants, CTRL)	2	2	100	ENSGALT00000017193:c.788G>A	ENSGALP00000017173:p.Arg263His	ENSGALP00000017173:p.Arg263His	ENSGALT00000017193:c.788G>A	Yes
4	38012789	SNV	G	C	1	Unknown	73S_L1_I025.R1.clean (paired) trimmed (paired) (Reads) - locally realigned (Variants, CTRL), 72S_L1_I024.R1.clean (paired) trimmed (paired) (Reads) - locally realigned (Variants, CTRL)	2	2	100	ENSGALT00000017193:c.745C>G	ENSGALP00000017173:p.Pro249Ala	ENSGALP00000017173:p.Pro249Ala	ENSGALT00000017193:c.745C>G	Yes
4	48679054	SNV	G	A	1	Unknown	73S_L1_I025.R1.clean (paired) trimmed (paired) (Reads) - locally realigned (Variants, CTRL), 72S_L1_I024.R1.clean (paired) trimmed (paired) (Reads) - locally realigned (Variants, CTRL)	2	2	100	ENSGALT00000045113:c.463G>A	ENSGALP00000043216:p.Val155Ile	ENSGALP00000043216:p.Val155Ile	ENSGALT00000045113:c.463G>A	Yes
5	1622737	SNV	A	G	1	Heterozygous	73S_L1_I025.R1.clean (paired) trimmed (paired) (Reads) - locally realigned (Variants, CTRL), 72S_L1_I024.R1.clean (paired) trimmed (paired) (Reads) - locally realigned (Variants, CTRL)	2	2	100	ENSGALT00000040352:c.353T>C	ENSGALP00000039552:p.Ile118Thr	ENSGALP00000039552:p.Ile118Thr	ENSGALT00000040352:c.353T>C	Yes
5	45285694	SNV	G	T	1	Heterozygous	73S_L1_I025.R1.clean (paired) trimmed (paired) (Reads) - locally realigned (Variants, CTRL), 72S_L1_I024.R1.clean (paired) trimmed (paired) (Reads) - locally realigned (Variants, CTRL)	2	2	100	ENSGALT00000018041:c.1660C>A	ENSGALP00000018019:p.Leu554Ile	ENSGALP00000018019:p.Leu554Ile	ENSGALT00000018041:c.1660C>A	Yes
5	45291629	SNV	C	T	1	Heterozygous	73S_L1_I025.R1.clean (paired) trimmed (paired) (Reads) - locally realigned (Variants, CTRL), 72S_L1_I024.R1.clean (paired) trimmed (paired) (Reads) - locally realigned (Variants, CTRL)	2	2	100	ENSGALT00000018041:c.679G>A	ENSGALP00000018019:p.Ala227Thr	ENSGALP00000018019:p.Ala227Thr	ENSGALT00000018041:c.679G>A	Yes
5	58626155	SNV	T	C	1	Heterozygous	73S_L1_I025.R1.clean (paired) trimmed (paired) (Reads) - locally realigned (Variants, CTRL), 72S_L1_I024.R1.clean (paired) trimmed (paired) (Reads) - locally realigned (Variants, CTRL)	2	2	100	ENSGALT00000020359:c.5134A>G	ENSGALP00000020332:p.Ser1712Gly	ENSGALP00000020332:p.Ser1712Gly	ENSGALT00000020359:c.5134A>G	Yes
7	4233454	SNV	T	C	1	Unknown	73S_L1_I025.R1.clean (paired) trimmed (paired) (Reads) - locally realigned (Variants, CTRL), 72S_L1_I024.R1.clean (paired) trimmed (paired) (Reads) - locally realigned (Variants, CTRL)	2	2	100	ENSGALT00000005620:c.5053A>G	ENSGALP00000005610:p.Ser1685Gly	ENSGALP00000005610:p.Ser1685Gly	ENSGALT00000005620:c.5053A>G	Yes
7	21941612	SNV	C	T	1	Unknown	73S_L1_I025.R1.clean (paired) trimmed (paired) (Reads) - locally realigned (Variants, CTRL), 72S_L1_I024.R1.clean (paired) trimmed (paired) (Reads) - locally realigned (Variants, CTRL)	2	2	100	ENSGALT00000018542:c.1022G>A	ENSGALP00000018519:p.Ser341Asn	ENSGALP00000018519:p.Ser341Asn	ENSGALT00000018542:c.1022G>A	Yes
7	30712509	SNV	C	T	1	Homozygous	73S_L1_I025.R1.clean (paired) trimmed (paired) (Reads) - locally realigned (Variants, CTRL), 72S_L1_I024.R1.clean (paired) trimmed (paired) (Reads) - locally realigned (Variants, CTRL)	2	2	100	ENSGALT00000032906:c.137C>T	ENSGALP00000032269:p.Pro46Leu	ENSGALP00000032269:p.Pro46Leu	ENSGALT00000032906:c.137C>T	Yes
7	34657260	SNV	A	G	1	Heterozygous	73S_L1_I025.R1.clean (paired) trimmed (paired) (Reads) - locally realigned (Variants, CTRL), 72S_L1_I024.R1.clean (paired) trimmed (paired) (Reads) - locally realigned (Variants, CTRL)	2	2	100	ENSGALT00000037786:c.1775A>G	ENSGALP00000036991:p.His592Arg	ENSGALP00000036991:p.His592Arg	ENSGALT00000037786:c.1775A>G	Yes
8	5603730	SNV	C	G	1	Heterozygous	73S_L1_I025.R1.clean (paired) trimmed (paired) (Reads) - locally realigned (Variants, CTRL), 72S_L1_I024.R1.clean (paired) trimmed (paired) (Reads) - locally realigned (Variants, CTRL)	2	2	100	ENSGALT00000005817:c.2417G>C	ENSGALP00000005807:p.Ser806Thr	ENSGALP00000005807:p.Ser806Thr	ENSGALT00000005817:c.2417G>C	Yes
8	23211204	SNV	C	T	1	Heterozygous	73S_L1_I025.R1.clean (paired) trimmed (paired) (Reads) - locally realigned (Variants, CTRL), 72S_L1_I024.R1.clean (paired) trimmed (paired) (Reads) - locally realigned (Variants, CTRL)	2	2	100	ENSGALT00000017269:c.718C>T	ENSGALP00000017249:p.Pro240Ser	ENSGALP00000017249:p.Pro240Ser	ENSGALT00000017269:c.718C>T	Yes
9	20019786	SNV	G	T	1	Heterozygous	73S_L1_I025.R1.clean (paired) trimmed (paired) (Reads) - locally realigned (Variants, CTRL), 72S_L1_I024.R1.clean (paired) trimmed (paired) (Reads) - locally realigned (Variants, CTRL)	2	2	100	ENSGALT00000015414:c.274C>A	ENSGALP00000015398:p.Leu92Ile	ENSGALP00000015398:p.Leu92Ile	ENSGALT00000015414:c.274C>A	Yes
10	394300	SNV	T	C	1	Homozygous	73S_L1_I025.R1.clean (paired) trimmed (paired) (Reads) - locally realigned (Variants, CTRL), 72S_L1_I024.R1.clean (paired) trimmed (paired) (Reads) - locally realigned (Variants, CTRL)	2	2	100	ENSGALT00000003910:c.3161A>G	ENSGALP00000003901:p.Lys1054Arg	ENSGALP00000003901:p.Lys1054Arg	ENSGALT00000003910:c.3161A>G	Yes
10	17666979	SNV	C	T	1	Heterozygous	73S_L1_I025.R1.clean (paired) trimmed (paired) (Reads) - locally realigned (Variants, CTRL), 72S_L1_I024.R1.clean (paired) trimmed (paired) (Reads) - locally realigned (Variants, CTRL)	2	2	100	ENSGALT00000012349:c.3017G>A	ENSGALP00000012335:p.Arg1006His	ENSGALP00000012335:p.Arg1006His	ENSGALT00000012349:c.3017G>A	Yes
11	18302075	SNV	G	A	1	Homozygous	73S_L1_I025.R1.clean (paired) trimmed (paired) (Reads) - locally realigned (Variants, CTRL), 72S_L1_I024.R1.clean (paired) trimmed (paired) (Reads) - locally realigned (Variants, CTRL)	2	2	100	ENSGALT00000000745:c.109G>A	ENSGALP00000000744:p.Val37Ile	ENSGALP00000000744:p.Val37Ile	ENSGALT00000000745:c.109G>A	Yes
12	601474	SNV	G	C	1	Heterozygous	73S_L1_I025.R1.clean (paired) trimmed (paired) (Reads) - locally realigned (Variants, CTRL), 72S_L1_I024.R1.clean (paired) trimmed (paired) (Reads) - locally realigned (Variants, CTRL)	2	2	100	ENSGALT00000002333:c.1370G>C	ENSGALP00000002331:p.Ser457Thr	ENSGALP00000002331:p.Ser457Thr	ENSGALT00000002333:c.1370G>C	Yes
12	2308303	SNV	G	A	1	Heterozygous	73S_L1_I025.R1.clean (paired) trimmed (paired) (Reads) - locally realigned (Variants, CTRL), 72S_L1_I024.R1.clean (paired) trimmed (paired) (Reads) - locally realigned (Variants, CTRL)	2	2	100	ENSGALT00000003843:c.449C>T	ENSGALP00000003835:p.Ser150Phe	ENSGALP00000003835:p.Ser150Phe	ENSGALT00000003843:c.449C>T	Yes
12	9049872	SNV	G	A	1	Unknown	73S_L1_I025.R1.clean (paired) trimmed (paired) (Reads) - locally realigned (Variants, CTRL), 72S_L1_I024.R1.clean (paired) trimmed (paired) (Reads) - locally realigned (Variants, CTRL)	2	2	100	ENSGALT00000009300:c.632G>A	ENSGALP00000009286:p.Arg211Gln	ENSGALP00000009286:p.Arg211Gln	ENSGALT00000009300:c.632G>A	Yes
13	2684772	SNV	C	T	1	Heterozygous	73S_L1_I025.R1.clean (paired) trimmed (paired) (Reads) - locally realigned (Variants, CTRL), 72S_L1_I024.R1.clean (paired) trimmed (paired) (Reads) - locally realigned (Variants, CTRL)	2	2	100	ENSGALT00000003420:c.2483G>A	ENSGALP00000003415:p.Arg828Gln	ENSGALP00000003415:p.Arg828Gln	ENSGALT00000003420:c.2483G>A	Yes
13	9629590	SNV	G	A	1	Unknown	73S_L1_I025.R1.clean (paired) trimmed (paired) (Reads) - locally realigned (Variants, CTRL), 72S_L1_I024.R1.clean (paired) trimmed (paired) (Reads) - locally realigned (Variants, CTRL)	2	2	100	ENSGALT00000001743:c.1045G>A	ENSGALP00000001741:p.Gly349Arg	ENSGALP00000001741:p.Gly349Arg	ENSGALT00000001743:c.1045G>A	Yes
13	17283052	SNV	C	T	1	Heterozygous	73S_L1_I025.R1.clean (paired) trimmed (paired) (Reads) - locally realigned (Variants, CTRL), 72S_L1_I024.R1.clean (paired) trimmed (paired) (Reads) - locally realigned (Variants, CTRL)	2	2	100	ENSGALT00000012154:c.293C>T	ENSGALP00000012140:p.Thr98Ile	ENSGALP00000012140:p.Thr98Ile	ENSGALT00000012154:c.293C>T	Yes
14	3361847..3361848	MNV	CA	TG	2	Unknown	73S_L1_I025.R1.clean (paired) trimmed (paired) (Reads) - locally realigned (Variants, CTRL), 72S_L1_I024.R1.clean (paired) trimmed (paired) (Reads) - locally realigned (Variants, CTRL)	2	2	100	ENSGALT00000006951:c.731_732delCAinsTG	ENSGALP00000006940:p.Pro244Leu	ENSGALP00000006940:p.Pro244Leu	ENSGALT00000006951:c.731_732delCAinsTG	Yes
14	12747341..12747342	MNV	CT	TC	2	Heterozygous	73S_L1_I025.R1.clean (paired) trimmed (paired) (Reads) - locally realigned (Variants, CTRL), 72S_L1_I024.R1.clean (paired) trimmed (paired) (Reads) - locally realigned (Variants, CTRL)	2	2	100	ENSGALT00000012703:c.423_424delAGinsGA	ENSGALP00000012689:p.Ala142Thr	ENSGALP00000012689:p.Ala142Thr	ENSGALT00000012703:c.423_424delAGinsGA	Yes
15	5060527	SNV	C	T	1	Heterozygous	73S_L1_I025.R1.clean (paired) trimmed (paired) (Reads) - locally realigned (Variants, CTRL), 72S_L1_I024.R1.clean (paired) trimmed (paired) (Reads) - locally realigned (Variants, CTRL)	2	2	100	ENSGALT00000005406:c.656C>T	ENSGALP00000005396:p.Ser219Leu	ENSGALP00000005396:p.Ser219Leu	ENSGALT00000005406:c.656C>T	Yes
15	7151017	SNV	C	T	1	Heterozygous	73S_L1_I025.R1.clean (paired) trimmed (paired) (Reads) - locally realigned (Variants, CTRL), 72S_L1_I024.R1.clean (paired) trimmed (paired) (Reads) - locally realigned (Variants, CTRL)	2	2	100	ENSGALT00000008976:c.1402G>A	ENSGALP00000008962:p.Gly468Ser	ENSGALP00000008962:p.Gly468Ser	ENSGALT00000008976:c.1402G>A	Yes
15	10789341..10789346	Deletion	GAGGAG	-	6	Homozygous	73S_L1_I025.R1.clean (paired) trimmed (paired) (Reads) - locally realigned (Variants, CTRL), 72S_L1_I024.R1.clean (paired) trimmed (paired) (Reads) - locally realigned (Variants, CTRL)	2	2	100	ENSGALT00000012619:c.1279_1284delGAGGAG	ENSGALP00000012605:p.Glu437_Glu438del	ENSGALP00000012605:p.Glu437_Glu438del	ENSGALT00000012619:c.1279_1284delGAGGAG	Yes
17	4673317	SNV	T	A	1	Heterozygous	73S_L1_I025.R1.clean (paired) trimmed (paired) (Reads) - locally realigned (Variants, CTRL), 72S_L1_I024.R1.clean (paired) trimmed (paired) (Reads) - locally realigned (Variants, CTRL)	2	2	100	ENSGALT00000011272:c.[-2879T>A]; ENSGALT00000043723:c.[164T>A]	ENSGALP00000041602:p.Ile55Asn		ENSGALT00000011272:c.-2879T>A	Yes
19	5664045	SNV	T	C	1	Unknown	73S_L1_I025.R1.clean (paired) trimmed (paired) (Reads) - locally realigned (Variants, CTRL), 72S_L1_I024.R1.clean (paired) trimmed (paired) (Reads) - locally realigned (Variants, CTRL)	2	2	100	ENSGALT00000034941:c.517T>C	ENSGALP00000034297:p.Phe173Leu	ENSGALP00000034297:p.Phe173Leu	ENSGALT00000034941:c.517T>C	Yes
20	10137241	SNV	G	T	1	Homozygous	73S_L1_I025.R1.clean (paired) trimmed (paired) (Reads) - locally realigned (Variants, CTRL), 72S_L1_I024.R1.clean (paired) trimmed (paired) (Reads) - locally realigned (Variants, CTRL)	2	2	100	ENSGALT00000039422:c.556C>A	ENSGALP00000038632:p.Gln186Lys	ENSGALP00000038632:p.Gln186Lys	ENSGALT00000039422:c.556C>A	Yes
28	996993	SNV	G	A	1	Heterozygous	73S_L1_I025.R1.clean (paired) trimmed (paired) (Reads) - locally realigned (Variants, CTRL), 72S_L1_I024.R1.clean (paired) trimmed (paired) (Reads) - locally realigned (Variants, CTRL)	2	2	100	ENSGALT00000001087:c.958C>T	ENSGALP00000001085:p.His320Tyr	ENSGALP00000001085:p.His320Tyr	ENSGALT00000001087:c.958C>T	Yes
28	1983361	SNV	C	T	1	Heterozygous	73S_L1_I025.R1.clean (paired) trimmed (paired) (Reads) - locally realigned (Variants, CTRL), 72S_L1_I024.R1.clean (paired) trimmed (paired) (Reads) - locally realigned (Variants, CTRL)	2	2	100	ENSGALT00000001236:c.4031G>A	ENSGALP00000001234:p.Arg1344Gln	ENSGALP00000001234:p.Arg1344Gln	ENSGALT00000001236:c.4031G>A	Yes
Z	7504523	SNV	A	G	1	Homozygous	73S_L1_I025.R1.clean (paired) trimmed (paired) (Reads) - locally realigned (Variants, CTRL), 72S_L1_I024.R1.clean (paired) trimmed (paired) (Reads) - locally realigned (Variants, CTRL)	2	2	100	ENSGALT00000045633:c.52A>G	ENSGALP00000041231:p.Arg18Gly	ENSGALP00000041231:p.Arg18Gly	ENSGALT00000045633:c.52A>G	Yes
Z	8865658	SNV	G	A	1	Homozygous	73S_L1_I025.R1.clean (paired) trimmed (paired) (Reads) - locally realigned (Variants, CTRL), 72S_L1_I024.R1.clean (paired) trimmed (paired) (Reads) - locally realigned (Variants, CTRL)	2	2	100	ENSGALT00000045677:c.49G>A	ENSGALP00000042203:p.Asp17Asn	ENSGALP00000042203:p.Asp17Asn	ENSGALT00000045677:c.49G>A	Yes
Z	10444974	SNV	G	C	1	Heterozygous	73S_L1_I025.R1.clean (paired) trimmed (paired) (Reads) - locally realigned (Variants, CTRL), 72S_L1_I024.R1.clean (paired) trimmed (paired) (Reads) - locally realigned (Variants, CTRL)	2	2	100	ENSGALT00000005433:c.1307C>G	ENSGALP00000005423:p.Ala436Gly	ENSGALP00000005423:p.Ala436Gly	ENSGALT00000005433:c.1307C>G	Yes
Z	16513821	SNV	T	C	1	Homozygous	73S_L1_I025.R1.clean (paired) trimmed (paired) (Reads) - locally realigned (Variants, CTRL), 72S_L1_I024.R1.clean (paired) trimmed (paired) (Reads) - locally realigned (Variants, CTRL)	2	2	100	ENSGALT00000029348:c.89A>G	ENSGALP00000028690:p.His30Arg	ENSGALP00000028690:p.His30Arg	ENSGALT00000029348:c.89A>G	Yes
Z	51135978	SNV	T	G	1	Homozygous	73S_L1_I025.R1.clean (paired) trimmed (paired) (Reads) - locally realigned (Variants, CTRL), 72S_L1_I024.R1.clean (paired) trimmed (paired) (Reads) - locally realigned (Variants, CTRL)	2	2	100	ENSGALT00000024661:c.[4095T>G]; ENSGALT00000023601:c.[4098T>G]	ENSGALP00000024615:p.[Asp1365Glu]; ENSGALP00000023555:p.[Asp1366Glu]	ENSGALP00000023555:p.Asp1366Glu	ENSGALT00000023601:c.4098T>G	Yes
