# Supplementary material for: Genomic analysis reveals variant association with high altitude adaptation in native chickens
Source: Sci Rep. 2019 Jun 25;9:9224. doi: 10.1038/s41598-019-45661-7 (PMC6592930; doi:10.1038/s41598-019-45661-7)
Supplement: Supplementary file 12 — Dataset 11 [file 41598_2019_45661_MOESM12_ESM.xlsx]

## Sheet: signature selection analysis
Biological categories
p-value	T	Q	Q&T	Q&T/Q	Q&T/T	term ID	t type	t group	t name	t depth	Q&T list
0.05	7523	739	460	0.622	0.061	GO:0044763	BP	25	single-organism cellular process	1	ENSGALG00000000367,ENSGALG00000000374,ENSGALG00000000379,ENSGALG00000000410,ENSGALG00000000436,ENSGALG00000000461,ENSGALG00000000505,ENSGALG00000000518,ENSGALG00000000525,ENSGALG00000000568,ENSGALG00000000606,ENSGALG00000000607,ENSGALG00000000616,ENSGALG00000000776,ENSGALG00000001028,ENSGALG00000001161,ENSGALG00000001167,ENSGALG00000001181,ENSGALG00000001189,ENSGALG00000001374,ENSGALG00000001382,…
0.015	77	739	15	0.02	0.195	GO:0042742	BP	30	defense response to bacterium	1	ENSGALG00000009262,ENSGALG00000009266,ENSGALG00000009840,ENSGALG00000010983,ENSGALG00000011551,ENSGALG00000013738,ENSGALG00000015770,ENSGALG00000016667,ENSGALG00000016668,ENSGALG00000016669,ENSGALG00000016670,ENSGALG00000019843,ENSGALG00000019844,ENSGALG00000019845,ENSGALG00000022815
0.0042	2164	739	163	0.221	0.075	GO:0071944	CC	58	cell periphery	1	ENSGALG00000000379,ENSGALG00000000505,ENSGALG00000000607,ENSGALG00000001028,ENSGALG00000001167,ENSGALG00000001181,ENSGALG00000001189,ENSGALG00000002175,ENSGALG00000002563,ENSGALG00000002708,ENSGALG00000002725,ENSGALG00000002850,ENSGALG00000003717,ENSGALG00000003748,ENSGALG00000003770,ENSGALG00000003841,ENSGALG00000003908,ENSGALG00000004064,ENSGALG00000004083,ENSGALG00000004191,ENSGALG00000004237,…
0.0151	2082	739	155	0.21	0.074	GO:0005886	CC	58	plasma membrane	1	ENSGALG00000000379,ENSGALG00000000505,ENSGALG00000000607,ENSGALG00000001028,ENSGALG00000001167,ENSGALG00000001181,ENSGALG00000001189,ENSGALG00000002175,ENSGALG00000002708,ENSGALG00000002725,ENSGALG00000002850,ENSGALG00000003748,ENSGALG00000003770,ENSGALG00000003841,ENSGALG00000003908,ENSGALG00000004064,ENSGALG00000004083,ENSGALG00000004191,ENSGALG00000004237,ENSGALG00000004239,ENSGALG00000004373,…
0.05	3	174	3	0.017	1	HP:0012223	hp	22	Splenic rupture	1	ENSGALG00000009262,ENSGALG00000009266,ENSGALG00000009268
0.0111	34	223	6	0.027	0.176	KEGG:02010	keg	38	ABC transporters	1	ENSGALG00000006646,ENSGALG00000008912,ENSGALG00000009955,ENSGALG00000009958,ENSGALG00000016164,ENSGALG00000021399
0.0364	44	223	6	0.027	0.136	KEGG:04340	keg	41	Hedgehog signaling pathway	1	ENSGALG00000005401,ENSGALG00000007820,ENSGALG00000010858,ENSGALG00000011630,ENSGALG00000012998,ENSGALG00000028530
0.022	29	223	5	0.022	0.172	KEGG:00514	keg	55	Other types of O-glycan biosynthesis	1	ENSGALG00000006141,ENSGALG00000006594,ENSGALG00000007804,ENSGALG00000010351,ENSGALG00000022718
0.0159	374	710	37	0.052	0.099	MI:hsa-miR-641	mi	23	MI:hsa-miR-641	1	ENSGALG00000002524,ENSGALG00000002708,ENSGALG00000002725,ENSGALG00000003908,ENSGALG00000004104,ENSGALG00000004199,ENSGALG00000005203,ENSGALG00000005295,ENSGALG00000006434,ENSGALG00000006532,ENSGALG00000006750,ENSGALG00000007215,ENSGALG00000007417,ENSGALG00000007863,ENSGALG00000008661,ENSGALG00000008847,ENSGALG00000008963,ENSGALG00000008990,ENSGALG00000009017,ENSGALG00000009176,ENSGALG00000009212,…
0.04	421	710	39	0.055	0.093	MI:mmu-miR-669b	mi	65	MI:mmu-miR-669b	1	ENSGALG00000000607,ENSGALG00000002984,ENSGALG00000004064,ENSGALG00000004323,ENSGALG00000004376,ENSGALG00000004667,ENSGALG00000004700,ENSGALG00000005295,ENSGALG00000005657,ENSGALG00000006038,ENSGALG00000006428,ENSGALG00000006889,ENSGALG00000007594,ENSGALG00000008763,ENSGALG00000008903,ENSGALG00000008963,ENSGALG00000009207,ENSGALG00000009262,ENSGALG00000009266,ENSGALG00000009667,ENSGALG00000009835,…
0.05	303	710	30	0.042	0.099	MI:hsa-miR-580	mi	48	MI:hsa-miR-580	1	ENSGALG00000003727,ENSGALG00000004420,ENSGALG00000006250,ENSGALG00000006710,ENSGALG00000007021,ENSGALG00000007045,ENSGALG00000007798,ENSGALG00000007804,ENSGALG00000008429,ENSGALG00000009276,ENSGALG00000009361,ENSGALG00000009880,ENSGALG00000010325,ENSGALG00000010402,ENSGALG00000010983,ENSGALG00000011024,ENSGALG00000011577,ENSGALG00000011689,ENSGALG00000011861,ENSGALG00000013803,ENSGALG00000013893,…
0.0437	437	710	40	0.056	0.092	MI:bta-miR-22-5p	mi	64	MI:bta-miR-22-5p	1	ENSGALG00000000538,ENSGALG00000000776,ENSGALG00000003705,ENSGALG00000004104,ENSGALG00000005256,ENSGALG00000006609,ENSGALG00000006632,ENSGALG00000006714,ENSGALG00000006829,ENSGALG00000006864,ENSGALG00000007017,ENSGALG00000007579,ENSGALG00000007651,ENSGALG00000007804,ENSGALG00000008847,ENSGALG00000008875,ENSGALG00000009268,ENSGALG00000009272,ENSGALG00000009692,ENSGALG00000009740,ENSGALG00000009744,…
0.00635	2732	771	199	0.258	0.073	TF:M00206_0	tf	45	Factor: HNF-1; motif: DGTTAATKAWTNACCAM; match class: 0	1	ENSGALG00000000396,ENSGALG00000000498,ENSGALG00000001167,ENSGALG00000001863,ENSGALG00000001972,ENSGALG00000002175,ENSGALG00000002374,ENSGALG00000002504,ENSGALG00000002524,ENSGALG00000002594,ENSGALG00000002971,ENSGALG00000002993,ENSGALG00000003146,ENSGALG00000003705,ENSGALG00000003908,ENSGALG00000004040,ENSGALG00000004068,ENSGALG00000004373,ENSGALG00000004420,ENSGALG00000004557,ENSGALG00000004841,…
8.87e-07	8878	771	593	0.769	0.067	TF:M03559_0	tf	18	Factor: Pit-1; motif: NNWWATTCAT; match class: 0	1	ENSGALG00000000067,ENSGALG00000000071,ENSGALG00000000367,ENSGALG00000000379,ENSGALG00000000396,ENSGALG00000000397,ENSGALG00000000410,ENSGALG00000000436,ENSGALG00000000478,ENSGALG00000000498,ENSGALG00000000505,ENSGALG00000000525,ENSGALG00000000529,ENSGALG00000000538,ENSGALG00000000550,ENSGALG00000000568,ENSGALG00000000776,ENSGALG00000001167,ENSGALG00000001174,ENSGALG00000001181,ENSGALG00000001374,…
0.00763	5234	771	354	0.459	0.068	TF:M03559_1	tf	18	Factor: Pit-1; motif: NNWWATTCAT; match class: 1	2	ENSGALG00000000071,ENSGALG00000000367,ENSGALG00000000436,ENSGALG00000000538,ENSGALG00000001167,ENSGALG00000001181,ENSGALG00000001382,ENSGALG00000001863,ENSGALG00000001951,ENSGALG00000001959,ENSGALG00000001972,ENSGALG00000002374,ENSGALG00000002469,ENSGALG00000002504,ENSGALG00000002524,ENSGALG00000002594,ENSGALG00000002993,ENSGALG00000003122,ENSGALG00000003146,ENSGALG00000003628,ENSGALG00000003655,…
0.0221	7730	771	498	0.646	0.064	TF:M01866_1	tf	26	Factor: C/EBPalpha; motif: NNNTTNNGCAANN; match class: 1	1	ENSGALG00000000367,ENSGALG00000000374,ENSGALG00000000379,ENSGALG00000000410,ENSGALG00000000505,ENSGALG00000000525,ENSGALG00000000529,ENSGALG00000000538,ENSGALG00000000550,ENSGALG00000000607,ENSGALG00000001161,ENSGALG00000001167,ENSGALG00000001174,ENSGALG00000001181,ENSGALG00000001189,ENSGALG00000001374,ENSGALG00000001382,ENSGALG00000001863,ENSGALG00000001938,ENSGALG00000001959,ENSGALG00000001972,…
0.000252	5482	771	381	0.494	0.07	TF:M00809_0	tf	57	Factor: FOX; motif: KWTTGTTTRTTTW; match class: 0	1	ENSGALG00000000379,ENSGALG00000000396,ENSGALG00000000436,ENSGALG00000000505,ENSGALG00000000529,ENSGALG00000000538,ENSGALG00000000541,ENSGALG00000000944,ENSGALG00000001181,ENSGALG00000001863,ENSGALG00000001938,ENSGALG00000001951,ENSGALG00000001959,ENSGALG00000001972,ENSGALG00000001983,ENSGALG00000002175,ENSGALG00000002374,ENSGALG00000002504,ENSGALG00000002524,ENSGALG00000002771,ENSGALG00000002850,…
1.01e-05	8925	771	590	0.765	0.066	TF:M00137_0	tf	6	Factor: Oct-1; motif: NNNRTAATNANNN; match class: 0	1	ENSGALG00000000067,ENSGALG00000000071,ENSGALG00000000367,ENSGALG00000000379,ENSGALG00000000396,ENSGALG00000000478,ENSGALG00000000510,ENSGALG00000000538,ENSGALG00000000550,ENSGALG00000000776,ENSGALG00000001161,ENSGALG00000001167,ENSGALG00000001174,ENSGALG00000001189,ENSGALG00000001382,ENSGALG00000001863,ENSGALG00000001951,ENSGALG00000001972,ENSGALG00000001983,ENSGALG00000002175,ENSGALG00000002374,…
0.000168	5083	771	358	0.464	0.07	TF:M00137_1	tf	6	Factor: Oct-1; motif: NNNRTAATNANNN; match class: 1	2	ENSGALG00000000067,ENSGALG00000000071,ENSGALG00000000379,ENSGALG00000000396,ENSGALG00000000478,ENSGALG00000001167,ENSGALG00000001951,ENSGALG00000001983,ENSGALG00000002175,ENSGALG00000002504,ENSGALG00000002524,ENSGALG00000002594,ENSGALG00000002734,ENSGALG00000002850,ENSGALG00000002954,ENSGALG00000002985,ENSGALG00000002993,ENSGALG00000003628,ENSGALG00000003648,ENSGALG00000003660,ENSGALG00000003717,…
0.0118	9915	771	625	0.811	0.063	TF:M00348_0	tf	1	Factor: GATA-2; motif: NNWGATAASA; match class: 0	1	ENSGALG00000000067,ENSGALG00000000071,ENSGALG00000000374,ENSGALG00000000396,ENSGALG00000000410,ENSGALG00000000461,ENSGALG00000000478,ENSGALG00000000510,ENSGALG00000000529,ENSGALG00000000538,ENSGALG00000000541,ENSGALG00000000550,ENSGALG00000000776,ENSGALG00000000944,ENSGALG00000001161,ENSGALG00000001167,ENSGALG00000001174,ENSGALG00000001181,ENSGALG00000001189,ENSGALG00000001374,ENSGALG00000001863,…
0.0119	6228	771	412	0.534	0.066	TF:M00348_1	tf	1	Factor: GATA-2; motif: NNWGATAASA; match class: 1	2	ENSGALG00000000396,ENSGALG00000000478,ENSGALG00000000538,ENSGALG00000000550,ENSGALG00000000776,ENSGALG00000001161,ENSGALG00000001167,ENSGALG00000001174,ENSGALG00000001181,ENSGALG00000001863,ENSGALG00000001938,ENSGALG00000001951,ENSGALG00000001959,ENSGALG00000001972,ENSGALG00000001983,ENSGALG00000002175,ENSGALG00000002374,ENSGALG00000002504,ENSGALG00000002524,ENSGALG00000002594,ENSGALG00000002708,…
0.000152	12242	771	753	0.977	0.062	TF:M01292_0	tf	34	Factor: HOXA13; motif: ATAAMA; match class: 0	1	ENSGALG00000000067,ENSGALG00000000071,ENSGALG00000000367,ENSGALG00000000379,ENSGALG00000000396,ENSGALG00000000397,ENSGALG00000000410,ENSGALG00000000436,ENSGALG00000000461,ENSGALG00000000478,ENSGALG00000000498,ENSGALG00000000505,ENSGALG00000000510,ENSGALG00000000525,ENSGALG00000000529,ENSGALG00000000538,ENSGALG00000000541,ENSGALG00000000550,ENSGALG00000000568,ENSGALG00000000607,ENSGALG00000000616,…
1.92e-07	11288	771	719	0.933	0.064	TF:M01292_1	tf	34	Factor: HOXA13; motif: ATAAMA; match class: 1	2	ENSGALG00000000071,ENSGALG00000000367,ENSGALG00000000379,ENSGALG00000000396,ENSGALG00000000397,ENSGALG00000000410,ENSGALG00000000436,ENSGALG00000000478,ENSGALG00000000505,ENSGALG00000000510,ENSGALG00000000525,ENSGALG00000000529,ENSGALG00000000538,ENSGALG00000000541,ENSGALG00000000550,ENSGALG00000000568,ENSGALG00000000616,ENSGALG00000000776,ENSGALG00000000944,ENSGALG00000001161,ENSGALG00000001167,…
0.022	3101	771	218	0.283	0.07	TF:M00413_0	tf	3	Factor: AREB6; motif: WNWCACCTGWNN; match class: 0	1	ENSGALG00000000071,ENSGALG00000000525,ENSGALG00000000550,ENSGALG00000000568,ENSGALG00000000607,ENSGALG00000000616,ENSGALG00000000776,ENSGALG00000000944,ENSGALG00000001161,ENSGALG00000001174,ENSGALG00000001863,ENSGALG00000002175,ENSGALG00000002374,ENSGALG00000002469,ENSGALG00000002504,ENSGALG00000002524,ENSGALG00000002594,ENSGALG00000002734,ENSGALG00000002954,ENSGALG00000002993,ENSGALG00000003628,…
0.0196	2247	771	164	0.213	0.073	TF:M07378_0	tf	16	Factor: cdx; motif: NNTTTATNN; match class: 0	1	ENSGALG00000000550,ENSGALG00000001959,ENSGALG00000001983,ENSGALG00000002374,ENSGALG00000002771,ENSGALG00000002971,ENSGALG00000003122,ENSGALG00000003648,ENSGALG00000003717,ENSGALG00000003727,ENSGALG00000003939,ENSGALG00000004055,ENSGALG00000004203,ENSGALG00000004237,ENSGALG00000004239,ENSGALG00000004302,ENSGALG00000004373,ENSGALG00000004700,ENSGALG00000005019,ENSGALG00000005065,ENSGALG00000005135,…
0.0181	366	771	36	0.047	0.098	TF:M07378_1	tf	16	Factor: cdx; motif: NNTTTATNN; match class: 1	2	ENSGALG00000000550,ENSGALG00000004237,ENSGALG00000005135,ENSGALG00000006906,ENSGALG00000008912,ENSGALG00000009040,ENSGALG00000009185,ENSGALG00000009668,ENSGALG00000009759,ENSGALG00000009955,ENSGALG00000009958,ENSGALG00000009992,ENSGALG00000010013,ENSGALG00000010397,ENSGALG00000010402,ENSGALG00000010542,ENSGALG00000011569,ENSGALG00000012153,ENSGALG00000012160,ENSGALG00000012171,ENSGALG00000012766,…
0.00569	4593	771	316	0.41	0.069	TF:M00135_0	tf	11	Factor: Oct-1; motif: NNNNWTATGCAAATNTNNN; match class: 0	1	ENSGALG00000000071,ENSGALG00000000379,ENSGALG00000000396,ENSGALG00000000410,ENSGALG00000000616,ENSGALG00000000776,ENSGALG00000000944,ENSGALG00000001167,ENSGALG00000001189,ENSGALG00000001951,ENSGALG00000002504,ENSGALG00000002524,ENSGALG00000002708,ENSGALG00000002850,ENSGALG00000002954,ENSGALG00000002993,ENSGALG00000003648,ENSGALG00000003660,ENSGALG00000003717,ENSGALG00000003748,ENSGALG00000003770,…
0.00158	7113	771	472	0.612	0.066	TF:M07257_0	tf	39	Factor: HOXA10; motif: TTATNNYWN; match class: 0	1	ENSGALG00000000067,ENSGALG00000000396,ENSGALG00000000397,ENSGALG00000000410,ENSGALG00000000461,ENSGALG00000000478,ENSGALG00000000541,ENSGALG00000000550,ENSGALG00000000616,ENSGALG00000001167,ENSGALG00000001181,ENSGALG00000001189,ENSGALG00000001374,ENSGALG00000001382,ENSGALG00000001863,ENSGALG00000001972,ENSGALG00000001983,ENSGALG00000002175,ENSGALG00000002469,ENSGALG00000002667,ENSGALG00000002850,…
0.0162	3146	771	222	0.288	0.071	TF:M07257_1	tf	39	Factor: HOXA10; motif: TTATNNYWN; match class: 1	2	ENSGALG00000001167,ENSGALG00000001189,ENSGALG00000001374,ENSGALG00000001983,ENSGALG00000002175,ENSGALG00000002850,ENSGALG00000002954,ENSGALG00000003705,ENSGALG00000004055,ENSGALG00000004237,ENSGALG00000004373,ENSGALG00000004460,ENSGALG00000004504,ENSGALG00000005019,ENSGALG00000005088,ENSGALG00000005134,ENSGALG00000005169,ENSGALG00000005295,ENSGALG00000005350,ENSGALG00000005502,ENSGALG00000005953,…
0.000785	2848	771	213	0.276	0.075	TF:M07428_1	tf	35	Factor: Six-3; motif: NWBTAATNYYWN; match class: 1	1	ENSGALG00000000478,ENSGALG00000000538,ENSGALG00000000550,ENSGALG00000001374,ENSGALG00000001863,ENSGALG00000002374,ENSGALG00000002504,ENSGALG00000002524,ENSGALG00000002594,ENSGALG00000003655,ENSGALG00000003660,ENSGALG00000003748,ENSGALG00000003771,ENSGALG00000003777,ENSGALG00000003958,ENSGALG00000004058,ENSGALG00000004189,ENSGALG00000004373,ENSGALG00000004449,ENSGALG00000004728,ENSGALG00000005156,…
0.0403	452	771	41	0.053	0.091	TF:M00821_1	tf	28	Factor: Nrf-2; motif: NTGCTGAGTCAKN; match class: 1	1	ENSGALG00000001938,ENSGALG00000002504,ENSGALG00000002524,ENSGALG00000003122,ENSGALG00000003660,ENSGALG00000004203,ENSGALG00000005019,ENSGALG00000005223,ENSGALG00000005684,ENSGALG00000005971,ENSGALG00000006710,ENSGALG00000006712,ENSGALG00000007042,ENSGALG00000007769,ENSGALG00000009006,ENSGALG00000009300,ENSGALG00000009621,ENSGALG00000009840,ENSGALG00000009842,ENSGALG00000011013,ENSGALG00000011019,…
0.0451	3708	771	253	0.328	0.068	TF:M00342_0	tf	33	Factor: Oct-1; motif: TATGCAAATN; match class: 0	1	ENSGALG00000000071,ENSGALG00000000410,ENSGALG00000000478,ENSGALG00000000550,ENSGALG00000000616,ENSGALG00000000944,ENSGALG00000001167,ENSGALG00000001382,ENSGALG00000001938,ENSGALG00000001951,ENSGALG00000002469,ENSGALG00000002504,ENSGALG00000002524,ENSGALG00000002734,ENSGALG00000002954,ENSGALG00000002993,ENSGALG00000003628,ENSGALG00000003648,ENSGALG00000003660,ENSGALG00000003717,ENSGALG00000003748,…
0.00639	5305	771	359	0.466	0.068	TF:M00117_1	tf	40	Factor: C/EBPbeta; motif: NKNTTGCNYAAYNN; match class: 1	1	ENSGALG00000000367,ENSGALG00000000374,ENSGALG00000000379,ENSGALG00000000410,ENSGALG00000000525,ENSGALG00000000538,ENSGALG00000000550,ENSGALG00000000607,ENSGALG00000001161,ENSGALG00000001167,ENSGALG00000001181,ENSGALG00000001189,ENSGALG00000001374,ENSGALG00000001863,ENSGALG00000001938,ENSGALG00000002374,ENSGALG00000002469,ENSGALG00000002504,ENSGALG00000002524,ENSGALG00000002594,ENSGALG00000002725,…
0.0156	801	771	68	0.088	0.085	TF:M01132_0	tf	43	Factor: SF1; motif: TGACCTTGN; match class: 0	1	ENSGALG00000000478,ENSGALG00000002708,ENSGALG00000003655,ENSGALG00000003908,ENSGALG00000004191,ENSGALG00000004237,ENSGALG00000004302,ENSGALG00000004363,ENSGALG00000004394,ENSGALG00000005035,ENSGALG00000005203,ENSGALG00000005212,ENSGALG00000005998,ENSGALG00000006141,ENSGALG00000006409,ENSGALG00000006568,ENSGALG00000006682,ENSGALG00000006804,ENSGALG00000007254,ENSGALG00000007260,ENSGALG00000007525,…
0.024	6328	771	415	0.538	0.066	TF:M00042_0	tf	9	Factor: SOX5; motif: NNAACAATNN; match class: 0	1	ENSGALG00000000067,ENSGALG00000000071,ENSGALG00000000379,ENSGALG00000000510,ENSGALG00000000538,ENSGALG00000000550,ENSGALG00000000776,ENSGALG00000001181,ENSGALG00000001382,ENSGALG00000001863,ENSGALG00000001938,ENSGALG00000001959,ENSGALG00000001972,ENSGALG00000001983,ENSGALG00000002374,ENSGALG00000002504,ENSGALG00000002524,ENSGALG00000002708,ENSGALG00000002725,ENSGALG00000002803,ENSGALG00000002954,…
0.00616	10241	771	645	0.837	0.063	TF:M01896_0	tf	12	Factor: C/EBPbeta; motif: TKNNGCAANN; match class: 0	1	ENSGALG00000000071,ENSGALG00000000367,ENSGALG00000000374,ENSGALG00000000379,ENSGALG00000000410,ENSGALG00000000436,ENSGALG00000000461,ENSGALG00000000478,ENSGALG00000000505,ENSGALG00000000510,ENSGALG00000000525,ENSGALG00000000529,ENSGALG00000000538,ENSGALG00000000541,ENSGALG00000000550,ENSGALG00000000607,ENSGALG00000000616,ENSGALG00000000776,ENSGALG00000001161,ENSGALG00000001167,ENSGALG00000001181,…
0.00936	6497	771	429	0.556	0.066	TF:M01896_1	tf	12	Factor: C/EBPbeta; motif: TKNNGCAANN; match class: 1	2	ENSGALG00000000367,ENSGALG00000000379,ENSGALG00000000410,ENSGALG00000000525,ENSGALG00000000538,ENSGALG00000000550,ENSGALG00000001161,ENSGALG00000001167,ENSGALG00000001181,ENSGALG00000001189,ENSGALG00000001374,ENSGALG00000001863,ENSGALG00000001938,ENSGALG00000001959,ENSGALG00000001972,ENSGALG00000002374,ENSGALG00000002469,ENSGALG00000002504,ENSGALG00000002524,ENSGALG00000002594,ENSGALG00000002725,…
0.00879	9628	771	610	0.791	0.063	TF:M00912_0	tf	17	Factor: C/EBP; motif: NTTRCNNAANNN; match class: 0	1	ENSGALG00000000071,ENSGALG00000000367,ENSGALG00000000374,ENSGALG00000000379,ENSGALG00000000397,ENSGALG00000000410,ENSGALG00000000478,ENSGALG00000000510,ENSGALG00000000525,ENSGALG00000000529,ENSGALG00000000538,ENSGALG00000000550,ENSGALG00000000607,ENSGALG00000000616,ENSGALG00000000776,ENSGALG00000001174,ENSGALG00000001181,ENSGALG00000001189,ENSGALG00000001374,ENSGALG00000001863,ENSGALG00000001951,…
0.000632	9683	771	621	0.805	0.064	TF:M00791_0	tf	13	Factor: HNF3; motif: NWRARYAAAYANN; match class: 0	1	ENSGALG00000000067,ENSGALG00000000071,ENSGALG00000000367,ENSGALG00000000379,ENSGALG00000000396,ENSGALG00000000397,ENSGALG00000000436,ENSGALG00000000461,ENSGALG00000000478,ENSGALG00000000498,ENSGALG00000000525,ENSGALG00000000529,ENSGALG00000000541,ENSGALG00000000550,ENSGALG00000000568,ENSGALG00000000607,ENSGALG00000000616,ENSGALG00000000776,ENSGALG00000000944,ENSGALG00000001167,ENSGALG00000001174,…
0.000763	6208	771	421	0.546	0.068	TF:M00791_1	tf	13	Factor: HNF3; motif: NWRARYAAAYANN; match class: 1	2	ENSGALG00000000071,ENSGALG00000000379,ENSGALG00000000529,ENSGALG00000000541,ENSGALG00000000550,ENSGALG00000000776,ENSGALG00000000944,ENSGALG00000001174,ENSGALG00000001374,ENSGALG00000001863,ENSGALG00000001938,ENSGALG00000001951,ENSGALG00000001959,ENSGALG00000001972,ENSGALG00000001983,ENSGALG00000002175,ENSGALG00000002374,ENSGALG00000002504,ENSGALG00000002524,ENSGALG00000002771,ENSGALG00000002850,…
0.00222	11420	771	710	0.921	0.062	TF:M02109_0	tf	27	Factor: NKX2B; motif: CACTTNA; match class: 0	1	ENSGALG00000000067,ENSGALG00000000071,ENSGALG00000000367,ENSGALG00000000379,ENSGALG00000000396,ENSGALG00000000410,ENSGALG00000000436,ENSGALG00000000461,ENSGALG00000000478,ENSGALG00000000498,ENSGALG00000000505,ENSGALG00000000510,ENSGALG00000000525,ENSGALG00000000529,ENSGALG00000000538,ENSGALG00000000550,ENSGALG00000000607,ENSGALG00000000616,ENSGALG00000000776,ENSGALG00000000944,ENSGALG00000001161,…
8.83e-05	8844	771	580	0.752	0.066	TF:M02109_1	tf	27	Factor: NKX2B; motif: CACTTNA; match class: 1	2	ENSGALG00000000067,ENSGALG00000000071,ENSGALG00000000367,ENSGALG00000000396,ENSGALG00000000410,ENSGALG00000000478,ENSGALG00000000505,ENSGALG00000000510,ENSGALG00000000525,ENSGALG00000000538,ENSGALG00000000550,ENSGALG00000000616,ENSGALG00000000776,ENSGALG00000000944,ENSGALG00000001167,ENSGALG00000001174,ENSGALG00000001181,ENSGALG00000001189,ENSGALG00000001374,ENSGALG00000001382,ENSGALG00000001938,…
0.00589	5465	771	369	0.479	0.068	TF:M03891_0	tf	31	Factor: TTF-1; motif: CTTGASN; match class: 0	1	ENSGALG00000000374,ENSGALG00000000379,ENSGALG00000000396,ENSGALG00000000461,ENSGALG00000000505,ENSGALG00000000538,ENSGALG00000000776,ENSGALG00000000944,ENSGALG00000001189,ENSGALG00000001863,ENSGALG00000001938,ENSGALG00000001959,ENSGALG00000001972,ENSGALG00000002374,ENSGALG00000002594,ENSGALG00000002708,ENSGALG00000002725,ENSGALG00000002734,ENSGALG00000002771,ENSGALG00000002850,ENSGALG00000002954,…
0.000166	938	771	87	0.113	0.093	TF:M00672_0	tf	63	Factor: TEF; motif: ATGTTWAYATAA; match class: 0	1	ENSGALG00000000461,ENSGALG00000000478,ENSGALG00000001174,ENSGALG00000001938,ENSGALG00000002175,ENSGALG00000002374,ENSGALG00000002954,ENSGALG00000002984,ENSGALG00000002990,ENSGALG00000002993,ENSGALG00000003628,ENSGALG00000004083,ENSGALG00000004323,ENSGALG00000005065,ENSGALG00000005223,ENSGALG00000005319,ENSGALG00000005971,ENSGALG00000006655,ENSGALG00000006695,ENSGALG00000006788,ENSGALG00000006791,…
0.000543	2055	771	162	0.21	0.079	TF:M00802_0	tf	44	Factor: Pit-1; motif: NMTTCATAAWTATWNMNA; match class: 0	1	ENSGALG00000000568,ENSGALG00000001181,ENSGALG00000001189,ENSGALG00000001863,ENSGALG00000001938,ENSGALG00000001951,ENSGALG00000002594,ENSGALG00000002954,ENSGALG00000003748,ENSGALG00000003771,ENSGALG00000003959,ENSGALG00000004373,ENSGALG00000004460,ENSGALG00000004700,ENSGALG00000005088,ENSGALG00000005158,ENSGALG00000005223,ENSGALG00000005502,ENSGALG00000005971,ENSGALG00000006418,ENSGALG00000006586,…
0.000697	8049	771	529	0.686	0.066	TF:M00109_0	tf	21	Factor: C/EBPbeta; motif: RNRTKDNGMAAKNN; match class: 0	1	ENSGALG00000000071,ENSGALG00000000379,ENSGALG00000000410,ENSGALG00000000461,ENSGALG00000000525,ENSGALG00000000529,ENSGALG00000000538,ENSGALG00000000568,ENSGALG00000000607,ENSGALG00000000776,ENSGALG00000000944,ENSGALG00000001161,ENSGALG00000001167,ENSGALG00000001181,ENSGALG00000001189,ENSGALG00000001374,ENSGALG00000001863,ENSGALG00000001938,ENSGALG00000001959,ENSGALG00000001972,ENSGALG00000002374,…
0.00952	3784	771	264	0.342	0.07	TF:M00109_1	tf	21	Factor: C/EBPbeta; motif: RNRTKDNGMAAKNN; match class: 1	2	ENSGALG00000000379,ENSGALG00000000410,ENSGALG00000000525,ENSGALG00000000607,ENSGALG00000000944,ENSGALG00000001181,ENSGALG00000001374,ENSGALG00000001863,ENSGALG00000001959,ENSGALG00000001972,ENSGALG00000002374,ENSGALG00000002469,ENSGALG00000002954,ENSGALG00000003705,ENSGALG00000003770,ENSGALG00000003777,ENSGALG00000003958,ENSGALG00000004033,ENSGALG00000004058,ENSGALG00000004083,ENSGALG00000004243,…
0.00359	4614	771	319	0.414	0.069	TF:M00131_0	tf	70	Factor: HNF3beta; motif: KGNANTRTTTRYTTW; match class: 0	1	ENSGALG00000000396,ENSGALG00000000436,ENSGALG00000000505,ENSGALG00000000525,ENSGALG00000000538,ENSGALG00000000541,ENSGALG00000000776,ENSGALG00000001863,ENSGALG00000001951,ENSGALG00000001959,ENSGALG00000001972,ENSGALG00000001983,ENSGALG00000002175,ENSGALG00000002504,ENSGALG00000002524,ENSGALG00000002850,ENSGALG00000002993,ENSGALG00000003122,ENSGALG00000003660,ENSGALG00000003748,ENSGALG00000003759,…
0.0184	1257	771	99	0.128	0.079	TF:M00147_1	tf	67	Factor: HSF2; motif: NGAANNWTCK; match class: 1	1	ENSGALG00000000550,ENSGALG00000001374,ENSGALG00000001959,ENSGALG00000001972,ENSGALG00000002374,ENSGALG00000002504,ENSGALG00000002524,ENSGALG00000002594,ENSGALG00000003717,ENSGALG00000003727,ENSGALG00000003770,ENSGALG00000003939,ENSGALG00000004363,ENSGALG00000004420,ENSGALG00000004734,ENSGALG00000005171,ENSGALG00000005223,ENSGALG00000005256,ENSGALG00000005295,ENSGALG00000005319,ENSGALG00000005350,…
0.00631	11080	771	690	0.895	0.062	TF:M00805_1	tf	2	Factor: LEF-1; motif: TCAAAG; match class: 1	1	ENSGALG00000000067,ENSGALG00000000071,ENSGALG00000000374,ENSGALG00000000379,ENSGALG00000000396,ENSGALG00000000397,ENSGALG00000000436,ENSGALG00000000461,ENSGALG00000000478,ENSGALG00000000498,ENSGALG00000000510,ENSGALG00000000525,ENSGALG00000000529,ENSGALG00000000541,ENSGALG00000000550,ENSGALG00000000568,ENSGALG00000000607,ENSGALG00000000776,ENSGALG00000000944,ENSGALG00000001161,ENSGALG00000001167,…
0.0213	8661	771	552	0.716	0.064	TF:M00747_0	tf	36	Factor: IRF-1; motif: TTCACTT; match class: 0	1	ENSGALG00000000067,ENSGALG00000000071,ENSGALG00000000367,ENSGALG00000000396,ENSGALG00000000397,ENSGALG00000000478,ENSGALG00000000510,ENSGALG00000000525,ENSGALG00000000541,ENSGALG00000000550,ENSGALG00000000568,ENSGALG00000000776,ENSGALG00000001161,ENSGALG00000001167,ENSGALG00000001174,ENSGALG00000001181,ENSGALG00000001189,ENSGALG00000001382,ENSGALG00000001938,ENSGALG00000001951,ENSGALG00000001959,…
0.0027	4516	771	314	0.407	0.07	TF:M00747_1	tf	36	Factor: IRF-1; motif: TTCACTT; match class: 1	2	ENSGALG00000000396,ENSGALG00000000510,ENSGALG00000000525,ENSGALG00000000550,ENSGALG00000000776,ENSGALG00000001161,ENSGALG00000001167,ENSGALG00000001174,ENSGALG00000001189,ENSGALG00000001382,ENSGALG00000001938,ENSGALG00000001959,ENSGALG00000001972,ENSGALG00000001983,ENSGALG00000002175,ENSGALG00000002374,ENSGALG00000002469,ENSGALG00000002504,ENSGALG00000002524,ENSGALG00000002594,ENSGALG00000002971,…
0.0217	3116	771	219	0.284	0.07	TF:M07046_0	tf	50	Factor: LEF-1; motif: ANNWWCAAAGN; match class: 0	1	ENSGALG00000000367,ENSGALG00000000396,ENSGALG00000000397,ENSGALG00000000478,ENSGALG00000000529,ENSGALG00000000541,ENSGALG00000000550,ENSGALG00000001374,ENSGALG00000001863,ENSGALG00000001983,ENSGALG00000002374,ENSGALG00000002594,ENSGALG00000002708,ENSGALG00000002734,ENSGALG00000002985,ENSGALG00000003742,ENSGALG00000003771,ENSGALG00000003777,ENSGALG00000003999,ENSGALG00000004055,ENSGALG00000004191,…
0.014	8042	771	518	0.672	0.064	TF:M01181_1	tf	46	Factor: Nkx3-2; motif: TRAGTG; match class: 1	1	ENSGALG00000000071,ENSGALG00000000396,ENSGALG00000000461,ENSGALG00000000478,ENSGALG00000000510,ENSGALG00000000525,ENSGALG00000000550,ENSGALG00000000776,ENSGALG00000001167,ENSGALG00000001174,ENSGALG00000001181,ENSGALG00000001189,ENSGALG00000001382,ENSGALG00000001863,ENSGALG00000001938,ENSGALG00000001951,ENSGALG00000001959,ENSGALG00000001972,ENSGALG00000001983,ENSGALG00000002175,ENSGALG00000002374,…
8.1e-05	10776	771	684	0.887	0.063	TF:M00394_1	tf	19	Factor: Msx-1; motif: CNGTAWNTG; match class: 1	1	ENSGALG00000000071,ENSGALG00000000367,ENSGALG00000000374,ENSGALG00000000396,ENSGALG00000000397,ENSGALG00000000410,ENSGALG00000000436,ENSGALG00000000478,ENSGALG00000000498,ENSGALG00000000505,ENSGALG00000000510,ENSGALG00000000525,ENSGALG00000000538,ENSGALG00000000541,ENSGALG00000000550,ENSGALG00000000568,ENSGALG00000000776,ENSGALG00000001161,ENSGALG00000001167,ENSGALG00000001174,ENSGALG00000001181,…
2.78e-06	5550	771	398	0.516	0.072	TF:M00130_0	tf	61	Factor: FOXD3; motif: NAWTGTTTRTTT; match class: 0	1	ENSGALG00000000071,ENSGALG00000000379,ENSGALG00000000396,ENSGALG00000000436,ENSGALG00000000505,ENSGALG00000000538,ENSGALG00000000541,ENSGALG00000000776,ENSGALG00000000944,ENSGALG00000001174,ENSGALG00000001189,ENSGALG00000001374,ENSGALG00000001382,ENSGALG00000001863,ENSGALG00000001951,ENSGALG00000001983,ENSGALG00000002175,ENSGALG00000002374,ENSGALG00000002504,ENSGALG00000002524,ENSGALG00000002771,…
0.0372	2470	771	176	0.228	0.071	TF:M00130_1	tf	61	Factor: FOXD3; motif: NAWTGTTTRTTT; match class: 1	2	ENSGALG00000000396,ENSGALG00000000541,ENSGALG00000001174,ENSGALG00000001189,ENSGALG00000001374,ENSGALG00000001863,ENSGALG00000002374,ENSGALG00000002504,ENSGALG00000002524,ENSGALG00000002954,ENSGALG00000002985,ENSGALG00000003628,ENSGALG00000003655,ENSGALG00000003660,ENSGALG00000003705,ENSGALG00000003759,ENSGALG00000003770,ENSGALG00000003939,ENSGALG00000004033,ENSGALG00000004504,ENSGALG00000005019,…
0.000189	10810	771	684	0.887	0.063	TF:M00128_0	tf	62	Factor: GATA-1; motif: NNCWGATARNNNN; match class: 0	1	ENSGALG00000000071,ENSGALG00000000396,ENSGALG00000000397,ENSGALG00000000410,ENSGALG00000000461,ENSGALG00000000478,ENSGALG00000000525,ENSGALG00000000529,ENSGALG00000000538,ENSGALG00000000541,ENSGALG00000000550,ENSGALG00000000607,ENSGALG00000000776,ENSGALG00000000944,ENSGALG00000001161,ENSGALG00000001167,ENSGALG00000001174,ENSGALG00000001181,ENSGALG00000001189,ENSGALG00000001374,ENSGALG00000001382,…
1.06e-05	7717	771	522	0.677	0.068	TF:M00128_1	tf	62	Factor: GATA-1; motif: NNCWGATARNNNN; match class: 1	2	ENSGALG00000000396,ENSGALG00000000410,ENSGALG00000000461,ENSGALG00000000525,ENSGALG00000000550,ENSGALG00000000776,ENSGALG00000001161,ENSGALG00000001167,ENSGALG00000001174,ENSGALG00000001181,ENSGALG00000001374,ENSGALG00000001382,ENSGALG00000001863,ENSGALG00000001938,ENSGALG00000001951,ENSGALG00000001959,ENSGALG00000001972,ENSGALG00000001983,ENSGALG00000002175,ENSGALG00000002374,ENSGALG00000002469,…
0.00459	6467	771	430	0.558	0.066	TF:M00770_1	tf	51	Factor: C/EBP; motif: NNNTKNNGNAAN; match class: 1	1	ENSGALG00000000374,ENSGALG00000000379,ENSGALG00000000525,ENSGALG00000000529,ENSGALG00000000538,ENSGALG00000000550,ENSGALG00000000607,ENSGALG00000001167,ENSGALG00000001174,ENSGALG00000001181,ENSGALG00000001374,ENSGALG00000001382,ENSGALG00000001863,ENSGALG00000001938,ENSGALG00000001959,ENSGALG00000001972,ENSGALG00000002175,ENSGALG00000002374,ENSGALG00000002504,ENSGALG00000002524,ENSGALG00000002594,…
0.0218	6003	771	396	0.514	0.066	TF:M00240_0	tf	69	Factor: Nkx2-5; motif: TYAAGTG; match class: 0	1	ENSGALG00000000067,ENSGALG00000000410,ENSGALG00000000478,ENSGALG00000000498,ENSGALG00000000510,ENSGALG00000000525,ENSGALG00000000538,ENSGALG00000000776,ENSGALG00000001161,ENSGALG00000001174,ENSGALG00000001181,ENSGALG00000001189,ENSGALG00000001374,ENSGALG00000001382,ENSGALG00000001938,ENSGALG00000001959,ENSGALG00000001972,ENSGALG00000002175,ENSGALG00000002374,ENSGALG00000002469,ENSGALG00000002504,…
0.000446	8042	771	530	0.687	0.066	TF:M03850_0	tf	15	Factor: Sox5; motif: TTGTTTN; match class: 0	1	ENSGALG00000000071,ENSGALG00000000396,ENSGALG00000000410,ENSGALG00000000461,ENSGALG00000000510,ENSGALG00000000525,ENSGALG00000000538,ENSGALG00000000541,ENSGALG00000000550,ENSGALG00000000944,ENSGALG00000001161,ENSGALG00000001174,ENSGALG00000001181,ENSGALG00000001374,ENSGALG00000001382,ENSGALG00000001863,ENSGALG00000001938,ENSGALG00000001951,ENSGALG00000001959,ENSGALG00000001972,ENSGALG00000001983,…
0.00177	8294	771	540	0.7	0.065	TF:M03549_0	tf	8	Factor: GATA-4; motif: AGATAAN; match class: 0	1	ENSGALG00000000071,ENSGALG00000000396,ENSGALG00000000397,ENSGALG00000000410,ENSGALG00000000461,ENSGALG00000000478,ENSGALG00000000538,ENSGALG00000000541,ENSGALG00000000550,ENSGALG00000000607,ENSGALG00000000776,ENSGALG00000001161,ENSGALG00000001167,ENSGALG00000001174,ENSGALG00000001181,ENSGALG00000001374,ENSGALG00000001382,ENSGALG00000001863,ENSGALG00000001938,ENSGALG00000001959,ENSGALG00000001983,…
4.63e-07	4199	771	319	0.414	0.076	TF:M03549_1	tf	8	Factor: GATA-4; motif: AGATAAN; match class: 1	2	ENSGALG00000000071,ENSGALG00000000396,ENSGALG00000000397,ENSGALG00000000538,ENSGALG00000001161,ENSGALG00000001167,ENSGALG00000001174,ENSGALG00000001181,ENSGALG00000001374,ENSGALG00000001863,ENSGALG00000001959,ENSGALG00000001983,ENSGALG00000002175,ENSGALG00000002374,ENSGALG00000002504,ENSGALG00000002524,ENSGALG00000002954,ENSGALG00000002993,ENSGALG00000003648,ENSGALG00000003717,ENSGALG00000003727,…
0.000127	10697	771	679	0.881	0.063	TF:M00347_0	tf	29	Factor: GATA-1; motif: MNAGATAANR; match class: 0	1	ENSGALG00000000067,ENSGALG00000000374,ENSGALG00000000396,ENSGALG00000000410,ENSGALG00000000461,ENSGALG00000000478,ENSGALG00000000510,ENSGALG00000000525,ENSGALG00000000538,ENSGALG00000000541,ENSGALG00000000550,ENSGALG00000000607,ENSGALG00000000776,ENSGALG00000000944,ENSGALG00000001161,ENSGALG00000001167,ENSGALG00000001174,ENSGALG00000001181,ENSGALG00000001189,ENSGALG00000001374,ENSGALG00000001382,…
0.000636	7610	771	504	0.654	0.066	TF:M00347_1	tf	29	Factor: GATA-1; motif: MNAGATAANR; match class: 1	2	ENSGALG00000000396,ENSGALG00000000461,ENSGALG00000000478,ENSGALG00000000525,ENSGALG00000000538,ENSGALG00000000541,ENSGALG00000000550,ENSGALG00000000776,ENSGALG00000001161,ENSGALG00000001167,ENSGALG00000001174,ENSGALG00000001181,ENSGALG00000001374,ENSGALG00000001382,ENSGALG00000001863,ENSGALG00000001959,ENSGALG00000001972,ENSGALG00000001983,ENSGALG00000002175,ENSGALG00000002374,ENSGALG00000002504,…
0.0241	11680	771	718	0.931	0.061	TF:M02006_0	tf	4	Factor: GATA-5; motif: TATCTN; match class: 0	1	ENSGALG00000000071,ENSGALG00000000396,ENSGALG00000000397,ENSGALG00000000410,ENSGALG00000000436,ENSGALG00000000478,ENSGALG00000000498,ENSGALG00000000525,ENSGALG00000000529,ENSGALG00000000538,ENSGALG00000000541,ENSGALG00000000550,ENSGALG00000000568,ENSGALG00000000607,ENSGALG00000000616,ENSGALG00000000776,ENSGALG00000000944,ENSGALG00000001161,ENSGALG00000001167,ENSGALG00000001174,ENSGALG00000001181,…
0.00275	9615	771	613	0.795	0.064	TF:M02006_1	tf	4	Factor: GATA-5; motif: TATCTN; match class: 1	2	ENSGALG00000000071,ENSGALG00000000396,ENSGALG00000000397,ENSGALG00000000410,ENSGALG00000000436,ENSGALG00000000478,ENSGALG00000000525,ENSGALG00000000529,ENSGALG00000000541,ENSGALG00000000550,ENSGALG00000000568,ENSGALG00000000607,ENSGALG00000000776,ENSGALG00000001161,ENSGALG00000001167,ENSGALG00000001174,ENSGALG00000001181,ENSGALG00000001374,ENSGALG00000001382,ENSGALG00000001863,ENSGALG00000001938,…
0.000382	8279	771	544	0.706	0.066	TF:M00059_0	tf	5	Factor: YY1; motif: NNNNNCCATNTWNNNWN; match class: 0	1	ENSGALG00000000071,ENSGALG00000000397,ENSGALG00000000410,ENSGALG00000000436,ENSGALG00000000478,ENSGALG00000000498,ENSGALG00000000505,ENSGALG00000000525,ENSGALG00000000529,ENSGALG00000000538,ENSGALG00000000568,ENSGALG00000000616,ENSGALG00000000776,ENSGALG00000000944,ENSGALG00000001167,ENSGALG00000001181,ENSGALG00000001374,ENSGALG00000001382,ENSGALG00000001863,ENSGALG00000001959,ENSGALG00000001972,…
0.0284	1606	771	121	0.157	0.075	TF:M00349_1	tf	68	Factor: GATA-2; motif: ASAGATAANA; match class: 1	1	ENSGALG00000000478,ENSGALG00000001167,ENSGALG00000001174,ENSGALG00000001983,ENSGALG00000002175,ENSGALG00000002374,ENSGALG00000002504,ENSGALG00000002524,ENSGALG00000003978,ENSGALG00000004058,ENSGALG00000004191,ENSGALG00000004203,ENSGALG00000004436,ENSGALG00000004460,ENSGALG00000005135,ENSGALG00000005158,ENSGALG00000005203,ENSGALG00000005223,ENSGALG00000005953,ENSGALG00000005959,ENSGALG00000006022,…
0.0299	982	771	79	0.102	0.08	TF:M01877_1	tf	66	Factor: GATA-2; motif: GATAANN; match class: 1	1	ENSGALG00000001161,ENSGALG00000001938,ENSGALG00000002374,ENSGALG00000003628,ENSGALG00000003655,ENSGALG00000003759,ENSGALG00000004055,ENSGALG00000004420,ENSGALG00000004448,ENSGALG00000004460,ENSGALG00000005065,ENSGALG00000005295,ENSGALG00000005998,ENSGALG00000006423,ENSGALG00000006520,ENSGALG00000006532,ENSGALG00000006646,ENSGALG00000006757,ENSGALG00000006864,ENSGALG00000007149,ENSGALG00000007215,…
0.000227	6902	771	466	0.604	0.068	TF:M07301_0	tf	47	Factor: NF-AT3; motif: NGGAAAAN; match class: 0	1	ENSGALG00000000367,ENSGALG00000000379,ENSGALG00000000396,ENSGALG00000000397,ENSGALG00000000478,ENSGALG00000000498,ENSGALG00000000505,ENSGALG00000000510,ENSGALG00000000525,ENSGALG00000000541,ENSGALG00000000568,ENSGALG00000001161,ENSGALG00000001181,ENSGALG00000001374,ENSGALG00000001382,ENSGALG00000001863,ENSGALG00000001938,ENSGALG00000001951,ENSGALG00000001959,ENSGALG00000001972,ENSGALG00000001983,…
0.0179	2616	771	188	0.244	0.072	TF:M07301_1	tf	47	Factor: NF-AT3; motif: NGGAAAAN; match class: 1	2	ENSGALG00000000397,ENSGALG00000000498,ENSGALG00000000505,ENSGALG00000000541,ENSGALG00000001863,ENSGALG00000001959,ENSGALG00000001972,ENSGALG00000002594,ENSGALG00000002954,ENSGALG00000003122,ENSGALG00000003648,ENSGALG00000003748,ENSGALG00000003770,ENSGALG00000004040,ENSGALG00000004068,ENSGALG00000004199,ENSGALG00000004436,ENSGALG00000004460,ENSGALG00000004472,ENSGALG00000004530,ENSGALG00000005212,…
0.05	4790	771	319	0.414	0.067	TF:M00126_1	tf	56	Factor: GATA-1; motif: NNNNNGATANKGGN; match class: 1	1	ENSGALG00000000461,ENSGALG00000000478,ENSGALG00000000505,ENSGALG00000000529,ENSGALG00000000541,ENSGALG00000000550,ENSGALG00000000944,ENSGALG00000001167,ENSGALG00000001189,ENSGALG00000001382,ENSGALG00000002175,ENSGALG00000002374,ENSGALG00000002504,ENSGALG00000002524,ENSGALG00000002594,ENSGALG00000002984,ENSGALG00000002990,ENSGALG00000003146,ENSGALG00000003648,ENSGALG00000003717,ENSGALG00000003727,…
0.028	9100	771	576	0.747	0.063	TF:M01894_0	tf	60	Factor: YY1; motif: CCATNTT; match class: 0	1	ENSGALG00000000071,ENSGALG00000000379,ENSGALG00000000396,ENSGALG00000000397,ENSGALG00000000410,ENSGALG00000000436,ENSGALG00000000478,ENSGALG00000000498,ENSGALG00000000505,ENSGALG00000000510,ENSGALG00000000525,ENSGALG00000000529,ENSGALG00000000538,ENSGALG00000000550,ENSGALG00000000607,ENSGALG00000000776,ENSGALG00000000944,ENSGALG00000001161,ENSGALG00000001167,ENSGALG00000001174,ENSGALG00000001181,…
0.00688	5030	771	342	0.444	0.068	TF:M01894_1	tf	60	Factor: YY1; motif: CCATNTT; match class: 1	2	ENSGALG00000000071,ENSGALG00000000379,ENSGALG00000000396,ENSGALG00000000397,ENSGALG00000000410,ENSGALG00000000510,ENSGALG00000000525,ENSGALG00000000538,ENSGALG00000000607,ENSGALG00000000944,ENSGALG00000001167,ENSGALG00000001174,ENSGALG00000001374,ENSGALG00000001382,ENSGALG00000001863,ENSGALG00000002374,ENSGALG00000002469,ENSGALG00000003146,ENSGALG00000003628,ENSGALG00000003644,ENSGALG00000003705,…
0.00388	6490	771	432	0.56	0.067	TF:M00432_0	tf	52	Factor: TTF1; motif: ASTCAAGTRK; match class: 0	1	ENSGALG00000000067,ENSGALG00000000379,ENSGALG00000000397,ENSGALG00000000461,ENSGALG00000000478,ENSGALG00000000498,ENSGALG00000000525,ENSGALG00000000538,ENSGALG00000000541,ENSGALG00000000550,ENSGALG00000000776,ENSGALG00000000944,ENSGALG00000001161,ENSGALG00000001174,ENSGALG00000001189,ENSGALG00000001374,ENSGALG00000001863,ENSGALG00000001938,ENSGALG00000001959,ENSGALG00000001972,ENSGALG00000002175,…
0.000843	2375	771	182	0.236	0.077	TF:M00432_1	tf	52	Factor: TTF1; motif: ASTCAAGTRK; match class: 1	2	ENSGALG00000000525,ENSGALG00000000776,ENSGALG00000001863,ENSGALG00000001959,ENSGALG00000001972,ENSGALG00000002175,ENSGALG00000002469,ENSGALG00000002504,ENSGALG00000002524,ENSGALG00000003648,ENSGALG00000003660,ENSGALG00000003717,ENSGALG00000003727,ENSGALG00000003748,ENSGALG00000004064,ENSGALG00000004302,ENSGALG00000004373,ENSGALG00000004611,ENSGALG00000005035,ENSGALG00000005065,ENSGALG00000005158,…
0.00362	7420	771	487	0.632	0.066	TF:M01012_0	tf	7	Factor: HNF3; motif: NNNNNTRTTTRYTYWNKN; match class: 0	1	ENSGALG00000000067,ENSGALG00000000367,ENSGALG00000000379,ENSGALG00000000397,ENSGALG00000000436,ENSGALG00000000498,ENSGALG00000000525,ENSGALG00000000529,ENSGALG00000000541,ENSGALG00000000607,ENSGALG00000000944,ENSGALG00000001161,ENSGALG00000001174,ENSGALG00000001181,ENSGALG00000001863,ENSGALG00000001951,ENSGALG00000001959,ENSGALG00000001972,ENSGALG00000002175,ENSGALG00000002374,ENSGALG00000002504,…
0.0403	3652	771	250	0.324	0.068	TF:M01012_1	tf	7	Factor: HNF3; motif: NNNNNTRTTTRYTYWNKN; match class: 1	2	ENSGALG00000000379,ENSGALG00000001863,ENSGALG00000001951,ENSGALG00000001959,ENSGALG00000001972,ENSGALG00000002175,ENSGALG00000002374,ENSGALG00000002954,ENSGALG00000002985,ENSGALG00000003628,ENSGALG00000003648,ENSGALG00000003655,ENSGALG00000003660,ENSGALG00000003705,ENSGALG00000003748,ENSGALG00000003777,ENSGALG00000003939,ENSGALG00000004033,ENSGALG00000004055,ENSGALG00000004058,ENSGALG00000004234,…
4.12e-06	11150	771	708	0.918	0.063	TF:M07254_0	tf	54	Factor: Foxc1; motif: TTVYTTTNW; match class: 0	1	ENSGALG00000000067,ENSGALG00000000071,ENSGALG00000000379,ENSGALG00000000396,ENSGALG00000000397,ENSGALG00000000410,ENSGALG00000000436,ENSGALG00000000461,ENSGALG00000000478,ENSGALG00000000498,ENSGALG00000000505,ENSGALG00000000510,ENSGALG00000000525,ENSGALG00000000529,ENSGALG00000000538,ENSGALG00000000541,ENSGALG00000000550,ENSGALG00000000568,ENSGALG00000000607,ENSGALG00000000776,ENSGALG00000000944,…
7.27e-09	8734	771	595	0.772	0.068	TF:M07254_1	tf	54	Factor: Foxc1; motif: TTVYTTTNW; match class: 1	2	ENSGALG00000000067,ENSGALG00000000071,ENSGALG00000000379,ENSGALG00000000396,ENSGALG00000000397,ENSGALG00000000410,ENSGALG00000000461,ENSGALG00000000478,ENSGALG00000000498,ENSGALG00000000505,ENSGALG00000000525,ENSGALG00000000529,ENSGALG00000000538,ENSGALG00000000541,ENSGALG00000000550,ENSGALG00000000776,ENSGALG00000000944,ENSGALG00000001161,ENSGALG00000001167,ENSGALG00000001174,ENSGALG00000001181,…
0.00341	4921	771	338	0.438	0.069	TF:M00462_0	tf	49	Factor: GATA-6; motif: NNNGATWANN; match class: 0	1	ENSGALG00000000374,ENSGALG00000000461,ENSGALG00000000550,ENSGALG00000000776,ENSGALG00000001161,ENSGALG00000001167,ENSGALG00000001174,ENSGALG00000001181,ENSGALG00000001189,ENSGALG00000001374,ENSGALG00000001382,ENSGALG00000001938,ENSGALG00000001951,ENSGALG00000001959,ENSGALG00000001972,ENSGALG00000002175,ENSGALG00000002374,ENSGALG00000002469,ENSGALG00000002504,ENSGALG00000002524,ENSGALG00000002594,…
0.0227	1355	771	105	0.136	0.077	TF:M00462_1	tf	49	Factor: GATA-6; motif: NNNGATWANN; match class: 1	2	ENSGALG00000000550,ENSGALG00000000776,ENSGALG00000001161,ENSGALG00000001167,ENSGALG00000001174,ENSGALG00000001374,ENSGALG00000001938,ENSGALG00000002175,ENSGALG00000002374,ENSGALG00000003628,ENSGALG00000003959,ENSGALG00000004033,ENSGALG00000004058,ENSGALG00000004373,ENSGALG00000004460,ENSGALG00000004728,ENSGALG00000005065,ENSGALG00000005169,ENSGALG00000005314,ENSGALG00000006022,ENSGALG00000006428,…
0.00829	226	771	26	0.034	0.115	TF:M01305_0	tf	10	Factor: TEF; motif: YACATTCCWSNG; match class: 0	1	ENSGALG00000000478,ENSGALG00000005263,ENSGALG00000006022,ENSGALG00000006198,ENSGALG00000006889,ENSGALG00000006989,ENSGALG00000007215,ENSGALG00000009740,ENSGALG00000010718,ENSGALG00000011172,ENSGALG00000011697,ENSGALG00000012816,ENSGALG00000012866,ENSGALG00000012986,ENSGALG00000012994,ENSGALG00000013980,ENSGALG00000014950,ENSGALG00000015004,ENSGALG00000015140,ENSGALG00000016442,ENSGALG00000017212,…
0.014	12552	771	761	0.987	0.061	TF:M02086_0	tf	53	Factor: Cdx-1; motif: TTTATK; match class: 0	1	ENSGALG00000000067,ENSGALG00000000071,ENSGALG00000000367,ENSGALG00000000379,ENSGALG00000000396,ENSGALG00000000397,ENSGALG00000000410,ENSGALG00000000436,ENSGALG00000000461,ENSGALG00000000478,ENSGALG00000000498,ENSGALG00000000505,ENSGALG00000000510,ENSGALG00000000525,ENSGALG00000000529,ENSGALG00000000538,ENSGALG00000000541,ENSGALG00000000550,ENSGALG00000000568,ENSGALG00000000616,ENSGALG00000000776,…
0.000247	11852	771	735	0.953	0.062	TF:M02086_1	tf	53	Factor: Cdx-1; motif: TTTATK; match class: 1	2	ENSGALG00000000071,ENSGALG00000000367,ENSGALG00000000379,ENSGALG00000000396,ENSGALG00000000397,ENSGALG00000000410,ENSGALG00000000436,ENSGALG00000000498,ENSGALG00000000505,ENSGALG00000000510,ENSGALG00000000525,ENSGALG00000000538,ENSGALG00000000541,ENSGALG00000000550,ENSGALG00000000568,ENSGALG00000000776,ENSGALG00000000944,ENSGALG00000001161,ENSGALG00000001167,ENSGALG00000001174,ENSGALG00000001181,…
6.75e-05	2411	771	191	0.248	0.079	TF:M07377_0	tf	24	Factor: cdx-1; motif: NTTTATKNN; match class: 0	1	ENSGALG00000000550,ENSGALG00000000568,ENSGALG00000000776,ENSGALG00000001161,ENSGALG00000001167,ENSGALG00000001863,ENSGALG00000001983,ENSGALG00000002374,ENSGALG00000002469,ENSGALG00000002594,ENSGALG00000002850,ENSGALG00000003122,ENSGALG00000003146,ENSGALG00000003510,ENSGALG00000003660,ENSGALG00000003748,ENSGALG00000003777,ENSGALG00000003999,ENSGALG00000004055,ENSGALG00000004064,ENSGALG00000004083,…
0.0151	298	771	31	0.04	0.104	TF:M07377_1	tf	24	Factor: cdx-1; motif: NTTTATKNN; match class: 1	2	ENSGALG00000001983,ENSGALG00000004083,ENSGALG00000004363,ENSGALG00000005502,ENSGALG00000005657,ENSGALG00000006434,ENSGALG00000006441,ENSGALG00000006612,ENSGALG00000006804,ENSGALG00000006861,ENSGALG00000008903,ENSGALG00000009533,ENSGALG00000009650,ENSGALG00000009667,ENSGALG00000010718,ENSGALG00000011543,ENSGALG00000011594,ENSGALG00000011664,ENSGALG00000013441,ENSGALG00000013452,ENSGALG00000013981,…
0.00656	4358	771	301	0.39	0.069	TF:M00410_0	tf	14	Factor: SOX9; motif: NNNNAACAATRGNN; match class: 0	1	ENSGALG00000000067,ENSGALG00000000071,ENSGALG00000000374,ENSGALG00000000379,ENSGALG00000000396,ENSGALG00000000529,ENSGALG00000000538,ENSGALG00000000541,ENSGALG00000000550,ENSGALG00000000776,ENSGALG00000001161,ENSGALG00000001181,ENSGALG00000001374,ENSGALG00000001938,ENSGALG00000001951,ENSGALG00000001959,ENSGALG00000001972,ENSGALG00000001983,ENSGALG00000002504,ENSGALG00000002524,ENSGALG00000002594,…
0.00316	5924	771	399	0.518	0.067	TF:M00351_0	tf	59	Factor: GATA-3; motif: ANAGATMWWA; match class: 0	1	ENSGALG00000000067,ENSGALG00000000071,ENSGALG00000000397,ENSGALG00000000410,ENSGALG00000000510,ENSGALG00000000525,ENSGALG00000000538,ENSGALG00000000607,ENSGALG00000001161,ENSGALG00000001174,ENSGALG00000001181,ENSGALG00000001938,ENSGALG00000002469,ENSGALG00000002504,ENSGALG00000002524,ENSGALG00000002667,ENSGALG00000002734,ENSGALG00000002985,ENSGALG00000003146,ENSGALG00000003628,ENSGALG00000003705,…
0.0226	8093	771	519	0.673	0.064	TF:M01665_0	tf	20	Factor: IRF-8; motif: AGTTTCW; match class: 0	1	ENSGALG00000000067,ENSGALG00000000071,ENSGALG00000000367,ENSGALG00000000379,ENSGALG00000000410,ENSGALG00000000461,ENSGALG00000000550,ENSGALG00000000607,ENSGALG00000000616,ENSGALG00000001161,ENSGALG00000001167,ENSGALG00000001174,ENSGALG00000001189,ENSGALG00000001374,ENSGALG00000001382,ENSGALG00000001863,ENSGALG00000001951,ENSGALG00000001959,ENSGALG00000001972,ENSGALG00000002374,ENSGALG00000002469,…
0.033	10831	771	672	0.872	0.062	TF:M00190_0	tf	32	Factor: C/EBP; motif: NNATTGCNNAANNN; match class: 0	1	ENSGALG00000000071,ENSGALG00000000367,ENSGALG00000000379,ENSGALG00000000397,ENSGALG00000000410,ENSGALG00000000436,ENSGALG00000000478,ENSGALG00000000505,ENSGALG00000000510,ENSGALG00000000525,ENSGALG00000000529,ENSGALG00000000538,ENSGALG00000000541,ENSGALG00000000550,ENSGALG00000000607,ENSGALG00000000616,ENSGALG00000000776,ENSGALG00000001161,ENSGALG00000001167,ENSGALG00000001174,ENSGALG00000001181,…
0.000666	11655	771	724	0.939	0.062	TF:M01878_0	tf	37	Factor: GATA-3; motif: AGATAA; match class: 0	1	ENSGALG00000000067,ENSGALG00000000071,ENSGALG00000000374,ENSGALG00000000396,ENSGALG00000000397,ENSGALG00000000410,ENSGALG00000000461,ENSGALG00000000478,ENSGALG00000000510,ENSGALG00000000525,ENSGALG00000000538,ENSGALG00000000541,ENSGALG00000000550,ENSGALG00000000607,ENSGALG00000000776,ENSGALG00000000944,ENSGALG00000001161,ENSGALG00000001167,ENSGALG00000001174,ENSGALG00000001181,ENSGALG00000001189,…
6.69e-08	9640	771	639	0.829	0.066	TF:M01878_1	tf	37	Factor: GATA-3; motif: AGATAA; match class: 1	2	ENSGALG00000000071,ENSGALG00000000396,ENSGALG00000000397,ENSGALG00000000410,ENSGALG00000000461,ENSGALG00000000478,ENSGALG00000000510,ENSGALG00000000525,ENSGALG00000000538,ENSGALG00000000541,ENSGALG00000000550,ENSGALG00000000776,ENSGALG00000001161,ENSGALG00000001167,ENSGALG00000001174,ENSGALG00000001181,ENSGALG00000001374,ENSGALG00000001382,ENSGALG00000001863,ENSGALG00000001938,ENSGALG00000001951,…
0.00182	5575	771	380	0.493	0.068	TF:M00162_0	tf	42	Factor: Oct-1; motif: CWNAWTKWSATRYN; match class: 0	1	ENSGALG00000000396,ENSGALG00000000478,ENSGALG00000000510,ENSGALG00000000529,ENSGALG00000000550,ENSGALG00000000776,ENSGALG00000000944,ENSGALG00000001167,ENSGALG00000001174,ENSGALG00000001374,ENSGALG00000001863,ENSGALG00000001938,ENSGALG00000001959,ENSGALG00000001972,ENSGALG00000002374,ENSGALG00000002708,ENSGALG00000002771,ENSGALG00000002850,ENSGALG00000002954,ENSGALG00000002971,ENSGALG00000002985,…
#INFO:	PARAMETERS: fdr = 1
#INFO:	PARAMETERS: organism = ggallus
#INFO:	PARAMETERS: sort_by_structure = 1
#INFO:	PARAMETERS: significant = 1
#INFO:	PARAMETERS: user_thr = 1.00
#INFO:	User: http
#INFO:	Host: arak-gp-archive2
#INFO:	Time: 2019-1-15 17:35:52
#INFO:	Version: r1622_e84_eg31
#INFO:	--- Gene names and descriptions
#INFO:
#INFO:	QUERY:	ENSGALG00000000067	SPR	sepiapterin reductase (7,8-dihydrobiopterin:NADP+ oxidoreductase) [Source:HGNC Symbol;Acc:HGNC:11257]
#INFO:	QUERY:	ENSGALG00000000071	DDIAS	DNA damage-induced apoptosis suppressor [Source:HGNC Symbol;Acc:HGNC:26351]
#INFO:	QUERY:	ENSGALG00000000367	N/A	N/A
#INFO:	QUERY:	ENSGALG00000000374	RNPEP	arginyl aminopeptidase (aminopeptidase B) [Source:HGNC Symbol;Acc:HGNC:10078]
#INFO:	QUERY:	ENSGALG00000000379	ITGB3	integrin beta-3 precursor [Source:RefSeq peptide;Acc:NP_989646]
#INFO:	QUERY:	ENSGALG00000000396	METTL2A	Methyltransferase-like protein 2 [Source:UniProtKB/Swiss-Prot;Acc:Q5ZHP8]
#INFO:	QUERY:	ENSGALG00000000397	IPO9	importin 9 [Source:HGNC Symbol;Acc:HGNC:19425]
#INFO:	QUERY:	ENSGALG00000000410	TLK2	tousled like kinase 2 [Source:HGNC Symbol;Acc:HGNC:11842]
#INFO:	QUERY:	ENSGALG00000000436	RABIF	RAB interacting factor [Source:HGNC Symbol;Acc:HGNC:9797]
#INFO:	QUERY:	ENSGALG00000000461	MRC2	mannose receptor, C type 2 [Source:HGNC Symbol;Acc:HGNC:16875]
#INFO:	QUERY:	ENSGALG00000000478	N/A	N/A
#INFO:	QUERY:	ENSGALG00000000498	ACE	angiotensin-converting enzyme precursor [Source:RefSeq peptide;Acc:NP_001161204]
#INFO:	QUERY:	ENSGALG00000000505	KCNH6	potassium channel, voltage gated eag related subfamily H, member 6 [Source:HGNC Symbol;Acc:HGNC:18862]
#INFO:	QUERY:	ENSGALG00000000510	DCAF7	DDB1- and CUL4-associated factor 7 [Source:RefSeq peptide;Acc:NP_001072972]
#INFO:	QUERY:	ENSGALG00000000518	KLHL12	kelch like family member 12 [Source:HGNC Symbol;Acc:HGNC:19360]
#INFO:	QUERY:	ENSGALG00000000525	MAP3K3	mitogen-activated protein kinase kinase kinase 3 [Source:HGNC Symbol;Acc:HGNC:6855]
#INFO:	QUERY:	ENSGALG00000000529	LIMD2	LIM domain-containing protein 2 [Source:RefSeq peptide;Acc:NP_001006330]
#INFO:	QUERY:	ENSGALG00000000538	RNF113A	RING finger protein 113A [Source:RefSeq peptide;Acc:NP_001004396]
#INFO:	QUERY:	ENSGALG00000000541	ZC3H11A	zinc finger CCCH domain-containing protein 11A [Source:RefSeq peptide;Acc:NP_001026201]
#INFO:	QUERY:	ENSGALG00000000550	STRADA	Gallus gallus STE20-related kinase adaptor alpha (STRADA), mRNA. [Source:RefSeq mRNA;Acc:NM_001012844]
#INFO:	QUERY:	ENSGALG00000000568	LGR6	leucine-rich repeat containing G protein-coupled receptor 6 [Source:HGNC Symbol;Acc:HGNC:19719]
#INFO:	QUERY:	ENSGALG00000000606	ARL8A	ADP ribosylation factor like GTPase 8A [Source:HGNC Symbol;Acc:HGNC:25192]
#INFO:	QUERY:	ENSGALG00000000607	GPR37L1	G protein-coupled receptor 37 like 1 [Source:HGNC Symbol;Acc:HGNC:14923]
#INFO:	QUERY:	ENSGALG00000000616	ELF3	E74-like factor 3 (ets domain transcription factor, epithelial-specific ) [Source:HGNC Symbol;Acc:HGNC:3318]
#INFO:	QUERY:	ENSGALG00000000776	BRPF3	bromodomain and PHD finger containing 3 [Source:HGNC Symbol;Acc:HGNC:14256]
#INFO:	QUERY:	ENSGALG00000000944	SUPT4H1	transcription elongation factor SPT4 [Source:RefSeq peptide;Acc:NP_001244215]
#INFO:	QUERY:	ENSGALG00000001028	RNF43	ring finger protein 43 [Source:HGNC Symbol;Acc:HGNC:18505]
#INFO:	QUERY:	ENSGALG00000001161	FLI1	Friend leukemia integration 1 transcription factor [Source:RefSeq peptide;Acc:NP_001026079]
#INFO:	QUERY:	ENSGALG00000001167	KCNJ1	potassium channel, inwardly rectifying subfamily J, member 1 [Source:HGNC Symbol;Acc:HGNC:6255]
#INFO:	QUERY:	ENSGALG00000001174	WBSCR16	Williams-Beuren syndrome chromosome region 16 [Source:RefSeq peptide;Acc:NP_001006212]
#INFO:	QUERY:	ENSGALG00000001181	KCNJ5	potassium channel, inwardly rectifying subfamily J, member 5 [Source:HGNC Symbol;Acc:HGNC:6266]
#INFO:	QUERY:	ENSGALG00000001189	NCF1	neutrophil cytosolic factor 1 [Source:RefSeq peptide;Acc:NP_001025880]
#INFO:	QUERY:	ENSGALG00000001263	GTF2IRD1	GTF2I repeat domain containing 1 [Source:HGNC Symbol;Acc:HGNC:4661]
#INFO:	QUERY:	ENSGALG00000001374	SLC35E2B	solute carrier family 35 member E2B [Source:HGNC Symbol;Acc:HGNC:33941]
#INFO:	QUERY:	ENSGALG00000001382	CDC2L1	cell division protein kinase 11 [Source:RefSeq peptide;Acc:NP_001026042]
#INFO:	QUERY:	ENSGALG00000001387	SPNS2	spinster homolog 2 (Drosophila) [Source:HGNC Symbol;Acc:HGNC:26992]
#INFO:	QUERY:	ENSGALG00000001863	VTG2	vitellogenin-2 precursor [Source:RefSeq peptide;Acc:NP_001026447]
#INFO:	QUERY:	ENSGALG00000001938	N/A	N/A
#INFO:	QUERY:	ENSGALG00000001951	N/A	Uncharacterized protein [Source:UniProtKB/TrEMBL;Acc:E1BVT2]
#INFO:	QUERY:	ENSGALG00000001959	HENMT1	HEN1 methyltransferase homolog 1 (Arabidopsis) [Source:HGNC Symbol;Acc:HGNC:26400]
#INFO:	QUERY:	ENSGALG00000001972	PRPF38B	pre-mRNA processing factor 38B [Source:HGNC Symbol;Acc:HGNC:25512]
#INFO:	QUERY:	ENSGALG00000001983	FNDC7	fibronectin type III domain containing 7 [Source:HGNC Symbol;Acc:HGNC:26668]
#INFO:	QUERY:	ENSGALG00000002175	KIF14	kinesin family member 14 [Source:HGNC Symbol;Acc:HGNC:19181]
#INFO:	QUERY:	ENSGALG00000002374	SLC9A9	sodium/hydrogen exchanger 9 [Source:RefSeq peptide;Acc:NP_001026476]
#INFO:	QUERY:	ENSGALG00000002469	CDC73	Parafibromin [Source:UniProtKB/Swiss-Prot;Acc:Q5ZLM0]
#INFO:	QUERY:	ENSGALG00000002504	TROVE2	TROVE domain family member 2 [Source:HGNC Symbol;Acc:HGNC:11313]
#INFO:	QUERY:	ENSGALG00000002524	UCHL5	ubiquitin carboxyl-terminal hydrolase isozyme L5 [Source:RefSeq peptide;Acc:NP_001006530]
#INFO:	QUERY:	ENSGALG00000002563	TPM4	tropomyosin 4 [Source:HGNC Symbol;Acc:HGNC:12013]
#INFO:	QUERY:	ENSGALG00000002594	TFPI	tissue factor pathway inhibitor [Source:HGNC Symbol;Acc:HGNC:11760]
#INFO:	QUERY:	ENSGALG00000002667	OLFML2B	olfactomedin like 2B [Source:HGNC Symbol;Acc:HGNC:24558]
#INFO:	QUERY:	ENSGALG00000002708	LINGO1	Leucine-rich repeat and immunoglobulin-like domain-containing nogo receptor-interacting protein 1 [Source:UniProtKB/Swiss-Prot;Acc:Q50L44]
#INFO:	QUERY:	ENSGALG00000002725	UAP1	UDP-N-acetylglucosamine pyrophosphorylase 1 [Source:HGNC Symbol;Acc:HGNC:12457]
#INFO:	QUERY:	ENSGALG00000002734	UHMK1	U2AF homology motif (UHM) kinase 1 [Source:HGNC Symbol;Acc:HGNC:19683]
#INFO:	QUERY:	ENSGALG00000002771	N/A	Uncharacterized protein [Source:UniProtKB/TrEMBL;Acc:F1N8J7]
#INFO:	QUERY:	ENSGALG00000002803	MTA1	metastasis-associated protein MTA1 [Source:RefSeq peptide;Acc:NP_001012971]
#INFO:	QUERY:	ENSGALG00000002850	RASA2	ras GTPase-activating protein 2 [Source:RefSeq peptide;Acc:NP_001012947]
#INFO:	QUERY:	ENSGALG00000002954	MBTD1	mbt domain containing 1 [Source:HGNC Symbol;Acc:HGNC:19866]
#INFO:	QUERY:	ENSGALG00000002971	NSD1	nuclear receptor binding SET domain protein 1 [Source:HGNC Symbol;Acc:HGNC:14234]
#INFO:	QUERY:	ENSGALG00000002984	RAB24	ras-related protein Rab-24 [Source:RefSeq peptide;Acc:NP_001264642]
#INFO:	QUERY:	ENSGALG00000002985	UTP18	UTP18 small subunit processome component [Source:HGNC Symbol;Acc:HGNC:24274]
#INFO:	QUERY:	ENSGALG00000002990	PRELID1	PRELI domain-containing protein 1, mitochondrial [Source:RefSeq peptide;Acc:NP_990303]
#INFO:	QUERY:	ENSGALG00000002993	CA10	carbonic anhydrase X [Source:HGNC Symbol;Acc:HGNC:1369]
#INFO:	QUERY:	ENSGALG00000003120	NCOR2	nuclear receptor corepressor 2 [Source:HGNC Symbol;Acc:HGNC:7673]
#INFO:	QUERY:	ENSGALG00000003122	ZFAND2A	zinc finger, AN1-type domain 2A [Source:HGNC Symbol;Acc:HGNC:28073]
#INFO:	QUERY:	ENSGALG00000003146	CCDC92	coiled-coil domain containing 92 [Source:HGNC Symbol;Acc:HGNC:29563]
#INFO:	QUERY:	ENSGALG00000003510	UCK2	uridine-cytidine kinase 2 [Source:RefSeq peptide;Acc:NP_001153543]
#INFO:	QUERY:	ENSGALG00000003628	TLN2	talin 2 [Source:HGNC Symbol;Acc:HGNC:15447]
#INFO:	QUERY:	ENSGALG00000003644	N/A	Uncharacterized protein [Source:UniProtKB/TrEMBL;Acc:F1NT88]
#INFO:	QUERY:	ENSGALG00000003648	SVIP	small VCP/p97-interacting protein [Source:HGNC Symbol;Acc:HGNC:25238]
#INFO:	QUERY:	ENSGALG00000003655	GAS2	growth arrest-specific protein 2 [Source:RefSeq peptide;Acc:NP_001186399]
#INFO:	QUERY:	ENSGALG00000003660	FANCF	Fanconi anemia complementation group F [Source:HGNC Symbol;Acc:HGNC:3587]
#INFO:	QUERY:	ENSGALG00000003705	VPS13C	vacuolar protein sorting 13 homolog C (S. cerevisiae) [Source:HGNC Symbol;Acc:HGNC:23594]
#INFO:	QUERY:	ENSGALG00000003717	MYO9B	myosin IXB [Source:HGNC Symbol;Acc:HGNC:7609]
#INFO:	QUERY:	ENSGALG00000003727	HAUS8	HAUS augmin like complex subunit 8 [Source:HGNC Symbol;Acc:HGNC:30532]
#INFO:	QUERY:	ENSGALG00000003742	CPAMD8	C3 and PZP-like, alpha-2-macroglobulin domain containing 8 [Source:HGNC Symbol;Acc:HGNC:23228]
#INFO:	QUERY:	ENSGALG00000003748	ANO5	anoctamin-5 [Source:RefSeq peptide;Acc:NP_001161856]
#INFO:	QUERY:	ENSGALG00000003759	RORALPHA1	Uncharacterized protein [Source:UniProtKB/TrEMBL;Acc:F1NML9]
#INFO:	QUERY:	ENSGALG00000003770	PROTEIN	Annexin A2 [Source:UniProtKB/Swiss-Prot;Acc:P17785]
#INFO:	QUERY:	ENSGALG00000003771	SIN3B	SIN3 transcription regulator family member B [Source:HGNC Symbol;Acc:HGNC:19354]
#INFO:	QUERY:	ENSGALG00000003777	NELL1	neural EGFL like 1 [Source:HGNC Symbol;Acc:HGNC:7750]
#INFO:	QUERY:	ENSGALG00000003841	DGKK	diacylglycerol kinase, kappa [Source:HGNC Symbol;Acc:HGNC:32395]
#INFO:	QUERY:	ENSGALG00000003908	SLC6A5	solute carrier family 6 (neurotransmitter transporter), member 5 [Source:HGNC Symbol;Acc:HGNC:11051]
#INFO:	QUERY:	ENSGALG00000003939	KLF2	Kruppel-like factor 2 [Source:UniProtKB/TrEMBL;Acc:E1C442]
#INFO:	QUERY:	ENSGALG00000003958	PRMT3	protein arginine N-methyltransferase 3 [Source:RefSeq peptide;Acc:NP_001186400]
#INFO:	QUERY:	ENSGALG00000003959	AP1M1	AP-1 complex subunit mu-1 [Source:RefSeq peptide;Acc:NP_001007887]
#INFO:	QUERY:	ENSGALG00000003978	CIB3	calcium and integrin binding family member 3 [Source:HGNC Symbol;Acc:HGNC:24580]
#INFO:	QUERY:	ENSGALG00000003999	NAV2	neuron navigator 2 [Source:HGNC Symbol;Acc:HGNC:15997]
#INFO:	QUERY:	ENSGALG00000004033	GALNT10	polypeptide N-acetylgalactosaminyltransferase 10 [Source:HGNC Symbol;Acc:HGNC:19873]
#INFO:	QUERY:	ENSGALG00000004040	MFAP3	microfibril-associated glycoprotein 3 precursor [Source:RefSeq peptide;Acc:NP_001012802]
#INFO:	QUERY:	ENSGALG00000004055	C7ORF50	chromosome 7 open reading frame 50 [Source:HGNC Symbol;Acc:HGNC:22421]
#INFO:	QUERY:	ENSGALG00000004058	GPR146	probable G-protein coupled receptor 146 [Source:RefSeq peptide;Acc:NP_001264465]
#INFO:	QUERY:	ENSGALG00000004064	GPER1	G-protein coupled estrogen receptor 1 [Source:RefSeq peptide;Acc:NP_001155877]
#INFO:	QUERY:	ENSGALG00000004068	FAM114A2	family with sequence similarity 114 member A2 [Source:HGNC Symbol;Acc:HGNC:1333]
#INFO:	QUERY:	ENSGALG00000004083	GLUR1/A	glutamate receptor 1 precursor [Source:RefSeq peptide;Acc:NP_001001774]
#INFO:	QUERY:	ENSGALG00000004104	INTS1	integrator complex subunit 1 [Source:HGNC Symbol;Acc:HGNC:24555]
#INFO:	QUERY:	ENSGALG00000004189	MAFK	Transcription factor MafK [Source:UniProtKB/Swiss-Prot;Acc:Q90596]
#INFO:	QUERY:	ENSGALG00000004191	RIC8A	Synembryn-A [Source:UniProtKB/Swiss-Prot;Acc:Q5ZL77]
#INFO:	QUERY:	ENSGALG00000004199	TMEM184A	transmembrane protein 184A [Source:HGNC Symbol;Acc:HGNC:28797]
#INFO:	QUERY:	ENSGALG00000004203	PSMG3	proteasome assembly chaperone 3 [Source:RefSeq peptide;Acc:NP_001264468]
#INFO:	QUERY:	ENSGALG00000004234	ATHL1	ATH1, acid trehalase-like 1 (yeast) [Source:HGNC Symbol;Acc:HGNC:26210]
#INFO:	QUERY:	ENSGALG00000004237	PRKAR1A	cAMP-dependent protein kinase type I-alpha regulatory subunit [Source:UniProtKB/Swiss-Prot;Acc:Q5ZM91]
#INFO:	QUERY:	ENSGALG00000004239	IFITM5	interferon-induced transmembrane protein 5 [Source:RefSeq peptide;Acc:NP_001186427]
#INFO:	QUERY:	ENSGALG00000004243	IFITM3	Uncharacterized protein [Source:UniProtKB/TrEMBL;Acc:F1NZH7]
#INFO:	QUERY:	ENSGALG00000004250	B4GALNT4	beta-1,4-N-acetyl-galactosaminyl transferase 4 [Source:HGNC Symbol;Acc:HGNC:26315]
#INFO:	QUERY:	ENSGALG00000004302	NDUFA10	NADH dehydrogenase [Source:RefSeq peptide;Acc:NP_001026418]
#INFO:	QUERY:	ENSGALG00000004322	N/A	Uncharacterized protein [Source:UniProtKB/TrEMBL;Acc:F1NWS4]
#INFO:	QUERY:	ENSGALG00000004323	RASAL2	RAS protein activator like 2 [Source:HGNC Symbol;Acc:HGNC:9874]
#INFO:	QUERY:	ENSGALG00000004363	MCM3AP	minichromosome maintenance complex component 3 associated protein [Source:HGNC Symbol;Acc:HGNC:6946]
#INFO:	QUERY:	ENSGALG00000004373	KCNJ16	potassium channel, inwardly rectifying subfamily J, member 16 [Source:HGNC Symbol;Acc:HGNC:6262]
#INFO:	QUERY:	ENSGALG00000004376	IRK1	inward rectifier potassium channel 2 [Source:RefSeq peptide;Acc:NP_990701]
#INFO:	QUERY:	ENSGALG00000004394	PCBP3	poly(rC) binding protein 3 [Source:HGNC Symbol;Acc:HGNC:8651]
#INFO:	QUERY:	ENSGALG00000004420	SDK1	protein sidekick-1 precursor [Source:RefSeq peptide;Acc:NP_989436]
#INFO:	QUERY:	ENSGALG00000004424	SEC16B	protein transport protein Sec16B [Source:RefSeq peptide;Acc:NP_001026440]
#INFO:	QUERY:	ENSGALG00000004436	N/A	Uncharacterized protein [Source:UniProtKB/TrEMBL;Acc:E1BVB6]
#INFO:	QUERY:	ENSGALG00000004448	BRINP2	bone morphogenetic protein/retinoic acid inducible neural-specific 2 [Source:HGNC Symbol;Acc:HGNC:13746]
#INFO:	QUERY:	ENSGALG00000004449	CYP3A37	cytochrome P450 A 37 [Source:RefSeq peptide;Acc:NP_001001751]
#INFO:	QUERY:	ENSGALG00000004460	FOXK1	forkhead box K1 [Source:HGNC Symbol;Acc:HGNC:23480]
#INFO:	QUERY:	ENSGALG00000004472	ASTN1	astrotactin 1 [Source:HGNC Symbol;Acc:HGNC:773]
#INFO:	QUERY:	ENSGALG00000004500	RFWD2	ring finger and WD repeat domain 2, E3 ubiquitin protein ligase [Source:HGNC Symbol;Acc:HGNC:17440]
#INFO:	QUERY:	ENSGALG00000004504	RADIL	Ras association and DIL domains [Source:HGNC Symbol;Acc:HGNC:22226]
#INFO:	QUERY:	ENSGALG00000004530	MMD2	monocyte to macrophage differentiation-associated 2 [Source:HGNC Symbol;Acc:HGNC:30133]
#INFO:	QUERY:	ENSGALG00000004557	WIPI2	WD repeat domain phosphoinositide-interacting protein 2 [Source:UniProtKB/Swiss-Prot;Acc:Q5ZHN3]
#INFO:	QUERY:	ENSGALG00000004611	FBXL18	F-box/LRR-repeat protein 18 [Source:RefSeq peptide;Acc:NP_001012804]
#INFO:	QUERY:	ENSGALG00000004629	N/A	Uncharacterized protein [Source:UniProtKB/TrEMBL;Acc:E1BXJ9]
#INFO:	QUERY:	ENSGALG00000004667	SMG7	SMG7 nonsense mediated mRNA decay factor [Source:HGNC Symbol;Acc:HGNC:16792]
#INFO:	QUERY:	ENSGALG00000004700	NCF2	neutrophil cytosolic factor 2 [Source:HGNC Symbol;Acc:HGNC:7661]
#INFO:	QUERY:	ENSGALG00000004728	RGL1	ral guanine nucleotide dissociation stimulator-like 1 [Source:RefSeq peptide;Acc:NP_001026442]
#INFO:	QUERY:	ENSGALG00000004734	N/A	Uncharacterized protein [Source:UniProtKB/TrEMBL;Acc:F1NHE2]
#INFO:	QUERY:	ENSGALG00000004782	TSEN15	tRNA splicing endonuclease subunit 15 [Source:HGNC Symbol;Acc:HGNC:16791]
#INFO:	QUERY:	ENSGALG00000004798	N/A	N/A
#INFO:	QUERY:	ENSGALG00000004841	APLNR	apelin receptor [Source:HGNC Symbol;Acc:HGNC:339]
#INFO:	QUERY:	ENSGALG00000004845	TIMM10	translocase of inner mitochondrial membrane 10 homolog (yeast) [Source:HGNC Symbol;Acc:HGNC:11814]
#INFO:	QUERY:	ENSGALG00000005019	DUPD1	Dual specificity phosphatase DUPD1 [Source:UniProtKB/Swiss-Prot;Acc:P0C597]
#INFO:	QUERY:	ENSGALG00000005035	KAT6B	K(lysine) acetyltransferase 6B [Source:HGNC Symbol;Acc:HGNC:17582]
#INFO:	QUERY:	ENSGALG00000005065	PLA2G4A	Cytosolic phospholipase A2 Phospholipase A2 Lysophospholipase [Source:UniProtKB/Swiss-Prot;Acc:P49147]
#INFO:	QUERY:	ENSGALG00000005088	CAMK2G	calcium/calmodulin-dependent protein kinase II gamma [Source:HGNC Symbol;Acc:HGNC:1463]
#INFO:	QUERY:	ENSGALG00000005107	N/A	Uncharacterized protein [Source:UniProtKB/TrEMBL;Acc:E1BYQ4]
#INFO:	QUERY:	ENSGALG00000005134	ZSWIM8	uncharacterized protein LOC423739 [Source:RefSeq peptide;Acc:NP_001182529]
#INFO:	QUERY:	ENSGALG00000005135	SERPINE2	plasminogen activator inhibitor type 1, member 2 precursor [Source:RefSeq peptide;Acc:NP_001077389]
#INFO:	QUERY:	ENSGALG00000005156	N/A	Uncharacterized protein [Source:UniProtKB/TrEMBL;Acc:F1NVZ2]
#INFO:	QUERY:	ENSGALG00000005158	WDFY1	WD repeat and FYVE domain-containing protein 1 [Source:RefSeq peptide;Acc:NP_001026481]
#INFO:	QUERY:	ENSGALG00000005169	FUT11	alpha-(1,3)-fucosyltransferase 11 precursor [Source:RefSeq peptide;Acc:NP_989759]
#INFO:	QUERY:	ENSGALG00000005171	AP1S3	AP-1 complex subunit sigma-3 [Source:RefSeq peptide;Acc:NP_001025179]
#INFO:	QUERY:	ENSGALG00000005203	OLFM3	olfactomedin 3 [Source:HGNC Symbol;Acc:HGNC:17990]
#INFO:	QUERY:	ENSGALG00000005212	GHRHR	growth hormone-releasing hormone receptor isoform 1 precursor [Source:RefSeq peptide;Acc:NP_001032923]
#INFO:	QUERY:	ENSGALG00000005215	CACNA1H	Uncharacterized protein [Source:UniProtKB/TrEMBL;Acc:F1P435]
#INFO:	QUERY:	ENSGALG00000005223	ADCYAP1R1	pituitary adenylate cyclase-activating polypeptide type I receptor precursor [Source:RefSeq peptide;Acc:NP_001092076]
#INFO:	QUERY:	ENSGALG00000005256	EPHA4	Ephrin type-A receptor 4 [Source:UniProtKB/Swiss-Prot;Acc:Q07496]
#INFO:	QUERY:	ENSGALG00000005263	SOX8	transcription factor SOX-8 [Source:RefSeq peptide;Acc:NP_990062]
#INFO:	QUERY:	ENSGALG00000005285	TBX4	T-box 4 [Source:HGNC Symbol;Acc:HGNC:11603]
#INFO:	QUERY:	ENSGALG00000005295	BCAS3	breast carcinoma amplified sequence 3 [Source:HGNC Symbol;Acc:HGNC:14347]
#INFO:	QUERY:	ENSGALG00000005314	APPBP2	amyloid protein-binding protein 2 [Source:RefSeq peptide;Acc:NP_001025894]
#INFO:	QUERY:	ENSGALG00000005319	CDH8	cadherin-8 [Source:RefSeq peptide;Acc:NP_001093759]
#INFO:	QUERY:	ENSGALG00000005321	LAMA5	laminin subunit alpha 5 [Source:HGNC Symbol;Acc:HGNC:6485]
#INFO:	QUERY:	ENSGALG00000005350	USP32	ubiquitin specific peptidase 32 [Source:HGNC Symbol;Acc:HGNC:19143]
#INFO:	QUERY:	ENSGALG00000005400	CACNA2D3	calcium channel, voltage-dependent, alpha 2/delta subunit 3 [Source:HGNC Symbol;Acc:HGNC:15460]
#INFO:	QUERY:	ENSGALG00000005401	WNT9A	protein Wnt-9a precursor [Source:RefSeq peptide;Acc:NP_990312]
#INFO:	QUERY:	ENSGALG00000005502	CKV6.3	Uncharacterized protein [Source:UniProtKB/TrEMBL;Acc:E1BQU8]
#INFO:	QUERY:	ENSGALG00000005509	DPYD	dihydropyrimidine dehydrogenase [Source:HGNC Symbol;Acc:HGNC:3012]
#INFO:	QUERY:	ENSGALG00000005571	HCCS	cytochrome c-type heme lyase [Source:RefSeq peptide;Acc:NP_001026446]
#INFO:	QUERY:	ENSGALG00000005653	NFKB2	nuclear factor NF-kappa-B p100 subunit [Source:RefSeq peptide;Acc:NP_989744]
#INFO:	QUERY:	ENSGALG00000005657	CRHR2	corticotropin-releasing factor receptor 2 [Source:RefSeq peptide;Acc:NP_989785]
#INFO:	QUERY:	ENSGALG00000005684	FBXL15	F-box and leucine-rich repeat protein 15 [Source:HGNC Symbol;Acc:HGNC:28155]
#INFO:	QUERY:	ENSGALG00000005687	CUEDC2	CUE domain containing 2 [Source:HGNC Symbol;Acc:HGNC:28352]
#INFO:	QUERY:	ENSGALG00000005689	PAX2	paired box 2 [Source:HGNC Symbol;Acc:HGNC:8616]
#INFO:	QUERY:	ENSGALG00000005953	RPAP2	RNA polymerase II associated protein 2 [Source:HGNC Symbol;Acc:HGNC:25791]
#INFO:	QUERY:	ENSGALG00000005959	GLMN	glomulin, FKBP associated protein [Source:HGNC Symbol;Acc:HGNC:14373]
#INFO:	QUERY:	ENSGALG00000005971	RIC3	RIC3 acetylcholine receptor chaperone [Source:HGNC Symbol;Acc:HGNC:30338]
#INFO:	QUERY:	ENSGALG00000005974	COL6A1	collagen alpha-1(VI) chain precursor [Source:RefSeq peptide;Acc:NP_990438]
#INFO:	QUERY:	ENSGALG00000005986	TUB	tubby bipartite transcription factor [Source:HGNC Symbol;Acc:HGNC:12406]
#INFO:	QUERY:	ENSGALG00000005998	RRAS2	ras-related protein R-Ras2 [Source:RefSeq peptide;Acc:NP_001006466]
#INFO:	QUERY:	ENSGALG00000006015	COPB1	Coatomer subunit beta [Source:UniProtKB/Swiss-Prot;Acc:Q5ZIA5]
#INFO:	QUERY:	ENSGALG00000006022	PSMA1	proteasome subunit alpha type-1 [Source:RefSeq peptide;Acc:NP_990351]
#INFO:	QUERY:	ENSGALG00000006038	TGFBR3	transforming growth factor beta receptor type 3 precursor [Source:RefSeq peptide;Acc:NP_989670]
#INFO:	QUERY:	ENSGALG00000006131	FTCD	formimidoyltransferase-cyclodeaminase [Source:RefSeq peptide;Acc:NP_990234]
#INFO:	QUERY:	ENSGALG00000006133	N/A	Uncharacterized protein [Source:UniProtKB/TrEMBL;Acc:R4GLR8]
#INFO:	QUERY:	ENSGALG00000006141	FUT13	Uncharacterized protein [Source:UniProtKB/TrEMBL;Acc:F6UZB4]
#INFO:	QUERY:	ENSGALG00000006198	LSS	lanosterol synthase [Source:RefSeq peptide;Acc:NP_001006514]
#INFO:	QUERY:	ENSGALG00000006217	S100B	S100 calcium binding protein B [Source:HGNC Symbol;Acc:HGNC:10500]
#INFO:	QUERY:	ENSGALG00000006242	PABPN1L	poly(A) binding protein, nuclear 1-like (cytoplasmic) [Source:HGNC Symbol;Acc:HGNC:37237]
#INFO:	QUERY:	ENSGALG00000006250	TRAPPC2L	trafficking protein particle complex 2-like [Source:HGNC Symbol;Acc:HGNC:30887]
#INFO:	QUERY:	ENSGALG00000006252	LMO4	LIM domain transcription factor LMO4 [Source:RefSeq peptide;Acc:NP_989443]
#INFO:	QUERY:	ENSGALG00000006332	RBM17	RNA binding motif protein 17 [Source:HGNC Symbol;Acc:HGNC:16944]
#INFO:	QUERY:	ENSGALG00000006356	MKLN1	muskelin [Source:RefSeq peptide;Acc:NP_001025944]
#INFO:	QUERY:	ENSGALG00000006409	PODXL	podocalyxin precursor [Source:RefSeq peptide;Acc:NP_001258823]
#INFO:	QUERY:	ENSGALG00000006418	PDPK1	3-phosphoinositide-dependent protein kinase 1 [Source:RefSeq peptide;Acc:NP_001012547]
#INFO:	QUERY:	ENSGALG00000006423	KCTD5	potassium channel tetramerization domain containing 5 [Source:HGNC Symbol;Acc:HGNC:21423]
#INFO:	QUERY:	ENSGALG00000006428	UBE2I	SUMO-conjugating enzyme UBC9 [Source:UniProtKB/Swiss-Prot;Acc:P63283]
#INFO:	QUERY:	ENSGALG00000006434	TSR3	Gallus gallus chromosome 14 open reading frame, human C16orf42 (C14H16ORF42), mRNA. [Source:RefSeq mRNA;Acc:NM_001277169]
#INFO:	QUERY:	ENSGALG00000006441	GNPTG	N-acetylglucosamine-1-phosphotransferase subunit gamma precursor [Source:RefSeq peptide;Acc:NP_001264495]
#INFO:	QUERY:	ENSGALG00000006519	DD1	uncharacterized protein LOC415485 [Source:RefSeq peptide;Acc:NP_001007828]
#INFO:	QUERY:	ENSGALG00000006520	MYH11	myosin-11 [Source:RefSeq peptide;Acc:NP_990605]
#INFO:	QUERY:	ENSGALG00000006532	FOPNL	lisH domain-containing protein FOPNL [Source:RefSeq peptide;Acc:NP_001006170]
#INFO:	QUERY:	ENSGALG00000006568	TM9SF4	transmembrane 9 superfamily protein member 4 [Source:HGNC Symbol;Acc:HGNC:30797]
#INFO:	QUERY:	ENSGALG00000006586	PLAGL2	PLAG1 like zinc finger 2 [Source:HGNC Symbol;Acc:HGNC:9047]
#INFO:	QUERY:	ENSGALG00000006594	POFUT1	GDP-fucose protein O-fucosyltransferase 1 precursor [Source:RefSeq peptide;Acc:NP_989758]
#INFO:	QUERY:	ENSGALG00000006604	KIF3B	kinesin-like protein KIF3B [Source:RefSeq peptide;Acc:NP_001012852]
#INFO:	QUERY:	ENSGALG00000006609	EPHB1	EPH receptor B1 [Source:HGNC Symbol;Acc:HGNC:3392]
#INFO:	QUERY:	ENSGALG00000006612	ASXL1	additional sex combs like 1, transcriptional regulator [Source:HGNC Symbol;Acc:HGNC:18318]
#INFO:	QUERY:	ENSGALG00000006632	CEP63	Centrosomal protein of 63 kDa [Source:UniProtKB/Swiss-Prot;Acc:P0CB05]
#INFO:	QUERY:	ENSGALG00000006646	ABCC1	multidrug resistance-associated protein 1 [Source:RefSeq peptide;Acc:NP_001012540]
#INFO:	QUERY:	ENSGALG00000006649	TMEM41A	transmembrane protein 41A isoform 1 [Source:RefSeq peptide;Acc:NP_001264615]
#INFO:	QUERY:	ENSGALG00000006655	MAP3K13	mitogen-activated protein kinase kinase kinase 13 [Source:HGNC Symbol;Acc:HGNC:6852]
#INFO:	QUERY:	ENSGALG00000006682	BEND7	BEN domain containing 7 [Source:HGNC Symbol;Acc:HGNC:23514]
#INFO:	QUERY:	ENSGALG00000006695	BCR	breakpoint cluster region [Source:HGNC Symbol;Acc:HGNC:1014]
#INFO:	QUERY:	ENSGALG00000006704	VPS8	VPS8, CORVET complex subunit [Source:HGNC Symbol;Acc:HGNC:29122]
#INFO:	QUERY:	ENSGALG00000006710	RAB36	RAB36, member RAS oncogene family [Source:HGNC Symbol;Acc:HGNC:9775]
#INFO:	QUERY:	ENSGALG00000006712	RSPH14	radial spoke head 14 homolog (Chlamydomonas) [Source:HGNC Symbol;Acc:HGNC:13437]
#INFO:	QUERY:	ENSGALG00000006714	CCDC61	Coiled-coil domain-containing protein 61 [Source:UniProtKB/Swiss-Prot;Acc:Q5ZJ07]
#INFO:	QUERY:	ENSGALG00000006719	GNAZ	guanine nucleotide binding protein (G protein), alpha z polypeptide [Source:HGNC Symbol;Acc:HGNC:4395]
#INFO:	QUERY:	ENSGALG00000006750	DET1	de-etiolated homolog 1 (Arabidopsis) [Source:HGNC Symbol;Acc:HGNC:25477]
#INFO:	QUERY:	ENSGALG00000006756	N/A	N/A
#INFO:	QUERY:	ENSGALG00000006757	XYLT1	xylosyltransferase I [Source:HGNC Symbol;Acc:HGNC:15516]
#INFO:	QUERY:	ENSGALG00000006775	TGM2	protein-glutamine gamma-glutamyltransferase 2 [Source:RefSeq peptide;Acc:NP_990779]
#INFO:	QUERY:	ENSGALG00000006777	MRPS11	28S ribosomal protein S11, mitochondrial [Source:RefSeq peptide;Acc:NP_001005821]
#INFO:	QUERY:	ENSGALG00000006782	MRPL46	39S ribosomal protein L46, mitochondrial [Source:RefSeq peptide;Acc:NP_001264041]
#INFO:	QUERY:	ENSGALG00000006788	CREPT	regulation of nuclear pre-mRNA domain-containing protein 1B [Source:RefSeq peptide;Acc:NP_001026033]
#INFO:	QUERY:	ENSGALG00000006791	TTI1	TELO2 interacting protein 1 [Source:HGNC Symbol;Acc:HGNC:29029]
#INFO:	QUERY:	ENSGALG00000006792	VSTM2L	V-set and transmembrane domain containing 2 like [Source:HGNC Symbol;Acc:HGNC:16096]
#INFO:	QUERY:	ENSGALG00000006797	ADARB2	adenosine deaminase, RNA-specific, B2 (inactive) [Source:HGNC Symbol;Acc:HGNC:227]
#INFO:	QUERY:	ENSGALG00000006804	ODF2L	outer dense fiber of sperm tails 2-like [Source:HGNC Symbol;Acc:HGNC:29225]
#INFO:	QUERY:	ENSGALG00000006817	CTNNBL1	catenin beta like 1 [Source:HGNC Symbol;Acc:HGNC:15879]
#INFO:	QUERY:	ENSGALG00000006829	SMG1	SMG1 phosphatidylinositol 3-kinase-related kinase [Source:HGNC Symbol;Acc:HGNC:30045]
#INFO:	QUERY:	ENSGALG00000006851	N/A	Uncharacterized protein [Source:UniProtKB/TrEMBL;Acc:E1BVK1]
#INFO:	QUERY:	ENSGALG00000006861	COQ7	ubiquinone biosynthesis protein COQ7 homolog [Source:RefSeq peptide;Acc:NP_001264101]
#INFO:	QUERY:	ENSGALG00000006864	COL24A1	collagen, type XXIV, alpha 1 [Source:HGNC Symbol;Acc:HGNC:20821]
#INFO:	QUERY:	ENSGALG00000006886	DACH2	dachshund homolog 2 [Source:RefSeq peptide;Acc:NP_990126]
#INFO:	QUERY:	ENSGALG00000006889	TMC7	transmembrane channel-like protein 7 [Source:RefSeq peptide;Acc:NP_001025812]
#INFO:	QUERY:	ENSGALG00000006906	CHM	rab proteins geranylgeranyltransferase component A 2 [Source:RefSeq peptide;Acc:NP_001026290]
#INFO:	QUERY:	ENSGALG00000006963	ENDOV	endonuclease V [Source:HGNC Symbol;Acc:HGNC:26640]
#INFO:	QUERY:	ENSGALG00000006989	N/A	Sulfotransferase [Source:UniProtKB/TrEMBL;Acc:E1BY16]
#INFO:	QUERY:	ENSGALG00000007017	RBM7	RNA-binding protein 7 [Source:RefSeq peptide;Acc:NP_001006318]
#INFO:	QUERY:	ENSGALG00000007018	SLC26A11	solute carrier family 26 (anion exchanger), member 11 [Source:HGNC Symbol;Acc:HGNC:14471]
#INFO:	QUERY:	ENSGALG00000007021	PCNT	pericentrin [Source:HGNC Symbol;Acc:HGNC:16068]
#INFO:	QUERY:	ENSGALG00000007027	SGSH	N-sulfoglucosamine sulfohydrolase [Source:HGNC Symbol;Acc:HGNC:10818]
#INFO:	QUERY:	ENSGALG00000007042	CCDC40	coiled-coil domain containing 40 [Source:HGNC Symbol;Acc:HGNC:26090]
#INFO:	QUERY:	ENSGALG00000007045	ADGRA1	adhesion G protein-coupled receptor A1 [Source:HGNC Symbol;Acc:HGNC:13838]
#INFO:	QUERY:	ENSGALG00000007145	ITGB1	integrin beta-1 precursor [Source:RefSeq peptide;Acc:NP_001034343]
#INFO:	QUERY:	ENSGALG00000007149	CYTH3	cytohesin 3 [Source:HGNC Symbol;Acc:HGNC:9504]
#INFO:	QUERY:	ENSGALG00000007155	RMI2	RecQ-mediated genome instability protein 2 [Source:UniProtKB/Swiss-Prot;Acc:Q5ZM20]
#INFO:	QUERY:	ENSGALG00000007169	EPC1	enhancer of polycomb homolog 1 (Drosophila) [Source:HGNC Symbol;Acc:HGNC:19876]
#INFO:	QUERY:	ENSGALG00000007215	KIF5B	kinesin family member 5B [Source:HGNC Symbol;Acc:HGNC:6324]
#INFO:	QUERY:	ENSGALG00000007254	ARHGAP12	Rho GTPase activating protein 12 [Source:HGNC Symbol;Acc:HGNC:16348]
#INFO:	QUERY:	ENSGALG00000007260	ZEB1	zinc finger E-box-binding homeobox 1 [Source:RefSeq peptide;Acc:NP_990462]
#INFO:	QUERY:	ENSGALG00000007269	GABRA3	gamma-aminobutyric acid (GABA) A receptor, alpha 3 [Source:HGNC Symbol;Acc:HGNC:4077]
#INFO:	QUERY:	ENSGALG00000007370	CLP1	Polyribonucleotide 5'-hydroxyl-kinase Clp1 [Source:UniProtKB/Swiss-Prot;Acc:Q5ZJL4]
#INFO:	QUERY:	ENSGALG00000007374	YPEL4	yippee like 4 [Source:HGNC Symbol;Acc:HGNC:18328]
#INFO:	QUERY:	ENSGALG00000007378	FAM162A	family with sequence similarity 162 member A [Source:HGNC Symbol;Acc:HGNC:17865]
#INFO:	QUERY:	ENSGALG00000007381	SERPING1	serpin peptidase inhibitor, clade G (C1 inhibitor), member 1 [Source:HGNC Symbol;Acc:HGNC:1228]
#INFO:	QUERY:	ENSGALG00000007417	ARMC4	armadillo repeat containing 4 [Source:HGNC Symbol;Acc:HGNC:25583]
#INFO:	QUERY:	ENSGALG00000007426	MKX	mohawk homeobox [Source:HGNC Symbol;Acc:HGNC:23729]
#INFO:	QUERY:	ENSGALG00000007456	CGTHBA	Uncharacterized protein [Source:UniProtKB/TrEMBL;Acc:F1NEU3]
#INFO:	QUERY:	ENSGALG00000007473	MELANOMA	Gallus gallus mitochondrial ribosomal protein L28 (MRPL28), nuclear gene encoding mitochondrial protein, mRNA. [Source:RefSeq mRNA;Acc:NM_001031359]
#INFO:	QUERY:	ENSGALG00000007503	KMO	kynurenine 3-monooxygenase (kynurenine 3-hydroxylase) [Source:HGNC Symbol;Acc:HGNC:6381]
#INFO:	QUERY:	ENSGALG00000007511	ITGB2	integrin beta-2 precursor [Source:RefSeq peptide;Acc:NP_990582]
#INFO:	QUERY:	ENSGALG00000007513	FAM207A	family with sequence similarity 207 member A [Source:HGNC Symbol;Acc:HGNC:15811]
#INFO:	QUERY:	ENSGALG00000007520	SSRP1	FACT complex subunit SSRP1 [Source:RefSeq peptide;Acc:NP_001005796]
#INFO:	QUERY:	ENSGALG00000007525	N/A	Uncharacterized protein [Source:UniProtKB/TrEMBL;Acc:F1NM50]
#INFO:	QUERY:	ENSGALG00000007527	ADARB1	RNA-specific adenosine deaminase B1 [Source:RefSeq peptide;Acc:NP_989571]
#INFO:	QUERY:	ENSGALG00000007579	APBB1IP	amyloid beta A4 precursor protein-binding family B member 1-interacting protein [Source:RefSeq peptide;Acc:NP_001006357]
#INFO:	QUERY:	ENSGALG00000007590	MTMR8	myotubularin-related protein 8 [Source:RefSeq peptide;Acc:NP_001012717]
#INFO:	QUERY:	ENSGALG00000007594	ASB12	ankyrin repeat and SOCS box protein 12 [Source:RefSeq peptide;Acc:NP_001264599]
#INFO:	QUERY:	ENSGALG00000007599	AMER1	APC membrane recruitment protein 1 [Source:HGNC Symbol;Acc:HGNC:26837]
#INFO:	QUERY:	ENSGALG00000007646	N/A	Uncharacterized protein [Source:UniProtKB/TrEMBL;Acc:F1NKN2]
#INFO:	QUERY:	ENSGALG00000007651	STAT1	signal transducer and activator of transcription 1-alpha/beta [Source:RefSeq peptide;Acc:NP_001012932]
#INFO:	QUERY:	ENSGALG00000007656	N/A	Uncharacterized protein [Source:UniProtKB/TrEMBL;Acc:F1NHF8]
#INFO:	QUERY:	ENSGALG00000007731	DPCD	protein DPCD isoform 2 [Source:RefSeq peptide;Acc:NP_001264295]
#INFO:	QUERY:	ENSGALG00000007753	GGA.18956	Uncharacterized protein [Source:UniProtKB/TrEMBL;Acc:Q5ZKZ0]
#INFO:	QUERY:	ENSGALG00000007769	FOXP1	Forkhead box protein P1 [Source:UniProtKB/Swiss-Prot;Acc:Q58NQ4]
#INFO:	QUERY:	ENSGALG00000007780	EIF4E3	eukaryotic translation initiation factor 4E family member 3 [Source:HGNC Symbol;Acc:HGNC:31837]
#INFO:	QUERY:	ENSGALG00000007785	PROK2	prokineticin 2 [Source:HGNC Symbol;Acc:HGNC:18455]
#INFO:	QUERY:	ENSGALG00000007798	SHQ1	SHQ1, H/ACA ribonucleoprotein assembly factor [Source:HGNC Symbol;Acc:HGNC:25543]
#INFO:	QUERY:	ENSGALG00000007803	N/A	Uncharacterized protein [Source:UniProtKB/TrEMBL;Acc:F1NNI5]
#INFO:	QUERY:	ENSGALG00000007804	GXYLT2	glucoside xylosyltransferase 2 [Source:HGNC Symbol;Acc:HGNC:33383]
#INFO:	QUERY:	ENSGALG00000007810	PPP4R2	protein phosphatase 4 regulatory subunit 2 [Source:HGNC Symbol;Acc:HGNC:18296]
#INFO:	QUERY:	ENSGALG00000007819	PDZRN3	PDZ domain containing ring finger 3 [Source:HGNC Symbol;Acc:HGNC:17704]
#INFO:	QUERY:	ENSGALG00000007820	BTRC	beta-transducin repeat containing E3 ubiquitin protein ligase [Source:HGNC Symbol;Acc:HGNC:1144]
#INFO:	QUERY:	ENSGALG00000007841	DNAH7	dynein, axonemal, heavy chain 7 [Source:HGNC Symbol;Acc:HGNC:18661]
#INFO:	QUERY:	ENSGALG00000007861	MAGT1	magnesium transporter protein 1 precursor [Source:RefSeq peptide;Acc:NP_001006435]
#INFO:	QUERY:	ENSGALG00000007863	N/A	Uncharacterized protein [Source:UniProtKB/TrEMBL;Acc:F1NL83]
#INFO:	QUERY:	ENSGALG00000007902	ATP7A	ATPase, Cu++ transporting, alpha polypeptide [Source:HGNC Symbol;Acc:HGNC:869]
#INFO:	QUERY:	ENSGALG00000007931	DLD	dihydrolipoyl dehydrogenase, mitochondrial [Source:RefSeq peptide;Acc:NP_001025898]
#INFO:	QUERY:	ENSGALG00000007936	PGK1	phosphoglycerate kinase [Source:RefSeq peptide;Acc:NP_990316]
#INFO:	QUERY:	ENSGALG00000007959	SLC26A3	chloride anion exchanger [Source:RefSeq peptide;Acc:NP_001186373]
#INFO:	QUERY:	ENSGALG00000007998	SLC26A4	solute carrier family 26 (anion exchanger), member 4 [Source:HGNC Symbol;Acc:HGNC:8818]
#INFO:	QUERY:	ENSGALG00000008055	SYT13	synaptotagmin-13 [Source:RefSeq peptide;Acc:NP_001186572]
#INFO:	QUERY:	ENSGALG00000008073	NF2	neurofibromin 2 (bilateral acoustic neuroma) [Source:RefSeq peptide;Acc:NP_989828]
#INFO:	QUERY:	ENSGALG00000008088	ACSL4	acyl-CoA synthetase long-chain family member 4 [Source:HGNC Symbol;Acc:HGNC:3571]
#INFO:	QUERY:	ENSGALG00000008092	NXT2	NTF2-related export protein 2 [Source:UniProtKB/Swiss-Prot;Acc:Q5ZLH0]
#INFO:	QUERY:	ENSGALG00000008154	SRPK2	SRSF protein kinase 2 [Source:HGNC Symbol;Acc:HGNC:11306]
#INFO:	QUERY:	ENSGALG00000008167	KMT2E	lysine (K)-specific methyltransferase 2E [Source:HGNC Symbol;Acc:HGNC:18541]
#INFO:	QUERY:	ENSGALG00000008429	CRNKL1	crooked neck pre-mRNA splicing factor 1 [Source:HGNC Symbol;Acc:HGNC:15762]
#INFO:	QUERY:	ENSGALG00000008477	EXOC4	exocyst complex component 4 [Source:RefSeq peptide;Acc:NP_001186249]
#INFO:	QUERY:	ENSGALG00000008486	CACNA2D1	calcium channel, voltage-dependent, alpha 2/delta subunit 1 preproprotein [Source:RefSeq peptide;Acc:NP_001170793]
#INFO:	QUERY:	ENSGALG00000008658	ZNHIT6	zinc finger, HIT-type containing 6 [Source:HGNC Symbol;Acc:HGNC:26089]
#INFO:	QUERY:	ENSGALG00000008661	CYR61	Protein CYR61 [Source:UniProtKB/Swiss-Prot;Acc:P19336]
#INFO:	QUERY:	ENSGALG00000008663	DDAH1	N(G),N(G)-dimethylarginine dimethylaminohydrolase 1 [Source:RefSeq peptide;Acc:NP_989713]
#INFO:	QUERY:	ENSGALG00000008722	MCOLN2	mucolipin 2 [Source:HGNC Symbol;Acc:HGNC:13357]
#INFO:	QUERY:	ENSGALG00000008733	LPAR3	lysophosphatidic acid receptor 3 [Source:RefSeq peptide;Acc:NP_001107182]
#INFO:	QUERY:	ENSGALG00000008763	SSX2IP	afadin- and alpha-actinin-binding protein [Source:RefSeq peptide;Acc:NP_001038121]
#INFO:	QUERY:	ENSGALG00000008780	CTBS	chitobiase, di-N-acetyl- [Source:HGNC Symbol;Acc:HGNC:2496]
#INFO:	QUERY:	ENSGALG00000008784	N/A	Uncharacterized protein [Source:UniProtKB/TrEMBL;Acc:E1BU02]
#INFO:	QUERY:	ENSGALG00000008796	RPF1	ribosome production factor 1 homolog [Source:HGNC Symbol;Acc:HGNC:30350]
#INFO:	QUERY:	ENSGALG00000008834	N/A	Uricase [Source:UniProtKB/TrEMBL;Acc:F1NNW3]
#INFO:	QUERY:	ENSGALG00000008835	SAMD13	dnaj-like protein [Source:RefSeq peptide;Acc:NP_001026448]
#INFO:	QUERY:	ENSGALG00000008837	PELI1	protein pellino homolog 1 [Source:RefSeq peptide;Acc:NP_001012890]
#INFO:	QUERY:	ENSGALG00000008847	VPS54	VPS54 GARP complex subunit [Source:HGNC Symbol;Acc:HGNC:18652]
#INFO:	QUERY:	ENSGALG00000008850	TTLL7	tubulin tyrosine ligase like 7 [Source:HGNC Symbol;Acc:HGNC:26242]
#INFO:	QUERY:	ENSGALG00000008875	PLCB1	phospholipase C beta 1 [Source:HGNC Symbol;Acc:HGNC:15917]
#INFO:	QUERY:	ENSGALG00000008896	PPP1R1C	protein phosphatase 1 regulatory inhibitor subunit 1C [Source:HGNC Symbol;Acc:HGNC:14940]
#INFO:	QUERY:	ENSGALG00000008903	SSFA2	sperm specific antigen 2 [Source:HGNC Symbol;Acc:HGNC:11319]
#INFO:	QUERY:	ENSGALG00000008912	ABCB1LB	multidrug resistance protein 1 [Source:RefSeq peptide;Acc:NP_990225]
#INFO:	QUERY:	ENSGALG00000008954	RUNDC3B	RUN domain-containing protein 3B [Source:RefSeq peptide;Acc:NP_001026143]
#INFO:	QUERY:	ENSGALG00000008963	DBF4	DBF4 zinc finger [Source:HGNC Symbol;Acc:HGNC:17364]
#INFO:	QUERY:	ENSGALG00000008976	ADAM22	ADAM metallopeptidase domain 22 [Source:HGNC Symbol;Acc:HGNC:201]
#INFO:	QUERY:	ENSGALG00000008985	SRI	sorcin [Source:RefSeq peptide;Acc:NP_001074334]
#INFO:	QUERY:	ENSGALG00000008990	CXORF57	chromosome X open reading frame 57 [Source:HGNC Symbol;Acc:HGNC:25486]
#INFO:	QUERY:	ENSGALG00000008997	STEAP4	STEAP4 metalloreductase [Source:HGNC Symbol;Acc:HGNC:21923]
#INFO:	QUERY:	ENSGALG00000009006	N/A	Uncharacterized protein [Source:UniProtKB/TrEMBL;Acc:E1BTZ9]
#INFO:	QUERY:	ENSGALG00000009017	STEAP2	STEAP2 metalloreductase [Source:HGNC Symbol;Acc:HGNC:17885]
#INFO:	QUERY:	ENSGALG00000009026	CFAP69	cilia and flagella associated protein 69 [Source:HGNC Symbol;Acc:HGNC:26107]
#INFO:	QUERY:	ENSGALG00000009035	GTPBP10	GTP-binding protein 10 (putative) [Source:HGNC Symbol;Acc:HGNC:25106]
#INFO:	QUERY:	ENSGALG00000009040	TBC1D8B	TBC1 domain family member 8B [Source:HGNC Symbol;Acc:HGNC:24715]
#INFO:	QUERY:	ENSGALG00000009044	N/A	Uncharacterized protein [Source:UniProtKB/TrEMBL;Acc:E1BSA4]
#INFO:	QUERY:	ENSGALG00000009097	SNAP23	synaptosomal-associated protein 23 [Source:RefSeq peptide;Acc:NP_001186595]
#INFO:	QUERY:	ENSGALG00000009111	HAUS2	HAUS augmin-like complex subunit 2 [Source:RefSeq peptide;Acc:NP_001186596]
#INFO:	QUERY:	ENSGALG00000009112	LRRC57	leucine-rich repeat-containing protein 57 [Source:RefSeq peptide;Acc:NP_001186597]
#INFO:	QUERY:	ENSGALG00000009156	CDAN1	codanin 1 [Source:HGNC Symbol;Acc:HGNC:1713]
#INFO:	QUERY:	ENSGALG00000009168	AFF2	AF4/FMR2 family member 2 [Source:HGNC Symbol;Acc:HGNC:3776]
#INFO:	QUERY:	ENSGALG00000009176	TTBK2	tau tubulin kinase 2 [Source:HGNC Symbol;Acc:HGNC:19141]
#INFO:	QUERY:	ENSGALG00000009177	FMR1	fragile X mental retardation 1 [Source:HGNC Symbol;Acc:HGNC:3775]
#INFO:	QUERY:	ENSGALG00000009185	CRDS2	photoreceptor outer segment membrane glycoprotein 2 [Source:RefSeq peptide;Acc:NP_990368]
#INFO:	QUERY:	ENSGALG00000009192	SLITRK2	SLIT and NTRK like family member 2 [Source:HGNC Symbol;Acc:HGNC:13449]
#INFO:	QUERY:	ENSGALG00000009205	N/A	Uncharacterized protein [Source:UniProtKB/TrEMBL;Acc:F1NEW4]
#INFO:	QUERY:	ENSGALG00000009207	TRIM2	tripartite motif-containing protein 2 [Source:RefSeq peptide;Acc:NP_001244243]
#INFO:	QUERY:	ENSGALG00000009212	MND1	meiotic nuclear division protein 1 homolog [Source:RefSeq peptide;Acc:NP_001244242]
#INFO:	QUERY:	ENSGALG00000009230	KIAA0922	KIAA0922 [Source:HGNC Symbol;Acc:HGNC:29146]
#INFO:	QUERY:	ENSGALG00000009239	TLR2-2	toll-like receptor 2 type-2 precursor [Source:RefSeq peptide;Acc:NP_001155122]
#INFO:	QUERY:	ENSGALG00000009241	SFRP2	secreted frizzled-related protein 2 precursor [Source:RefSeq peptide;Acc:NP_990104]
#INFO:	QUERY:	ENSGALG00000009257	PLRG1	pleiotropic regulator 1 [Source:HGNC Symbol;Acc:HGNC:9089]
#INFO:	QUERY:	ENSGALG00000009262	FGB	Fibrinogen beta chain Fibrinopeptide B Fibrinogen beta chain [Source:UniProtKB/Swiss-Prot;Acc:Q02020]
#INFO:	QUERY:	ENSGALG00000009266	FGA	fibrinogen alpha chain isoform 1 precursor [Source:RefSeq peptide;Acc:NP_001258840]
#INFO:	QUERY:	ENSGALG00000009268	FGG	fibrinogen, gamma chain precursor [Source:RefSeq peptide;Acc:NP_990320]
#INFO:	QUERY:	ENSGALG00000009272	N/A	Uncharacterized protein [Source:UniProtKB/TrEMBL;Acc:F1P4U8]
#INFO:	QUERY:	ENSGALG00000009276	LRAT	lecithin retinol acyltransferase (phosphatidylcholine--retinol O-acyltransferase) [Source:HGNC Symbol;Acc:HGNC:6685]
#INFO:	QUERY:	ENSGALG00000009278	RBM46	RNA binding motif protein 46 [Source:HGNC Symbol;Acc:HGNC:28401]
#INFO:	QUERY:	ENSGALG00000009300	NUMB	protein numb homolog [Source:RefSeq peptide;Acc:NP_990166]
#INFO:	QUERY:	ENSGALG00000009361	GUCY1B3	guanylate cyclase 1, soluble, beta 3 [Source:HGNC Symbol;Acc:HGNC:4687]
#INFO:	QUERY:	ENSGALG00000009366	ASIC5	acid sensing ion channel subunit family member 5 [Source:HGNC Symbol;Acc:HGNC:17537]
#INFO:	QUERY:	ENSGALG00000009368	RGS6	regulator of G-protein signaling 6 [Source:RefSeq peptide;Acc:NP_001186381]
#INFO:	QUERY:	ENSGALG00000009378	PDGFC	Platelet-derived growth factor C Platelet-derived growth factor C, latent form Platelet-derived growth factor C, receptor-binding form [Source:UniProtKB/Swiss-Prot;Acc:Q9I946]
#INFO:	QUERY:	ENSGALG00000009477	PDCD10	Programmed cell death protein 10 [Source:UniProtKB/Swiss-Prot;Acc:Q5ZIV5]
#INFO:	QUERY:	ENSGALG00000009500	CCDC132	Coiled-coil domain-containing protein 132 [Source:UniProtKB/Swiss-Prot;Acc:Q5ZKV9]
#INFO:	QUERY:	ENSGALG00000009520	MARCH1	membrane associated ring-CH-type finger 1 [Source:HGNC Symbol;Acc:HGNC:26077]
#INFO:	QUERY:	ENSGALG00000009533	NMD3	NMD3 ribosome export adaptor [Source:HGNC Symbol;Acc:HGNC:24250]
#INFO:	QUERY:	ENSGALG00000009549	KPNA4	importin subunit alpha-4 [Source:RefSeq peptide;Acc:NP_001007964]
#INFO:	QUERY:	ENSGALG00000009553	SMC4	structural maintenance of chromosomes protein 4 [Source:RefSeq peptide;Acc:NP_989849]
#INFO:	QUERY:	ENSGALG00000009621	ACTB	Actin, cytoplasmic 1 Actin, cytoplasmic 1, N-terminally processed [Source:UniProtKB/Swiss-Prot;Acc:P60706]
#INFO:	QUERY:	ENSGALG00000009645	ESRRG	estrogen-related receptor gamma [Source:RefSeq peptide;Acc:NP_001007082]
#INFO:	QUERY:	ENSGALG00000009650	PALLD	palladin, cytoskeletal associated protein [Source:HGNC Symbol;Acc:HGNC:17068]
#INFO:	QUERY:	ENSGALG00000009655	AADAT	aminoadipate aminotransferase [Source:HGNC Symbol;Acc:HGNC:17929]
#INFO:	QUERY:	ENSGALG00000009667	MFAP3L	microfibrillar associated protein 3 like [Source:HGNC Symbol;Acc:HGNC:29083]
#INFO:	QUERY:	ENSGALG00000009668	C4ORF27	chromosome 4 open reading frame 27 [Source:HGNC Symbol;Acc:HGNC:26051]
#INFO:	QUERY:	ENSGALG00000009674	CLCN3	chloride channel, voltage-sensitive 3 [Source:HGNC Symbol;Acc:HGNC:2021]
#INFO:	QUERY:	ENSGALG00000009683	NEK1	NIMA-related kinase 1 [Source:HGNC Symbol;Acc:HGNC:7744]
#INFO:	QUERY:	ENSGALG00000009692	SH3RF1	SH3 domain containing ring finger 1 [Source:HGNC Symbol;Acc:HGNC:17650]
#INFO:	QUERY:	ENSGALG00000009714	CBR4	carbonyl reductase 4 [Source:HGNC Symbol;Acc:HGNC:25891]
#INFO:	QUERY:	ENSGALG00000009719	PCDH10	protocadherin-10 precursor [Source:RefSeq peptide;Acc:NP_999837]
#INFO:	QUERY:	ENSGALG00000009728	SLC25A13	calcium-binding mitochondrial carrier protein Aralar2 [Source:RefSeq peptide;Acc:NP_001012967]
#INFO:	QUERY:	ENSGALG00000009731	ARHGAP11A	rho GTPase-activating protein 11A [Source:RefSeq peptide;Acc:NP_001006479]
#INFO:	QUERY:	ENSGALG00000009740	RASGRP1	RAS guanyl releasing protein 1 (calcium and DAG-regulated) [Source:HGNC Symbol;Acc:HGNC:9878]
#INFO:	QUERY:	ENSGALG00000009744	FAM98B	family with sequence similarity 98 member B [Source:HGNC Symbol;Acc:HGNC:26773]
#INFO:	QUERY:	ENSGALG00000009759	SLC16A7	monocarboxylate transporter 2 [Source:RefSeq peptide;Acc:NP_001186533]
#INFO:	QUERY:	ENSGALG00000009801	C5H15ORF41	uncharacterized protein C15orf41 homolog [Source:RefSeq peptide;Acc:NP_001026371]
#INFO:	QUERY:	ENSGALG00000009835	XPOT	exportin-T [Source:RefSeq peptide;Acc:NP_001186535]
#INFO:	QUERY:	ENSGALG00000009840	TBK1	serine/threonine-protein kinase TBK1 [Source:RefSeq peptide;Acc:NP_001186487]
#INFO:	QUERY:	ENSGALG00000009842	RASSF3	ras association domain-containing protein 3 [Source:RefSeq peptide;Acc:NP_001007852]
#INFO:	QUERY:	ENSGALG00000009850	NOVA1	RNA-binding protein Nova-1 isoform 2 [Source:RefSeq peptide;Acc:NP_001186642]
#INFO:	QUERY:	ENSGALG00000009875	HMGI-C	Gallus gallus high mobility group AT-hook 2 (HMGA2), mRNA. [Source:RefSeq mRNA;Acc:NM_205001]
#INFO:	QUERY:	ENSGALG00000009880	INPP4B	inositol polyphosphate-4-phosphatase type II B [Source:HGNC Symbol;Acc:HGNC:6075]
#INFO:	QUERY:	ENSGALG00000009915	EML4	echinoderm microtubule associated protein like 4 [Source:HGNC Symbol;Acc:HGNC:1316]
#INFO:	QUERY:	ENSGALG00000009932	THADA	thyroid adenoma-associated protein homolog [Source:RefSeq peptide;Acc:NP_001103529]
#INFO:	QUERY:	ENSGALG00000009955	ABCG5	ATP binding cassette subfamily G member 5 [Source:HGNC Symbol;Acc:HGNC:13886]
#INFO:	QUERY:	ENSGALG00000009958	ABCG8	ATP binding cassette subfamily G member 8 [Source:HGNC Symbol;Acc:HGNC:13887]
#INFO:	QUERY:	ENSGALG00000009967	LRPPRC	leucine rich pentatricopeptide repeat containing [Source:HGNC Symbol;Acc:HGNC:15714]
#INFO:	QUERY:	ENSGALG00000009973	SLC3A1	solute carrier family 3 (amino acid transporter heavy chain), member 1 [Source:HGNC Symbol;Acc:HGNC:11025]
#INFO:	QUERY:	ENSGALG00000009981	PREPL	prolyl endopeptidase-like [Source:RefSeq peptide;Acc:NP_001026224]
#INFO:	QUERY:	ENSGALG00000009983	NUBPL	nucleotide binding protein-like [Source:HGNC Symbol;Acc:HGNC:20278]
#INFO:	QUERY:	ENSGALG00000009992	ARHGAP5	Rho GTPase activating protein 5 [Source:HGNC Symbol;Acc:HGNC:675]
#INFO:	QUERY:	ENSGALG00000010013	EDNRA	endothelin-1 receptor precursor [Source:RefSeq peptide;Acc:NP_989450]
#INFO:	QUERY:	ENSGALG00000010019	TMEM184C	Transmembrane protein 184C [Source:UniProtKB/Swiss-Prot;Acc:Q5ZMP3]
#INFO:	QUERY:	ENSGALG00000010022	PRMT9	protein arginine methyltransferase 9 [Source:HGNC Symbol;Acc:HGNC:25099]
#INFO:	QUERY:	ENSGALG00000010031	ARHGAP10	Rho GTPase activating protein 10 [Source:HGNC Symbol;Acc:HGNC:26099]
#INFO:	QUERY:	ENSGALG00000010035	NR3C2	Mineralocorticoid receptor [Source:UniProtKB/Swiss-Prot;Acc:Q8QHI2]
#INFO:	QUERY:	ENSGALG00000010073	DDOST	dolichyl-diphosphooligosaccharide--protein glycosyltransferase 48 kDa subunit [Source:RefSeq peptide;Acc:NP_001161480]
#INFO:	QUERY:	ENSGALG00000010106	ERI3	ERI1 exoribonuclease family member 3 [Source:HGNC Symbol;Acc:HGNC:17276]
#INFO:	QUERY:	ENSGALG00000010214	JADE1	jade family PHD finger 1 [Source:HGNC Symbol;Acc:HGNC:30027]
#INFO:	QUERY:	ENSGALG00000010311	NAV3	neuron navigator 3 [Source:HGNC Symbol;Acc:HGNC:15998]
#INFO:	QUERY:	ENSGALG00000010313	MAST2	microtubule associated serine/threonine kinase 2 [Source:HGNC Symbol;Acc:HGNC:19035]
#INFO:	QUERY:	ENSGALG00000010325	MBSP	protein phosphatase 1 regulatory subunit 12A [Source:RefSeq peptide;Acc:NP_990454]
#INFO:	QUERY:	ENSGALG00000010335	N/A	Uncharacterized protein [Source:UniProtKB/TrEMBL;Acc:E1C8M6]
#INFO:	QUERY:	ENSGALG00000010340	TTLL5	tubulin polyglutamylase TTLL5 [Source:RefSeq peptide;Acc:NP_001026375]
#INFO:	QUERY:	ENSGALG00000010343	TSPAN1	tetraspanin-1 [Source:RefSeq peptide;Acc:NP_001264519]
#INFO:	QUERY:	ENSGALG00000010351	POMGNT1	protein O-linked mannose N-acetylglucosaminyltransferase 1 (beta 1,2-) [Source:HGNC Symbol;Acc:HGNC:19139]
#INFO:	QUERY:	ENSGALG00000010352	ARHGEF26	Rho guanine nucleotide exchange factor 26 [Source:HGNC Symbol;Acc:HGNC:24490]
#INFO:	QUERY:	ENSGALG00000010397	GRID2	glutamate receptor, ionotropic, delta 2 [Source:HGNC Symbol;Acc:HGNC:4576]
#INFO:	QUERY:	ENSGALG00000010402	HPGDS	Hematopoietic prostaglandin D synthase [Source:UniProtKB/Swiss-Prot;Acc:O73888]
#INFO:	QUERY:	ENSGALG00000010406	TMEM63C	transmembrane protein 63C [Source:HGNC Symbol;Acc:HGNC:23787]
#INFO:	QUERY:	ENSGALG00000010413	NGB	neuroglobin [Source:RefSeq peptide;Acc:NP_001026722]
#INFO:	QUERY:	ENSGALG00000010432	GSTZ1	Gallus gallus glutathione S-transferase zeta 1 (GSTZ1), transcript variant 2, mRNA. [Source:RefSeq mRNA;Acc:NM_001277469]
#INFO:	QUERY:	ENSGALG00000010497	SLC29A4	solute carrier family 29 (equilibrative nucleoside transporter), member 4 [Source:HGNC Symbol;Acc:HGNC:23097]
#INFO:	QUERY:	ENSGALG00000010535	SGMS2	phosphatidylcholine:ceramide cholinephosphotransferase 2 [Source:RefSeq peptide;Acc:NP_001264755]
#INFO:	QUERY:	ENSGALG00000010542	PAPSS1	3'-phosphoadenosine 5'-phosphosulfate synthase 1 [Source:HGNC Symbol;Acc:HGNC:8603]
#INFO:	QUERY:	ENSGALG00000010553	AIMP1	aminoacyl tRNA synthetase complex-interacting multifunctional protein 1 [Source:HGNC Symbol;Acc:HGNC:10648]
#INFO:	QUERY:	ENSGALG00000010562	CEP128	centrosomal protein 128kDa [Source:HGNC Symbol;Acc:HGNC:20359]
#INFO:	QUERY:	ENSGALG00000010564	TBCK	TBC domain-containing protein kinase-like protein [Source:RefSeq peptide;Acc:NP_001012595]
#INFO:	QUERY:	ENSGALG00000010581	SEL1L	sel-1 suppressor of lin-12-like (C. elegans) [Source:HGNC Symbol;Acc:HGNC:10717]
#INFO:	QUERY:	ENSGALG00000010668	WWC2	WW and C2 domain containing 2 [Source:HGNC Symbol;Acc:HGNC:24148]
#INFO:	QUERY:	ENSGALG00000010674	DCTD	deoxycytidylate deaminase [Source:RefSeq peptide;Acc:NP_001006444]
#INFO:	QUERY:	ENSGALG00000010718	THSD7A	thrombospondin type 1 domain containing 7A [Source:HGNC Symbol;Acc:HGNC:22207]
#INFO:	QUERY:	ENSGALG00000010778	CHRM3	muscarinic acetylcholine receptor M3 [Source:RefSeq peptide;Acc:NP_990730]
#INFO:	QUERY:	ENSGALG00000010781	GLRA3	glycine receptor alpha 3 [Source:HGNC Symbol;Acc:HGNC:4328]
#INFO:	QUERY:	ENSGALG00000010855	MTHFD2L	methylenetetrahydrofolate dehydrogenase (NADP+ dependent) 2-like [Source:HGNC Symbol;Acc:HGNC:31865]
#INFO:	QUERY:	ENSGALG00000010858	LRP2	LDL receptor related protein 2 [Source:HGNC Symbol;Acc:HGNC:6694]
#INFO:	QUERY:	ENSGALG00000010859	EPGN	Epigen [Source:UniProtKB/Swiss-Prot;Acc:Q5EG71]
#INFO:	QUERY:	ENSGALG00000010864	EREG	proepiregulin precursor [Source:RefSeq peptide;Acc:NP_001001203]
#INFO:	QUERY:	ENSGALG00000010881	ASB2	ankyrin repeat and SOCS box containing 2 [Source:HGNC Symbol;Acc:HGNC:16012]
#INFO:	QUERY:	ENSGALG00000010884	DDX24	DEAD (Asp-Glu-Ala-Asp) box helicase 24 [Source:HGNC Symbol;Acc:HGNC:13266]
#INFO:	QUERY:	ENSGALG00000010934	INADL	InaD-like (Drosophila) [Source:HGNC Symbol;Acc:HGNC:28881]
#INFO:	QUERY:	ENSGALG00000010975	TMTC2	transmembrane and tetratricopeptide repeat containing 2 [Source:HGNC Symbol;Acc:HGNC:25440]
#INFO:	QUERY:	ENSGALG00000010983	NPY	Pro-neuropeptide Y Neuropeptide Y C-flanking peptide of NPY [Source:UniProtKB/Swiss-Prot;Acc:P28673]
#INFO:	QUERY:	ENSGALG00000011008	N/A	Uncharacterized protein [Source:UniProtKB/TrEMBL;Acc:F1NN80]
#INFO:	QUERY:	ENSGALG00000011013	PCNXL2	pecanex-like 2 (Drosophila) [Source:HGNC Symbol;Acc:HGNC:8736]
#INFO:	QUERY:	ENSGALG00000011019	ROR1	tyrosine-protein kinase transmembrane receptor ROR1 [Source:RefSeq peptide;Acc:NP_989840]
#INFO:	QUERY:	ENSGALG00000011024	CACHD1	cache domain containing 1 [Source:HGNC Symbol;Acc:HGNC:29314]
#INFO:	QUERY:	ENSGALG00000011065	SPRTN	SprT-like N-terminal domain [Source:HGNC Symbol;Acc:HGNC:25356]
#INFO:	QUERY:	ENSGALG00000011101	URB2	URB2 ribosome biogenesis 2 homolog (S. cerevisiae) [Source:HGNC Symbol;Acc:HGNC:28967]
#INFO:	QUERY:	ENSGALG00000011106	GALNT2	polypeptide N-acetylgalactosaminyltransferase 2 [Source:HGNC Symbol;Acc:HGNC:4124]
#INFO:	QUERY:	ENSGALG00000011111	PGBD5	piggyBac transposable element derived 5 [Source:HGNC Symbol;Acc:HGNC:19405]
#INFO:	QUERY:	ENSGALG00000011130	COPS4	COP9 signalosome complex subunit 4 [Source:RefSeq peptide;Acc:NP_001006447]
#INFO:	QUERY:	ENSGALG00000011132	RBMS1	RNA-binding motif, single-stranded-interacting protein 1 [Source:RefSeq peptide;Acc:NP_990355]
#INFO:	QUERY:	ENSGALG00000011133	LIN54	lin-54 DREAM MuvB core complex component [Source:HGNC Symbol;Acc:HGNC:25397]
#INFO:	QUERY:	ENSGALG00000011172	MYO10	Uncharacterized protein [Source:UniProtKB/TrEMBL;Acc:F1NEA4]
#INFO:	QUERY:	ENSGALG00000011207	MKP3	dual specificity protein phosphatase 6 [Source:RefSeq peptide;Acc:NP_989685]
#INFO:	QUERY:	ENSGALG00000011221	AGPAT9	Glycerol-3-phosphate acyltransferase 3 [Source:UniProtKB/Swiss-Prot;Acc:Q5ZLL8]
#INFO:	QUERY:	ENSGALG00000011224	SLC4A3	solute carrier family 4 (anion exchanger), member 3 [Source:HGNC Symbol;Acc:HGNC:11029]
#INFO:	QUERY:	ENSGALG00000011227	CDS1	CDP-diacylglycerol synthase 1 [Source:HGNC Symbol;Acc:HGNC:1800]
#INFO:	QUERY:	ENSGALG00000011254	SATB1	DNA-binding protein SATB1 [Source:RefSeq peptide;Acc:NP_001186573]
#INFO:	QUERY:	ENSGALG00000011285	NUDT4	nudix hydrolase 4 [Source:HGNC Symbol;Acc:HGNC:8051]
#INFO:	QUERY:	ENSGALG00000011319	ADGRL3	adhesion G protein-coupled receptor L3 [Source:HGNC Symbol;Acc:HGNC:20974]
#INFO:	QUERY:	ENSGALG00000011446	TNFAIP2	TNF alpha induced protein 2 [Source:HGNC Symbol;Acc:HGNC:11895]
#INFO:	QUERY:	ENSGALG00000011464	EIF5	eukaryotic translation initiation factor 5 [Source:RefSeq peptide;Acc:NP_001006488]
#INFO:	QUERY:	ENSGALG00000011465	STT3B	dolichyl-diphosphooligosaccharide--protein glycosyltransferase subunit STT3B [Source:RefSeq peptide;Acc:NP_001026684]
#INFO:	QUERY:	ENSGALG00000011529	NAAA	N-acylethanolamine acid amidase [Source:HGNC Symbol;Acc:HGNC:736]
#INFO:	QUERY:	ENSGALG00000011543	SDAD1	SDA1 domain containing 1 [Source:HGNC Symbol;Acc:HGNC:25537]
#INFO:	QUERY:	ENSGALG00000011551	IGJ	immunoglobulin J polypeptide, linker protein for immunoglobulin alpha and mu polypeptides precursor [Source:RefSeq peptide;Acc:NP_989594]
#INFO:	QUERY:	ENSGALG00000011564	RUFY3	RUN and FYVE domain containing 3 [Source:HGNC Symbol;Acc:HGNC:30285]
#INFO:	QUERY:	ENSGALG00000011569	SCYL2	SCY1-like protein 2 [Source:RefSeq peptide;Acc:NP_001025922]
#INFO:	QUERY:	ENSGALG00000011577	CNTNAP5	Contactin-associated protein-like 5 [Source:UniProtKB/Swiss-Prot;Acc:Q0V8S9]
#INFO:	QUERY:	ENSGALG00000011594	FXR	bile acid receptor [Source:RefSeq peptide;Acc:NP_989444]
#INFO:	QUERY:	ENSGALG00000011596	PTPN4	protein tyrosine phosphatase, non-receptor type 4 (megakaryocyte) [Source:HGNC Symbol;Acc:HGNC:9656]
#INFO:	QUERY:	ENSGALG00000011605	EPB41L5	erythrocyte membrane protein band 4.1 like 5 [Source:HGNC Symbol;Acc:HGNC:19819]
#INFO:	QUERY:	ENSGALG00000011630	GLI2	zinc finger protein GLI2 isoform 1 [Source:RefSeq peptide;Acc:NP_001258830]
#INFO:	QUERY:	ENSGALG00000011664	RASSF6	Ras association (RalGDS/AF-6) domain family member 6 [Source:HGNC Symbol;Acc:HGNC:20796]
#INFO:	QUERY:	ENSGALG00000011689	PDIA5	protein disulfide isomerase family A member 5 [Source:HGNC Symbol;Acc:HGNC:24811]
#INFO:	QUERY:	ENSGALG00000011696	JAG2	jagged 2 [Source:HGNC Symbol;Acc:HGNC:6189]
#INFO:	QUERY:	ENSGALG00000011697	SEC22A	vesicle-trafficking protein SEC22a [Source:RefSeq peptide;Acc:NP_001006526]
#INFO:	QUERY:	ENSGALG00000011734	CCR8L	chemokine (C-C motif) receptor 8 [Source:RefSeq peptide;Acc:NP_001074363]
#INFO:	QUERY:	ENSGALG00000011735	CCXCR1-L	chemokine XC receptor 1 [Source:RefSeq peptide;Acc:NP_001039303]
#INFO:	QUERY:	ENSGALG00000011744	KALRN	kalirin, RhoGEF kinase [Source:HGNC Symbol;Acc:HGNC:4814]
#INFO:	QUERY:	ENSGALG00000011833	SPRY1	Gallus gallus sprouty homolog 1, antagonist of FGF signaling (Drosophila) (SPRY1), mRNA. [Source:RefSeq mRNA;Acc:NM_001097524]
#INFO:	QUERY:	ENSGALG00000011840	PPP2R5E	protein phosphatase 2 regulatory subunit B', epsilon [Source:HGNC Symbol;Acc:HGNC:9313]
#INFO:	QUERY:	ENSGALG00000011855	RHOJ	rho-related GTP-binding protein RhoJ [Source:RefSeq peptide;Acc:NP_001264477]
#INFO:	QUERY:	ENSGALG00000011858	KCNH5	Uncharacterized protein [Source:UniProtKB/TrEMBL;Acc:E1BXK7]
#INFO:	QUERY:	ENSGALG00000011861	SYT16	synaptotagmin 16 [Source:HGNC Symbol;Acc:HGNC:23142]
#INFO:	QUERY:	ENSGALG00000011868	SNAPC1	small nuclear RNA activating complex polypeptide 1 [Source:HGNC Symbol;Acc:HGNC:11134]
#INFO:	QUERY:	ENSGALG00000012040	TAAR2	trace amine associated receptor 2 [Source:HGNC Symbol;Acc:HGNC:4514]
#INFO:	QUERY:	ENSGALG00000012052	SNX4	sorting nexin 4 [Source:HGNC Symbol;Acc:HGNC:11175]
#INFO:	QUERY:	ENSGALG00000012055	N/A	Uncharacterized protein [Source:UniProtKB/TrEMBL;Acc:E1BQF4]
#INFO:	QUERY:	ENSGALG00000012153	METTL15	putative S-adenosyl-L-methionine-dependent methyltransferase METT5D1 [Source:RefSeq peptide;Acc:NP_001186351]
#INFO:	QUERY:	ENSGALG00000012159	ACTR3	Actin-related protein 3 [Source:UniProtKB/Swiss-Prot;Acc:Q90WD0]
#INFO:	QUERY:	ENSGALG00000012160	KIF18A	kinesin-like protein KIF18A [Source:RefSeq peptide;Acc:NP_001186355]
#INFO:	QUERY:	ENSGALG00000012163	BDNF	Brain-derived neurotrophic factor [Source:UniProtKB/Swiss-Prot;Acc:P25429]
#INFO:	QUERY:	ENSGALG00000012166	SLC35F5	solute carrier family 35 member F5 [Source:HGNC Symbol;Acc:HGNC:23617]
#INFO:	QUERY:	ENSGALG00000012170	LIN7B	Protein lin-7 homolog C [Source:UniProtKB/Swiss-Prot;Acc:Q5F425]
#INFO:	QUERY:	ENSGALG00000012171	GPR39	G-protein coupled receptor 39 [Source:RefSeq peptide;Acc:NP_001073574]
#INFO:	QUERY:	ENSGALG00000012177	NCKAP5	NCK-associated protein 5 [Source:HGNC Symbol;Acc:HGNC:29847]
#INFO:	QUERY:	ENSGALG00000012194	CCDC34	coiled-coil domain containing 34 [Source:HGNC Symbol;Acc:HGNC:25079]
#INFO:	QUERY:	ENSGALG00000012216	BMPR1B	bone morphogenetic protein receptor type-1B precursor [Source:RefSeq peptide;Acc:NP_990463]
#INFO:	QUERY:	ENSGALG00000012219	UNC5C	netrin receptor UNC5C precursor [Source:RefSeq peptide;Acc:NP_989782]
#INFO:	QUERY:	ENSGALG00000012355	DARS	aspartyl-tRNA synthetase, cytoplasmic [Source:RefSeq peptide;Acc:NP_001006528]
#INFO:	QUERY:	ENSGALG00000012357	CXCR4	C-X-C chemokine receptor type 4 [Source:RefSeq peptide;Acc:NP_989948]
#INFO:	QUERY:	ENSGALG00000012392	IYD	iodotyrosine deiodinase [Source:HGNC Symbol;Acc:HGNC:21071]
#INFO:	QUERY:	ENSGALG00000012395	PLEKHG1	pleckstrin homology and RhoGEF domain containing G1 [Source:HGNC Symbol;Acc:HGNC:20884]
#INFO:	QUERY:	ENSGALG00000012418	KYNU	kynureninase [Source:HGNC Symbol;Acc:HGNC:6469]
#INFO:	QUERY:	ENSGALG00000012421	ARHGAP15	Rho GTPase-activating protein 15 [Source:UniProtKB/Swiss-Prot;Acc:Q5ZMM3]
#INFO:	QUERY:	ENSGALG00000012525	FMNL2	formin like 2 [Source:HGNC Symbol;Acc:HGNC:18267]
#INFO:	QUERY:	ENSGALG00000012526	PRPF40A	pre-mRNA processing factor 40 homolog A [Source:HGNC Symbol;Acc:HGNC:16463]
#INFO:	QUERY:	ENSGALG00000012677	CDKAL1	CDK5 regulatory subunit associated protein 1-like 1 [Source:HGNC Symbol;Acc:HGNC:21050]
#INFO:	QUERY:	ENSGALG00000012712	RBM24	RNA-binding protein 24 [Source:RefSeq peptide;Acc:NP_001012881]
#INFO:	QUERY:	ENSGALG00000012766	SYCP3	synaptonemal complex protein 3 [Source:HGNC Symbol;Acc:HGNC:18130]
#INFO:	QUERY:	ENSGALG00000012769	CHPT1	Cholinephosphotransferase 1 [Source:UniProtKB/Swiss-Prot;Acc:Q5ZHQ5]
#INFO:	QUERY:	ENSGALG00000012783	MYBPC1	myosin binding protein C, slow type [Source:HGNC Symbol;Acc:HGNC:7549]
#INFO:	QUERY:	ENSGALG00000012791	TBXAS1	thromboxane A synthase 1 [Source:HGNC Symbol;Acc:HGNC:11609]
#INFO:	QUERY:	ENSGALG00000012802	F13A1	coagulation factor XIII A chain [Source:RefSeq peptide;Acc:NP_990016]
#INFO:	QUERY:	ENSGALG00000012809	ECI2	enoyl-CoA delta isomerase 2 [Source:HGNC Symbol;Acc:HGNC:14601]
#INFO:	QUERY:	ENSGALG00000012813	PRPF4B	pre-mRNA processing factor 4B [Source:HGNC Symbol;Acc:HGNC:17346]
#INFO:	QUERY:	ENSGALG00000012814	PXDC1	PX domain containing 1 [Source:HGNC Symbol;Acc:HGNC:21361]
#INFO:	QUERY:	ENSGALG00000012816	SLC22A23	solute carrier family 22 member 23 [Source:HGNC Symbol;Acc:HGNC:21106]
#INFO:	QUERY:	ENSGALG00000012821	TUBB2B	Tubulin beta-2 chain [Source:UniProtKB/Swiss-Prot;Acc:P32882]
#INFO:	QUERY:	ENSGALG00000012845	MYLK4	myosin light chain kinase family member 4 [Source:HGNC Symbol;Acc:HGNC:27972]
#INFO:	QUERY:	ENSGALG00000012856	WRNIP1	Werner helicase interacting protein 1 [Source:HGNC Symbol;Acc:HGNC:20876]
#INFO:	QUERY:	ENSGALG00000012866	SERPINB6	serpin B6 [Source:RefSeq peptide;Acc:NP_001006377]
#INFO:	QUERY:	ENSGALG00000012888	PHLPP1	PH domain and leucine rich repeat protein phosphatase 1 [Source:HGNC Symbol;Acc:HGNC:20610]
#INFO:	QUERY:	ENSGALG00000012889	ZCCHC2	zinc finger, CCHC domain containing 2 [Source:HGNC Symbol;Acc:HGNC:22916]
#INFO:	QUERY:	ENSGALG00000012917	CDH6	Cadherin-6 [Source:UniProtKB/Swiss-Prot;Acc:Q90762]
#INFO:	QUERY:	ENSGALG00000012921	TEL	transcription factor ETV6 [Source:RefSeq peptide;Acc:NP_001186202]
#INFO:	QUERY:	ENSGALG00000012941	CDH12	cadherin 12, type 2 (N-cadherin 2) [Source:HGNC Symbol;Acc:HGNC:1751]
#INFO:	QUERY:	ENSGALG00000012966	ZBTB2	zinc finger and BTB domain-containing protein 2 [Source:RefSeq peptide;Acc:NP_001026241]
#INFO:	QUERY:	ENSGALG00000012968	RMND1	required for meiotic nuclear division 1 homolog [Source:HGNC Symbol;Acc:HGNC:21176]
#INFO:	QUERY:	ENSGALG00000012971	CCDC170	coiled-coil domain containing 170 [Source:HGNC Symbol;Acc:HGNC:21177]
#INFO:	QUERY:	ENSGALG00000012973	ESR1	estrogen receptor [Source:RefSeq peptide;Acc:NP_990514]
#INFO:	QUERY:	ENSGALG00000012985	SLC6A13	solute carrier family 6 (neurotransmitter transporter), member 13 [Source:HGNC Symbol;Acc:HGNC:11046]
#INFO:	QUERY:	ENSGALG00000012986	KDM5A	lysine (K)-specific demethylase 5A [Source:HGNC Symbol;Acc:HGNC:9886]
#INFO:	QUERY:	ENSGALG00000012994	ERC1	ELKS/RAB6-interacting/CAST family member 1 [Source:HGNC Symbol;Acc:HGNC:17072]
#INFO:	QUERY:	ENSGALG00000012998	WNT5B	protein Wnt-5b precursor [Source:RefSeq peptide;Acc:NP_001032346]
#INFO:	QUERY:	ENSGALG00000013001	CTNND2	catenin delta 2 [Source:HGNC Symbol;Acc:HGNC:2516]
#INFO:	QUERY:	ENSGALG00000013002	DAP	death-associated protein 1 [Source:RefSeq peptide;Acc:NP_001026174]
#INFO:	QUERY:	ENSGALG00000013008	CHUNK-1	CHUNK-1 protein [Source:RefSeq peptide;Acc:NP_990167]
#INFO:	QUERY:	ENSGALG00000013060	ADCY2	adenylate cyclase 2 (brain) [Source:HGNC Symbol;Acc:HGNC:233]
#INFO:	QUERY:	ENSGALG00000013247	CCDC83	coiled-coil domain containing 83 [Source:HGNC Symbol;Acc:HGNC:28535]
#INFO:	QUERY:	ENSGALG00000013297	BBOX1	butyrobetaine (gamma), 2-oxoglutarate dioxygenase (gamma-butyrobetaine hydroxylase) 1 [Source:HGNC Symbol;Acc:HGNC:964]
#INFO:	QUERY:	ENSGALG00000013304	SLC5A12	solute carrier family 5 (sodium/monocarboxylate cotransporter), member 12 [Source:HGNC Symbol;Acc:HGNC:28750]
#INFO:	QUERY:	ENSGALG00000013311	ANO3	anoctamin-3 isoform 1 [Source:RefSeq peptide;Acc:NP_001186394]
#INFO:	QUERY:	ENSGALG00000013441	INVS	inversin [Source:RefSeq peptide;Acc:NP_989882]
#INFO:	QUERY:	ENSGALG00000013452	ERP44	endoplasmic reticulum protein 44 [Source:HGNC Symbol;Acc:HGNC:18311]
#INFO:	QUERY:	ENSGALG00000013505	SYNE1	spectrin repeat containing, nuclear envelope 1 [Source:HGNC Symbol;Acc:HGNC:17089]
#INFO:	QUERY:	ENSGALG00000013655	ZDHHC2	zinc finger, DHHC-type containing 2 [Source:HGNC Symbol;Acc:HGNC:18469]
#INFO:	QUERY:	ENSGALG00000013661	MICU3	mitochondrial calcium uptake family member 3 [Source:HGNC Symbol;Acc:HGNC:27820]
#INFO:	QUERY:	ENSGALG00000013663	FGF20	fibroblast growth factor 20 [Source:HGNC Symbol;Acc:HGNC:3677]
#INFO:	QUERY:	ENSGALG00000013738	OPTN	Optineurin [Source:UniProtKB/Swiss-Prot;Acc:Q90Z16]
#INFO:	QUERY:	ENSGALG00000013803	GPR126	G-protein coupled receptor 126 precursor [Source:RefSeq peptide;Acc:NP_001026242]
#INFO:	QUERY:	ENSGALG00000013818	CITED2	cbp/p300-interacting transactivator 2 [Source:RefSeq peptide;Acc:NP_996726]
#INFO:	QUERY:	ENSGALG00000013822	TXLNB	beta-taxilin [Source:RefSeq peptide;Acc:NP_990085]
#INFO:	QUERY:	ENSGALG00000013893	MNS1	meiosis specific nuclear structural 1 [Source:HGNC Symbol;Acc:HGNC:29636]
#INFO:	QUERY:	ENSGALG00000013900	MAP7	ensconsin [Source:RefSeq peptide;Acc:NP_001026243]
#INFO:	QUERY:	ENSGALG00000013911	ZC3HAV1	zinc finger CCCH-type antiviral protein 1 [Source:RefSeq peptide;Acc:NP_001012956]
#INFO:	QUERY:	ENSGALG00000013912	N/A	Uncharacterized protein [Source:UniProtKB/TrEMBL;Acc:E1BWT6]
#INFO:	QUERY:	ENSGALG00000013971	SGK1	Serine/threonine-protein kinase Sgk1 [Source:UniProtKB/Swiss-Prot;Acc:Q6U1I9]
#INFO:	QUERY:	ENSGALG00000013980	SLC2A12	solute carrier family 2 (facilitated glucose transporter), member 12 [Source:HGNC Symbol;Acc:HGNC:18067]
#INFO:	QUERY:	ENSGALG00000013981	TBPL1	TATA box-binding protein-like protein 1 [Source:UniProtKB/Swiss-Prot;Acc:Q9YGV8]
#INFO:	QUERY:	ENSGALG00000013990	RPS12	Gallus gallus ribosomal protein S12 (RPS12), mRNA. [Source:RefSeq mRNA;Acc:NM_001277911]
#INFO:	QUERY:	ENSGALG00000013993	VNN1	Gallus gallus vanin 1 (VNN1), mRNA. [Source:RefSeq mRNA;Acc:NM_001039288]
#INFO:	QUERY:	ENSGALG00000013994	TAAR1	trace amine associated receptor 1 [Source:HGNC Symbol;Acc:HGNC:17734]
#INFO:	QUERY:	ENSGALG00000013995	TAAR5	trace amine associated receptor 5 [Source:HGNC Symbol;Acc:HGNC:30236]
#INFO:	QUERY:	ENSGALG00000013999	FBXO40	F-box protein 40 [Source:HGNC Symbol;Acc:HGNC:29816]
#INFO:	QUERY:	ENSGALG00000014038	CDC123	cell division cycle 123 [Source:HGNC Symbol;Acc:HGNC:16827]
#INFO:	QUERY:	ENSGALG00000014103	FRYL	FRY like transcription coactivator [Source:HGNC Symbol;Acc:HGNC:29127]
#INFO:	QUERY:	ENSGALG00000014115	SLAIN2	SLAIN motif family member 2 [Source:HGNC Symbol;Acc:HGNC:29282]
#INFO:	QUERY:	ENSGALG00000014234	ATXN10	ataxin 10 [Source:HGNC Symbol;Acc:HGNC:10549]
#INFO:	QUERY:	ENSGALG00000014264	NSUN7	NOP2/Sun RNA methyltransferase family member 7 [Source:HGNC Symbol;Acc:HGNC:25857]
#INFO:	QUERY:	ENSGALG00000014267	RBM47	RNA binding motif protein 47 [Source:HGNC Symbol;Acc:HGNC:30358]
#INFO:	QUERY:	ENSGALG00000014268	CHRNA9	Neuronal acetylcholine receptor subunit alpha-9 [Source:UniProtKB/Swiss-Prot;Acc:Q9PTS8]
#INFO:	QUERY:	ENSGALG00000014277	RHOH	ras homolog family member H [Source:HGNC Symbol;Acc:HGNC:686]
#INFO:	QUERY:	ENSGALG00000014286	PDS5A	sister chromatid cohesion protein PDS5 homolog A [Source:RefSeq peptide;Acc:NP_001012598]
#INFO:	QUERY:	ENSGALG00000014410	CSTB	cystatin B (stefin B) [Source:RefSeq peptide;Acc:NP_001185577]
#INFO:	QUERY:	ENSGALG00000014412	CSTA	cystatin A [Source:HGNC Symbol;Acc:HGNC:2481]
#INFO:	QUERY:	ENSGALG00000014413	CCDC58	coiled-coil domain-containing protein 58 isoform 2 [Source:RefSeq peptide;Acc:NP_001264962]
#INFO:	QUERY:	ENSGALG00000014426	KPNA1	Importin subunit alpha-5 [Source:UniProtKB/Swiss-Prot;Acc:Q5ZML1]
#INFO:	QUERY:	ENSGALG00000014551	N/A	Uncharacterized protein [Source:UniProtKB/TrEMBL;Acc:F1NYM4]
#INFO:	QUERY:	ENSGALG00000014575	SEPHS1	selenide, water dikinase 1 [Source:RefSeq peptide;Acc:NP_001157556]
#INFO:	QUERY:	ENSGALG00000014582	CADM1	cell adhesion molecule 1 [Source:HGNC Symbol;Acc:HGNC:5951]
#INFO:	QUERY:	ENSGALG00000014831	TRMT11	tRNA (guanine(10)-N2)-methyltransferase homolog [Source:RefSeq peptide;Acc:NP_989699]
#INFO:	QUERY:	ENSGALG00000014848	TRDN	triadin [Source:HGNC Symbol;Acc:HGNC:12261]
#INFO:	QUERY:	ENSGALG00000014876	TBC1D32	TBC1 domain family member 32 [Source:HGNC Symbol;Acc:HGNC:21485]
#INFO:	QUERY:	ENSGALG00000014931	RAB28	ras-related protein Rab-28 [Source:RefSeq peptide;Acc:NP_001264852]
#INFO:	QUERY:	ENSGALG00000014937	KPNA5	karyopherin alpha 5 (importin alpha 6) [Source:HGNC Symbol;Acc:HGNC:6398]
#INFO:	QUERY:	ENSGALG00000014940	ZUFSP	zinc finger with UFM1-specific peptidase domain [Source:HGNC Symbol;Acc:HGNC:21224]
#INFO:	QUERY:	ENSGALG00000014950	N/A	sulfotransferase family 3A, member 1-like [Source:RefSeq peptide;Acc:NP_001264933]
#INFO:	QUERY:	ENSGALG00000014953	RWDD1	RWD domain containing 1 [Source:RefSeq peptide;Acc:NP_001026246]
#INFO:	QUERY:	ENSGALG00000014954	ZNF518B	zinc finger protein 518B [Source:HGNC Symbol;Acc:HGNC:29365]
#INFO:	QUERY:	ENSGALG00000014955	FAM26D	family with sequence similarity 26 member D [Source:HGNC Symbol;Acc:HGNC:21094]
#INFO:	QUERY:	ENSGALG00000014957	WDR1	WD repeat-containing protein 1 [Source:RefSeq peptide;Acc:NP_001004402]
#INFO:	QUERY:	ENSGALG00000014962	FAM26F	family with sequence similarity 26 member F [Source:HGNC Symbol;Acc:HGNC:33391]
#INFO:	QUERY:	ENSGALG00000014963	DSE	dermatan sulfate epimerase [Source:HGNC Symbol;Acc:HGNC:21144]
#INFO:	QUERY:	ENSGALG00000014964	NT5DC1	5'-nucleotidase domain containing 1 [Source:HGNC Symbol;Acc:HGNC:21556]
#INFO:	QUERY:	ENSGALG00000014992	TMEM128	transmembrane protein 128 [Source:RefSeq peptide;Acc:NP_001026334]
#INFO:	QUERY:	ENSGALG00000015000	LYAR	Ly1 antibody reactive [Source:HGNC Symbol;Acc:HGNC:26021]
#INFO:	QUERY:	ENSGALG00000015001	LAMA4	laminin subunit alpha 4 [Source:HGNC Symbol;Acc:HGNC:6484]
#INFO:	QUERY:	ENSGALG00000015004	RIOK3	RIO kinase 3 [Source:HGNC Symbol;Acc:HGNC:11451]
#INFO:	QUERY:	ENSGALG00000015009	ZBTB49	Uncharacterized protein [Source:UniProtKB/TrEMBL;Acc:Q5ZJE7]
#INFO:	QUERY:	ENSGALG00000015010	NSG1	Neuron-specific protein family member 1 [Source:UniProtKB/Swiss-Prot;Acc:Q8QFP1]
#INFO:	QUERY:	ENSGALG00000015030	NPC1	Niemann-Pick disease, type C1 [Source:HGNC Symbol;Acc:HGNC:7897]
#INFO:	QUERY:	ENSGALG00000015034	ANKRD29	ankyrin repeat domain 29 [Source:HGNC Symbol;Acc:HGNC:27110]
#INFO:	QUERY:	ENSGALG00000015140	N/A	Uncharacterized protein [Source:UniProtKB/TrEMBL;Acc:F1NJD7]
#INFO:	QUERY:	ENSGALG00000015193	CCDC80	coiled-coil domain-containing protein 80 precursor [Source:RefSeq peptide;Acc:NP_989762]
#INFO:	QUERY:	ENSGALG00000015197	SLC35A5	solute carrier family 35 member A5 [Source:HGNC Symbol;Acc:HGNC:20792]
#INFO:	QUERY:	ENSGALG00000015204	ATG3	autophagy-related protein 3 [Source:RefSeq peptide;Acc:NP_001264999]
#INFO:	QUERY:	ENSGALG00000015218	SLC19A2	solute carrier family 19 (thiamine transporter), member 2 [Source:HGNC Symbol;Acc:HGNC:10938]
#INFO:	QUERY:	ENSGALG00000015221	CCDC181	coiled-coil domain containing 181 [Source:HGNC Symbol;Acc:HGNC:28051]
#INFO:	QUERY:	ENSGALG00000015225	BLZF1	basic leucine zipper nuclear factor 1 [Source:HGNC Symbol;Acc:HGNC:1065]
#INFO:	QUERY:	ENSGALG00000015230	NME7	NME/NM23 family member 7 [Source:HGNC Symbol;Acc:HGNC:20461]
#INFO:	QUERY:	ENSGALG00000015362	TRAT1	T cell receptor associated transmembrane adaptor 1 [Source:HGNC Symbol;Acc:HGNC:30698]
#INFO:	QUERY:	ENSGALG00000015363	HJURP	uncharacterized protein LOC418413 [Source:RefSeq peptide;Acc:NP_001006255]
#INFO:	QUERY:	ENSGALG00000015405	PREP	prolyl endopeptidase [Source:RefSeq peptide;Acc:NP_001006410]
#INFO:	QUERY:	ENSGALG00000015410	BVES	Blood vessel epicardial substance [Source:UniProtKB/Swiss-Prot;Acc:Q9DG23]
#INFO:	QUERY:	ENSGALG00000015418	EPHA6	EPH receptor A6 [Source:HGNC Symbol;Acc:HGNC:19296]
#INFO:	QUERY:	ENSGALG00000015465	ASCC3	activating signal cointegrator 1 complex subunit 3 [Source:HGNC Symbol;Acc:HGNC:18697]
#INFO:	QUERY:	ENSGALG00000015486	COQ3	coenzyme Q3 methyltransferase [Source:HGNC Symbol;Acc:HGNC:18175]
#INFO:	QUERY:	ENSGALG00000015489	FAXC	failed axon connections homolog [Source:HGNC Symbol;Acc:HGNC:20742]
#INFO:	QUERY:	ENSGALG00000015490	FBXL4	F-box and leucine-rich repeat protein 4 [Source:HGNC Symbol;Acc:HGNC:13601]
#INFO:	QUERY:	ENSGALG00000015497	VGLL3	vestigial like family member 3 [Source:HGNC Symbol;Acc:HGNC:24327]
#INFO:	QUERY:	ENSGALG00000015513	MMS22L	MMS22 like, DNA repair protein [Source:HGNC Symbol;Acc:HGNC:21475]
#INFO:	QUERY:	ENSGALG00000015517	KLHL32	kelch like family member 32 [Source:HGNC Symbol;Acc:HGNC:21221]
#INFO:	QUERY:	ENSGALG00000015568	SH3TC1	SH3 domain and tetratricopeptide repeats 1 [Source:HGNC Symbol;Acc:HGNC:26009]
#INFO:	QUERY:	ENSGALG00000015573	FHL5	four and a half LIM domains protein 5 [Source:RefSeq peptide;Acc:NP_001264652]
#INFO:	QUERY:	ENSGALG00000015662	LIPI	lipase, member I [Source:HGNC Symbol;Acc:HGNC:18821]
#INFO:	QUERY:	ENSGALG00000015701	N/A	Uncharacterized protein [Source:UniProtKB/TrEMBL;Acc:F1NSL7]
#INFO:	QUERY:	ENSGALG00000015733	MDN1	midasin AAA ATPase 1 [Source:HGNC Symbol;Acc:HGNC:18302]
#INFO:	QUERY:	ENSGALG00000015737	NCAM2	neural cell adhesion molecule 2 [Source:HGNC Symbol;Acc:HGNC:7657]
#INFO:	QUERY:	ENSGALG00000015762	LYRM2	LYR motif-containing protein 2 [Source:RefSeq peptide;Acc:NP_001264945]
#INFO:	QUERY:	ENSGALG00000015768	ANKRD6	ankyrin repeat domain 6 [Source:HGNC Symbol;Acc:HGNC:17280]
#INFO:	QUERY:	ENSGALG00000015770	APP	amyloid beta A4 protein precursor [Source:RefSeq peptide;Acc:NP_989639]
#INFO:	QUERY:	ENSGALG00000015776	GABRR2	gamma-aminobutyric acid (GABA) A receptor, rho 2 [Source:HGNC Symbol;Acc:HGNC:4091]
#INFO:	QUERY:	ENSGALG00000015778	GABRR1	gamma-aminobutyric acid (GABA) A receptor, rho 1 [Source:HGNC Symbol;Acc:HGNC:4090]
#INFO:	QUERY:	ENSGALG00000015779	PM20D2	peptidase M20 domain containing 2 [Source:HGNC Symbol;Acc:HGNC:21408]
#INFO:	QUERY:	ENSGALG00000015780	PNRC1	proline-rich nuclear receptor coactivator 1 [Source:RefSeq peptide;Acc:NP_001012291]
#INFO:	QUERY:	ENSGALG00000015787	RNGTT	RNA guanylyltransferase and 5'-phosphatase [Source:HGNC Symbol;Acc:HGNC:10073]
#INFO:	QUERY:	ENSGALG00000015846	SNAP91	clathrin coat assembly protein AP180 [Source:RefSeq peptide;Acc:NP_001012969]
#INFO:	QUERY:	ENSGALG00000015849	ME1	NADP-dependent malic enzyme [Source:RefSeq peptide;Acc:NP_989634]
#INFO:	QUERY:	ENSGALG00000015874	TTK	TTK protein kinase [Source:HGNC Symbol;Acc:HGNC:12401]
#INFO:	QUERY:	ENSGALG00000015876	ELOVL4	elongation of very long chain fatty acids protein 4 [Source:RefSeq peptide;Acc:NP_001184238]
#INFO:	QUERY:	ENSGALG00000015878	LCA5	Leber congenital amaurosis 5 [Source:HGNC Symbol;Acc:HGNC:31923]
#INFO:	QUERY:	ENSGALG00000015880	HMGN3	High mobility group nucleosome-binding domain-containing protein 3 [Source:UniProtKB/Swiss-Prot;Acc:Q5ZIR5]
#INFO:	QUERY:	ENSGALG00000015889	PHIP	pleckstrin homology domain interacting protein [Source:HGNC Symbol;Acc:HGNC:15673]
#INFO:	QUERY:	ENSGALG00000015892	IRAK1BP1	interleukin-1 receptor-associated kinase 1 binding protein 1 [Source:RefSeq peptide;Acc:NP_001264951]
#INFO:	QUERY:	ENSGALG00000015904	TMEM30A	cell cycle control protein 50A [Source:RefSeq peptide;Acc:NP_001012897]
#INFO:	QUERY:	ENSGALG00000015906	COX7A2	cytochrome c oxidase subunit 7A2, mitochondrial [Source:RefSeq peptide;Acc:NP_001185711]
#INFO:	QUERY:	ENSGALG00000015908	COL12A1	collagen alpha-1(XII) chain precursor [Source:RefSeq peptide;Acc:NP_990352]
#INFO:	QUERY:	ENSGALG00000015910	CD109	CD109 molecule [Source:HGNC Symbol;Acc:HGNC:21685]
#INFO:	QUERY:	ENSGALG00000015916	SLC17A5	sialin [Source:RefSeq peptide;Acc:NP_001026257]
#INFO:	QUERY:	ENSGALG00000015917	EF1A	Elongation factor 1-alpha 1 [Source:UniProtKB/Swiss-Prot;Acc:Q90835]
#INFO:	QUERY:	ENSGALG00000015923	MTO1	protein MTO1 homolog, mitochondrial [Source:RefSeq peptide;Acc:NP_001073232]
#INFO:	QUERY:	ENSGALG00000015925	MB21D1	Mab-21 domain containing 1 [Source:HGNC Symbol;Acc:HGNC:21367]
#INFO:	QUERY:	ENSGALG00000015928	N/A	Uncharacterized protein [Source:UniProtKB/TrEMBL;Acc:F1NVJ6]
#INFO:	QUERY:	ENSGALG00000015944	RIMS1	regulating synaptic membrane exocytosis 1 [Source:HGNC Symbol;Acc:HGNC:17282]
#INFO:	QUERY:	ENSGALG00000015949	ASRGL1	asparaginase like 1 [Source:HGNC Symbol;Acc:HGNC:16448]
#INFO:	QUERY:	ENSGALG00000015951	OGFRL1	opioid growth factor receptor-like 1 [Source:HGNC Symbol;Acc:HGNC:21378]
#INFO:	QUERY:	ENSGALG00000015959	SMAP1	small ArfGAP 1 [Source:HGNC Symbol;Acc:HGNC:19651]
#INFO:	QUERY:	ENSGALG00000015969	FAM135A	family with sequence similarity 135 member A [Source:HGNC Symbol;Acc:HGNC:21084]
#INFO:	QUERY:	ENSGALG00000016011	C21ORF140	chromosome 21 open reading frame 140 [Source:HGNC Symbol;Acc:HGNC:39602]
#INFO:	QUERY:	ENSGALG00000016014	RCAN1	calcipressin-1 [Source:RefSeq peptide;Acc:NP_001265008]
#INFO:	QUERY:	ENSGALG00000016020	CLIC6	chloride intracellular channel 6 [Source:HGNC Symbol;Acc:HGNC:2065]
#INFO:	QUERY:	ENSGALG00000016022	RUNX1	runt-related transcription factor 1 [Source:HGNC Symbol;Acc:HGNC:10471]
#INFO:	QUERY:	ENSGALG00000016098	EXOC6B	exocyst complex component 6B [Source:HGNC Symbol;Acc:HGNC:17085]
#INFO:	QUERY:	ENSGALG00000016132	IGSF5	immunoglobulin superfamily member 5 [Source:HGNC Symbol;Acc:HGNC:5952]
#INFO:	QUERY:	ENSGALG00000016164	ABCG1	ATP binding cassette subfamily G member 1 [Source:HGNC Symbol;Acc:HGNC:73]
#INFO:	QUERY:	ENSGALG00000016174	LMBRD1	probable lysosomal cobalamin transporter [Source:RefSeq peptide;Acc:NP_001006413]
#INFO:	QUERY:	ENSGALG00000016227	GPR34	probable G-protein coupled receptor 34 [Source:RefSeq peptide;Acc:NP_001074355]
#INFO:	QUERY:	ENSGALG00000016268	CFAP47	cilia and flagella associated protein 47 [Source:HGNC Symbol;Acc:HGNC:26708]
#INFO:	QUERY:	ENSGALG00000016276	KHDRBS2	KH domain containing, RNA binding, signal transduction associated 2 [Source:HGNC Symbol;Acc:HGNC:18114]
#INFO:	QUERY:	ENSGALG00000016278	PRIM2	DNA primase large subunit [Source:RefSeq peptide;Acc:NP_001012898]
#INFO:	QUERY:	ENSGALG00000016281	DMD	dystrophin [Source:RefSeq peptide;Acc:NP_990630]
#INFO:	QUERY:	ENSGALG00000016284	TAB3	TGF-beta activated kinase 1/MAP3K7 binding protein 3 [Source:HGNC Symbol;Acc:HGNC:30681]
#INFO:	QUERY:	ENSGALG00000016285	N/A	Uncharacterized protein [Source:UniProtKB/TrEMBL;Acc:F1NRQ6]
#INFO:	QUERY:	ENSGALG00000016286	CXORF21	chromosome X open reading frame 21 [Source:HGNC Symbol;Acc:HGNC:25667]
#INFO:	QUERY:	ENSGALG00000016289	DST	dystonin [Source:HGNC Symbol;Acc:HGNC:1090]
#INFO:	QUERY:	ENSGALG00000016293	BMP5	bone morphogenetic protein 5 precursor [Source:RefSeq peptide;Acc:NP_990479]
#INFO:	QUERY:	ENSGALG00000016304	LRRC1	leucine rich repeat containing 1 [Source:HGNC Symbol;Acc:HGNC:14307]
#INFO:	QUERY:	ENSGALG00000016309	KLHL31	kelch like family member 31 [Source:HGNC Symbol;Acc:HGNC:21353]
#INFO:	QUERY:	ENSGALG00000016325	GSTA3	Glutathione S-transferase [Source:UniProtKB/Swiss-Prot;Acc:Q08392]
#INFO:	QUERY:	ENSGALG00000016328	GSTA	Glutathione S-transferase [Source:UniProtKB/Swiss-Prot;Acc:Q08393]
#INFO:	QUERY:	ENSGALG00000016419	ASAP2	ArfGAP with SH3 domain, ankyrin repeat and PH domain 2 [Source:HGNC Symbol;Acc:HGNC:2721]
#INFO:	QUERY:	ENSGALG00000016442	RRM2	ribonucleotide reductase M2 [Source:HGNC Symbol;Acc:HGNC:10452]
#INFO:	QUERY:	ENSGALG00000016443	HPCAL1	Hippocalcin-like protein 1 [Source:UniProtKB/Swiss-Prot;Acc:P42324]
#INFO:	QUERY:	ENSGALG00000016459	FAM84A	family with sequence similarity 84 member A [Source:HGNC Symbol;Acc:HGNC:20743]
#INFO:	QUERY:	ENSGALG00000016529	CDKL5	cyclin-dependent kinase-like 5 [Source:HGNC Symbol;Acc:HGNC:11411]
#INFO:	QUERY:	ENSGALG00000016537	SCML2	sex comb on midleg-like 2 (Drosophila) [Source:HGNC Symbol;Acc:HGNC:10581]
#INFO:	QUERY:	ENSGALG00000016543	NHS	NHS actin remodeling regulator [Source:HGNC Symbol;Acc:HGNC:7820]
#INFO:	QUERY:	ENSGALG00000016554	ACE2	angiotensin I converting enzyme 2 [Source:HGNC Symbol;Acc:HGNC:13557]
#INFO:	QUERY:	ENSGALG00000016557	BMX	BMX non-receptor tyrosine kinase [Source:HGNC Symbol;Acc:HGNC:1079]
#INFO:	QUERY:	ENSGALG00000016607	CLCN4	chloride channel, voltage-sensitive 4 [Source:HGNC Symbol;Acc:HGNC:2022]
#INFO:	QUERY:	ENSGALG00000016628	NLGN4	neuroligin-4, X-linked [Source:RefSeq peptide;Acc:NP_001165241]
#INFO:	QUERY:	ENSGALG00000016667	GAL10	Gallinacin-10 [Source:UniProtKB/Swiss-Prot;Acc:Q6QLQ9]
#INFO:	QUERY:	ENSGALG00000016668	GAL6	Gallinacin-6 [Source:UniProtKB/Swiss-Prot;Acc:Q6QLR3]
#INFO:	QUERY:	ENSGALG00000016669	GAL2	Gallinacin-2 [Source:UniProtKB/Swiss-Prot;Acc:P46158]
#INFO:	QUERY:	ENSGALG00000016670	DEFB1	Gallinacin-3 [Source:UniProtKB/Swiss-Prot;Acc:Q9DG58]
#INFO:	QUERY:	ENSGALG00000016692	CENPQ	centromere protein Q [Source:RefSeq peptide;Acc:NP_001038114]
#INFO:	QUERY:	ENSGALG00000016697	MUT	methylmalonyl-CoA mutase [Source:HGNC Symbol;Acc:HGNC:7526]
#INFO:	QUERY:	ENSGALG00000016699	COPN5L2	opsin 5-like 2 [Source:RefSeq peptide;Acc:NP_001156364]
#INFO:	QUERY:	ENSGALG00000016704	CDC5L	cell division cycle 5 like [Source:HGNC Symbol;Acc:HGNC:1743]
#INFO:	QUERY:	ENSGALG00000016744	GABRA5	gamma-aminobutyric acid (GABA) A receptor, alpha 5 [Source:HGNC Symbol;Acc:HGNC:4079]
#INFO:	QUERY:	ENSGALG00000016781	MAP4K4	mitogen-activated protein kinase kinase kinase kinase 4 [Source:HGNC Symbol;Acc:HGNC:6866]
#INFO:	QUERY:	ENSGALG00000016797	FHL2	four and a half LIM domains 2 [Source:HGNC Symbol;Acc:HGNC:3703]
#INFO:	QUERY:	ENSGALG00000016820	GAS6	growth arrest specific 6 [Source:HGNC Symbol;Acc:HGNC:4168]
#INFO:	QUERY:	ENSGALG00000016866	FGF14	fibroblast growth factor 14 [Source:HGNC Symbol;Acc:HGNC:3671]
#INFO:	QUERY:	ENSGALG00000016929	PIBF1	progesterone immunomodulatory binding factor 1 [Source:HGNC Symbol;Acc:HGNC:23352]
#INFO:	QUERY:	ENSGALG00000016930	DIS3	DIS3 homolog, exosome endoribonuclease and 3'-5' exoribonuclease [Source:HGNC Symbol;Acc:HGNC:20604]
#INFO:	QUERY:	ENSGALG00000016931	BORA	protein aurora borealis [Source:RefSeq peptide;Acc:NP_001073209]
#INFO:	QUERY:	ENSGALG00000016932	MZT1	mitotic-spindle organizing protein 1 [Source:RefSeq peptide;Acc:NP_001157822]
#INFO:	QUERY:	ENSGALG00000016937	DIAPH3	diaphanous related formin 3 [Source:HGNC Symbol;Acc:HGNC:15480]
#INFO:	QUERY:	ENSGALG00000017018	INTS6	integrator complex subunit 6 [Source:HGNC Symbol;Acc:HGNC:14879]
#INFO:	QUERY:	ENSGALG00000017019	WDFY2	WD repeat and FYVE domain-containing protein 2 [Source:RefSeq peptide;Acc:NP_001073218]
#INFO:	QUERY:	ENSGALG00000017137	GJA3	Gap junction alpha-3 protein [Source:UniProtKB/Swiss-Prot;Acc:P29415]
#INFO:	QUERY:	ENSGALG00000017156	DDX10	probable ATP-dependent RNA helicase DDX10 [Source:RefSeq peptide;Acc:NP_001073193]
#INFO:	QUERY:	ENSGALG00000017197	FAR-2	contactin-5 precursor [Source:RefSeq peptide;Acc:NP_989943]
#INFO:	QUERY:	ENSGALG00000017208	AMOTL1	angiomotin like 1 [Source:HGNC Symbol;Acc:HGNC:17811]
#INFO:	QUERY:	ENSGALG00000017210	ANKRD49	ankyrin repeat domain 49 [Source:HGNC Symbol;Acc:HGNC:25970]
#INFO:	QUERY:	ENSGALG00000017211	MRE11A	double-strand break repair protein MRE11 [Source:RefSeq peptide;Acc:NP_990109]
#INFO:	QUERY:	ENSGALG00000017212	GPR83	probable G-protein coupled receptor 83 precursor [Source:RefSeq peptide;Acc:NP_001243067]
#INFO:	QUERY:	ENSGALG00000017246	ME3	malic enzyme 3, NADP(+)-dependent, mitochondrial [Source:HGNC Symbol;Acc:HGNC:6985]
#INFO:	QUERY:	ENSGALG00000017248	RAB30	RAB30, member RAS oncogene family [Source:HGNC Symbol;Acc:HGNC:9770]
#INFO:	QUERY:	ENSGALG00000017296	KLHL42	kelch like family member 42 [Source:HGNC Symbol;Acc:HGNC:29252]
#INFO:	QUERY:	ENSGALG00000017376	ZNF281	zinc finger protein 281 [Source:HGNC Symbol;Acc:HGNC:13075]
#INFO:	QUERY:	ENSGALG00000017418	NPTX1	neuronal pentraxin I [Source:HGNC Symbol;Acc:HGNC:7952]
#INFO:	QUERY:	ENSGALG00000017803	Y_RNA	Y RNA [Source:RFAM;Acc:RF00019]
#INFO:	QUERY:	ENSGALG00000017804	Y_RNA	Y RNA [Source:RFAM;Acc:RF00019]
#INFO:	QUERY:	ENSGALG00000017866	SNORA28	Small nucleolar RNA SNORA28 [Source:RFAM;Acc:RF00400]
#INFO:	QUERY:	ENSGALG00000018242	GGA-MIR-99A	gga-mir-99a [Source:miRBase;Acc:MI0001173]
#INFO:	QUERY:	ENSGALG00000018243	GGA-LET-7C	gga-let-7c [Source:miRBase;Acc:MI0001174]
#INFO:	QUERY:	ENSGALG00000018244	GGA-MIR-125B-2	gga-mir-125b-2 [Source:miRBase;Acc:MI0001175]
#INFO:	QUERY:	ENSGALG00000018256	GGA-MIR-190A	gga-mir-190a [Source:miRBase;Acc:MI0001224]
#INFO:	QUERY:	ENSGALG00000018258	GGA-MIR-7-2	gga-mir-7-2 [Source:miRBase;Acc:MI0001226]
#INFO:	QUERY:	ENSGALG00000018319	GGA-MIR-30A	gga-mir-30a [Source:miRBase;Acc:MI0001204]
#INFO:	QUERY:	ENSGALG00000018320	GGA-MIR-30C-2	gga-mir-30c-2 [Source:miRBase;Acc:MI0001205]
#INFO:	QUERY:	ENSGALG00000018344	GGA-MIR-142	gga-mir-142 [Source:miRBase;Acc:MI0001281]
#INFO:	QUERY:	ENSGALG00000019215	ARL6	ADP ribosylation factor like GTPase 6 [Source:HGNC Symbol;Acc:HGNC:13210]
#INFO:	QUERY:	ENSGALG00000019290	SLC6A12	solute carrier family 6 (neurotransmitter transporter), member 12 [Source:HGNC Symbol;Acc:HGNC:11045]
#INFO:	QUERY:	ENSGALG00000019552	SERPINB2	serpin peptidase inhibitor, clade B (ovalbumin), member 2 [Source:HGNC Symbol;Acc:HGNC:8584]
#INFO:	QUERY:	ENSGALG00000019553	SERPINB10	Heterochromatin-associated protein MENT [Source:UniProtKB/Swiss-Prot;Acc:O73790]
#INFO:	QUERY:	ENSGALG00000019554	N/A	Uncharacterized protein [Source:UniProtKB/TrEMBL;Acc:F1P1L7]
#INFO:	QUERY:	ENSGALG00000019555	SERPINB1	serpin peptidase inhibitor, clade B (ovalbumin), member 1 [Source:HGNC Symbol;Acc:HGNC:3311]
#INFO:	QUERY:	ENSGALG00000019662	SLC25A40	solute carrier family 25 member 40 [Source:HGNC Symbol;Acc:HGNC:29680]
#INFO:	QUERY:	ENSGALG00000019843	GAL4	Gallinacin-4 [Source:UniProtKB/Swiss-Prot;Acc:Q6GXJ1]
#INFO:	QUERY:	ENSGALG00000019844	GAL8	Gallinacin-8 [Source:UniProtKB/Swiss-Prot;Acc:Q6IV23]
#INFO:	QUERY:	ENSGALG00000019845	GAL9	Gallinacin-9 [Source:UniProtKB/Swiss-Prot;Acc:Q6QLR1]
#INFO:	QUERY:	ENSGALG00000019894	TMEM14A	transmembrane protein 14A [Source:HGNC Symbol;Acc:HGNC:21076]
#INFO:	QUERY:	ENSGALG00000019961	C6ORF192	solute carrier family 18, subfamily B, member 1 [Source:RefSeq peptide;Acc:NP_001264842]
#INFO:	QUERY:	ENSGALG00000020479	N/A	Uncharacterized protein [Source:UniProtKB/TrEMBL;Acc:F1NBT7]
#INFO:	QUERY:	ENSGALG00000020927	ARPC5	Gallus gallus actin related protein 2/3 complex, subunit 5, 16kDa (ARPC5), mRNA. [Source:RefSeq mRNA;Acc:NM_001031561]
#INFO:	QUERY:	ENSGALG00000021128	FSCN1	fascin [Source:RefSeq peptide;Acc:NP_001171603]
#INFO:	QUERY:	ENSGALG00000021399	N/A	Uncharacterized protein [Source:UniProtKB/TrEMBL;Acc:F1NW73]
#INFO:	QUERY:	ENSGALG00000021601	EPS15L1	epidermal growth factor receptor pathway substrate 15-like 1 [Source:HGNC Symbol;Acc:HGNC:24634]
#INFO:	QUERY:	ENSGALG00000021676	N/A	Uncharacterized protein [Source:UniProtKB/TrEMBL;Acc:E1BWP1]
#INFO:	QUERY:	ENSGALG00000021726	GGA-MIR-181B-1	gga-mir-181b-1 [Source:miRBase;Acc:MI0001219]
#INFO:	QUERY:	ENSGALG00000021730	GGA-MIR-181A-1	gga-mir-181a-1 [Source:miRBase;Acc:MI0001218]
#INFO:	QUERY:	ENSGALG00000022718	FUT4	Gallus gallus fucosyltransferase 4 (alpha (1,3) fucosyltransferase, myeloid-specific) (FUT4), mRNA. [Source:RefSeq mRNA;Acc:NM_001031487]
#INFO:	QUERY:	ENSGALG00000022720	N/A	Gap junction protein [Source:UniProtKB/TrEMBL;Acc:E1C2J9]
#INFO:	QUERY:	ENSGALG00000022762	N/A	Uncharacterized protein [Source:UniProtKB/TrEMBL;Acc:F1NA23]
#INFO:	QUERY:	ENSGALG00000022815	GAL1	Gallinacin-1 [Source:UniProtKB/Swiss-Prot;Acc:P46156]
#INFO:	QUERY:	ENSGALG00000023335	RCHY1	RING finger and CHY zinc finger domain-containing protein 1 [Source:RefSeq peptide;Acc:NP_001074357]
#INFO:	QUERY:	ENSGALG00000023571	TRIM59	tripartite motif-containing protein 59 [Source:RefSeq peptide;Acc:NP_001026491]
#INFO:	QUERY:	ENSGALG00000023740	HBZ	Hemoglobin subunit pi [Source:UniProtKB/Swiss-Prot;Acc:P02007]
#INFO:	QUERY:	ENSGALG00000023742	N/A	Uncharacterized protein [Source:UniProtKB/TrEMBL;Acc:E1C4K6]
#INFO:	QUERY:	ENSGALG00000023749	DARS2	aspartyl-tRNA synthetase 2, mitochondrial [Source:HGNC Symbol;Acc:HGNC:25538]
#INFO:	QUERY:	ENSGALG00000024031	CYB561	cytochrome b561 [Source:HGNC Symbol;Acc:HGNC:2571]
#INFO:	QUERY:	ENSGALG00000024077	CRYBG3	crystallin beta-gamma domain containing 3 [Source:HGNC Symbol;Acc:HGNC:34427]
#INFO:	QUERY:	ENSGALG00000024122	TNFRSF13B	tumor necrosis factor receptor superfamily member 13B [Source:RefSeq peptide;Acc:NP_001091006]
#INFO:	QUERY:	ENSGALG00000024890	SNORD101	Small nucleolar RNA SNORD101 [Source:RFAM;Acc:RF00186]
#INFO:	QUERY:	ENSGALG00000025161	GGA-MIR-1460	gga-mir-1460 [Source:miRBase;Acc:MI0007065]
#INFO:	QUERY:	ENSGALG00000025176	GGA-MIR-1768	gga-mir-1768 [Source:miRBase;Acc:MI0007511]
#INFO:	QUERY:	ENSGALG00000025207	GGA-MIR-1462	gga-mir-1462 [Source:miRBase;Acc:MI0007067]
#INFO:	QUERY:	ENSGALG00000025211	GGA-MIR-1589	gga-mir-1589 [Source:miRBase;Acc:MI0007316]
#INFO:	QUERY:	ENSGALG00000025212	U11	U11 spliceosomal RNA [Source:RFAM;Acc:RF00548]
#INFO:	QUERY:	ENSGALG00000025220	GGA-MIR-1644	gga-mir-1644 [Source:miRBase;Acc:MI0007376]
#INFO:	QUERY:	ENSGALG00000025241	GGA-MIR-1801	gga-mir-1801 [Source:miRBase;Acc:MI0007545]
#INFO:	QUERY:	ENSGALG00000025257	GGA-MIR-1674	gga-mir-1674 [Source:miRBase;Acc:MI0007408]
#INFO:	QUERY:	ENSGALG00000025282	SNORD100	Small nucleolar RNA SNORD100 [Source:RFAM;Acc:RF00609]
#INFO:	QUERY:	ENSGALG00000025326	GGA-MIR-1560	gga-mir-1560 [Source:miRBase;Acc:MI0007285]
#INFO:	QUERY:	ENSGALG00000025337	SNORD100	Small nucleolar RNA SNORD100 [Source:RFAM;Acc:RF00609]
#INFO:	QUERY:	ENSGALG00000025349	GGA-MIR-1802	gga-mir-1802 [Source:miRBase;Acc:MI0007546]
#INFO:	QUERY:	ENSGALG00000025378	GGA-MIR-1720	gga-mir-1720 [Source:miRBase;Acc:MI0007457]
#INFO:	QUERY:	ENSGALG00000025379	GGA-MIR-1712	gga-mir-1712 [Source:miRBase;Acc:MI0007449]
#INFO:	QUERY:	ENSGALG00000025380	GGA-MIR-1775	gga-mir-1775 [Source:miRBase;Acc:MI0007518]
#INFO:	QUERY:	ENSGALG00000025393	Y_RNA	Y RNA [Source:RFAM;Acc:RF00019]
#INFO:	QUERY:	ENSGALG00000025423	GGA-MIR-1624	gga-mir-1624 [Source:miRBase;Acc:MI0007353]
#INFO:	QUERY:	ENSGALG00000025446	GGA-MIR-1760	gga-mir-1760 [Source:miRBase;Acc:MI0007502]
#INFO:	QUERY:	ENSGALG00000025448	GGA-MIR-1463	gga-mir-1463 [Source:miRBase;Acc:MI0007068]
#INFO:	QUERY:	ENSGALG00000025459	GGA-MIR-1451	gga-mir-1451 [Source:miRBase;Acc:MI0007054]
#INFO:	QUERY:	ENSGALG00000025464	SNORA68	Small nucleolar RNA SNORA68 [Source:RFAM;Acc:RF00263]
#INFO:	QUERY:	ENSGALG00000025476	GGA-MIR-1397	gga-mir-1397 [Source:miRBase;Acc:MI0006980]
#INFO:	QUERY:	ENSGALG00000025535	GGA-MIR-1554	gga-mir-1554 [Source:miRBase;Acc:MI0007279]
#INFO:	QUERY:	ENSGALG00000025541	SNORA33	Small nucleolar RNA SNORA33 [Source:RFAM;Acc:RF00438]
#INFO:	QUERY:	ENSGALG00000025567	GGA-MIR-1686	gga-mir-1686 [Source:miRBase;Acc:MI0007420]
#INFO:	QUERY:	ENSGALG00000025571	GGA-MIR-1845	gga-mir-1845 [Source:miRBase;Acc:MI0008206]
#INFO:	QUERY:	ENSGALG00000025576	GGA-MIR-1715	gga-mir-1715 [Source:miRBase;Acc:MI0007452]
#INFO:	QUERY:	ENSGALG00000025650	RNASEP_NUC	Nuclear RNase P [Source:RFAM;Acc:RF00009]
#INFO:	QUERY:	ENSGALG00000025655	SNOR11	Small nucleolar RNA R11/Z151 [Source:RFAM;Acc:RF00349]
#INFO:	QUERY:	ENSGALG00000025702	5S_RRNA	5S ribosomal RNA [Source:RFAM;Acc:RF00001]
#INFO:	QUERY:	ENSGALG00000025738	RHOU	ras homolog family member U [Source:HGNC Symbol;Acc:HGNC:17794]
#INFO:	QUERY:	ENSGALG00000025806	GGA-MIR-1613	gga-mir-1613 [Source:miRBase;Acc:MI0007341]
#INFO:	QUERY:	ENSGALG00000025810	CCNB3	G2/mitotic-specific cyclin-B3 [Source:RefSeq peptide;Acc:NP_990570]
#INFO:	QUERY:	ENSGALG00000025841	UC_338	TUC338 [Source:RFAM;Acc:RF02271]
#INFO:	QUERY:	ENSGALG00000025888	UC_338	TUC338 [Source:RFAM;Acc:RF02271]
#INFO:	QUERY:	ENSGALG00000025975	GGA-MIR-6605	gga-mir-6605 [Source:miRBase;Acc:MI0022424]
#INFO:	QUERY:	ENSGALG00000026005	DIO2	deiodinase, iodothyronine, type II [Source:HGNC Symbol;Acc:HGNC:2884]
#INFO:	QUERY:	ENSGALG00000026034	RGS17	Regulator of G-protein signaling 17 [Source:UniProtKB/Swiss-Prot;Acc:Q9PWA0]
#INFO:	QUERY:	ENSGALG00000026091	CACNG4	Voltage-dependent calcium channel gamma subunit [Source:UniProtKB/TrEMBL;Acc:R4GIQ1]
#INFO:	QUERY:	ENSGALG00000026159	PDLIM7	PDZ and LIM domain protein 7 [Source:RefSeq peptide;Acc:NP_001005345]
#INFO:	QUERY:	ENSGALG00000026188	N/A	Uncharacterized protein [Source:UniProtKB/TrEMBL;Acc:R4GJV3]
#INFO:	QUERY:	ENSGALG00000026201	N/A	N/A
#INFO:	QUERY:	ENSGALG00000026214	LRTM2	leucine-rich repeats and transmembrane domains 2 [Source:HGNC Symbol;Acc:HGNC:32443]
#INFO:	QUERY:	ENSGALG00000026253	TMEM144	transmembrane protein 144 [Source:HGNC Symbol;Acc:HGNC:25633]
#INFO:	QUERY:	ENSGALG00000026322	ARMT1	acidic residue methyltransferase 1 [Source:HGNC Symbol;Acc:HGNC:17872]
#INFO:	QUERY:	ENSGALG00000026372	MANSC4	MANSC domain containing 4 [Source:HGNC Symbol;Acc:HGNC:40023]
#INFO:	QUERY:	ENSGALG00000026471	CRIP2	cysteine-rich protein 2 [Source:HGNC Symbol;Acc:HGNC:2361]
#INFO:	QUERY:	ENSGALG00000026493	RALB	v-ral simian leukemia viral oncogene homolog B [Source:HGNC Symbol;Acc:HGNC:9840]
#INFO:	QUERY:	ENSGALG00000026500	GGA-MIR-6678	gga-mir-6678 [Source:miRBase;Acc:MI0022498]
#INFO:	QUERY:	ENSGALG00000026577	N/A	N/A
#INFO:	QUERY:	ENSGALG00000026686	N/A	N/A
#INFO:	QUERY:	ENSGALG00000026761	LIN28B	Protein lin-28 homolog B [Source:UniProtKB/Swiss-Prot;Acc:Q45KJ4]
#INFO:	QUERY:	ENSGALG00000026856	GGA-MIR-1727	gga-mir-1727 [Source:miRBase;Acc:MI0007464]
#INFO:	QUERY:	ENSGALG00000026914	DOK3	docking protein 3 [Source:RefSeq peptide;Acc:NP_001076832]
#INFO:	QUERY:	ENSGALG00000026970	N/A	Uncharacterized protein [Source:UniProtKB/TrEMBL;Acc:R4GJX3]
#INFO:	QUERY:	ENSGALG00000027069	TSC22D3	TSC22 domain family protein 3 [Source:RefSeq peptide;Acc:NP_001070702]
#INFO:	QUERY:	ENSGALG00000027103	TSPAN19	tetraspanin 19 [Source:HGNC Symbol;Acc:HGNC:31886]
#INFO:	QUERY:	ENSGALG00000027152	N/A	Uncharacterized protein [Source:UniProtKB/TrEMBL;Acc:R4GME5]
#INFO:	QUERY:	ENSGALG00000027255	NRXN3	Gallus gallus neurexin 3 (NRXN3), transcript variant 2, mRNA. [Source:RefSeq mRNA;Acc:NM_001271924]
#INFO:	QUERY:	ENSGALG00000027256	UC_338	TUC338 [Source:RFAM;Acc:RF02271]
#INFO:	QUERY:	ENSGALG00000027319	N/A	N/A
#INFO:	QUERY:	ENSGALG00000027404	UC_338	TUC338 [Source:RFAM;Acc:RF02271]
#INFO:	QUERY:	ENSGALG00000027424	UC_338	TUC338 [Source:RFAM;Acc:RF02271]
#INFO:	QUERY:	ENSGALG00000027492	C14ORF80	chromosome 14 open reading frame 80 [Source:HGNC Symbol;Acc:HGNC:20127]
#INFO:	QUERY:	ENSGALG00000027494	SPTSSB	serine palmitoyltransferase small subunit B [Source:HGNC Symbol;Acc:HGNC:24045]
#INFO:	QUERY:	ENSGALG00000027561	GNG5	guanine nucleotide binding protein (G protein), gamma 5 [Source:HGNC Symbol;Acc:HGNC:4408]
#INFO:	QUERY:	ENSGALG00000027645	N/A	Uncharacterized protein [Source:UniProtKB/TrEMBL;Acc:R4GKC1]
#INFO:	QUERY:	ENSGALG00000027682	C12ORF66	chromosome 12 open reading frame 66 [Source:HGNC Symbol;Acc:HGNC:26517]
#INFO:	QUERY:	ENSGALG00000027736	GGA-MIR-3533	gga-mir-3533 [Source:miRBase;Acc:MI0015386]
#INFO:	QUERY:	ENSGALG00000027771	CACNG1	Voltage-dependent calcium channel gamma subunit [Source:UniProtKB/TrEMBL;Acc:F1NC88]
#INFO:	QUERY:	ENSGALG00000027949	SNORD87	Small nucleolar RNA SNORD87 [Source:RFAM;Acc:RF00439]
#INFO:	QUERY:	ENSGALG00000028040	7SK	7SK RNA [Source:RFAM;Acc:RF00100]
#INFO:	QUERY:	ENSGALG00000028041	DKK2	dickkopf WNT signaling pathway inhibitor 2 [Source:HGNC Symbol;Acc:HGNC:2892]
#INFO:	QUERY:	ENSGALG00000028084	FAAH2	fatty acid amide hydrolase 2 [Source:HGNC Symbol;Acc:HGNC:26440]
#INFO:	QUERY:	ENSGALG00000028145	BORCS6	BLOC-1 related complex subunit 6 [Source:HGNC Symbol;Acc:HGNC:25939]
#INFO:	QUERY:	ENSGALG00000028203	SPRED1	sprouty-related, EVH1 domain containing 1 [Source:HGNC Symbol;Acc:HGNC:20249]
#INFO:	QUERY:	ENSGALG00000028207	ZBBX	zinc finger, B-box domain containing [Source:HGNC Symbol;Acc:HGNC:26245]
#INFO:	QUERY:	ENSGALG00000028290	C1H21ORF91	protein EURL [Source:RefSeq peptide;Acc:NP_990068]
#INFO:	QUERY:	ENSGALG00000028316	SNORD87	Small nucleolar RNA SNORD87 [Source:RFAM;Acc:RF00439]
#INFO:	QUERY:	ENSGALG00000028373	GAS2L3	GAS2-like protein 3 [Source:RefSeq peptide;Acc:NP_001264292]
#INFO:	QUERY:	ENSGALG00000028382	N/A	N/A
#INFO:	QUERY:	ENSGALG00000028432	GGA-MIR-6583	gga-mir-6583 [Source:miRBase;Acc:MI0022402]
#INFO:	QUERY:	ENSGALG00000028530	PRKACB	protein kinase, cAMP-dependent, beta catalytic subunit [Source:HGNC Symbol;Acc:HGNC:9381]
#INFO:	QUERY:	ENSGALG00000028539	TRAPPC3L	trafficking protein particle complex 3-like [Source:HGNC Symbol;Acc:HGNC:21090]
#INFO:	QUERY:	ENSGALG00000028551	N/A	N/A
#INFO:	QUERY:	ENSGALG00000028685	N/A	Uncharacterized protein [Source:UniProtKB/TrEMBL;Acc:R4GFU3]
#INFO:	QUERY:	ENSGALG00000028763	GGA-MIR-3537	gga-mir-3537 [Source:miRBase;Acc:MI0015390]
#INFO:	QUERY:	ENSGALG00000028790	DNASE2	deoxyribonuclease-2-beta precursor [Source:RefSeq peptide;Acc:NP_001032927]
#INFO:	QUERY:	ENSGALG00000028809	CHCHD1	coiled-coil-helix-coiled-coil-helix domain containing 1 [Source:HGNC Symbol;Acc:HGNC:23518]
#INFO:	QUERY:	ENSGALG00000028815	N/A	Uncharacterized protein [Source:UniProtKB/TrEMBL;Acc:R4GHC5]
#INFO:	QUERY:	ENSGALG00000028839	GPHB5	glycoprotein hormone beta 5 [Source:HGNC Symbol;Acc:HGNC:18055]
#INFO:	QUERY:	ENSGALG00000028840	C1H22ORF40	cysteine-rich DPF motif domain-containing protein 1 [Source:RefSeq peptide;Acc:NP_001025943]
#INFO:	QUERY:	ENSGALG00000028851	RAB8A	Ras-related protein Rab-8A [Source:UniProtKB/Swiss-Prot;Acc:Q5F470]
#INFO:	QUERY:	ENSGALG00000028944	GGA-MIR-6655	gga-mir-6655 [Source:miRBase;Acc:MI0022475]
#INFO:	QUERY:	ENSGALG00000029024	TCF21	transcription factor 21 [Source:RefSeq peptide;Acc:NP_001264640]
#INFO:	QUERY:	ENSGALG00000029071	GGA-MIR-6586	gga-mir-6586 [Source:miRBase;Acc:MI0022406]
#INFO:	QUERY:	ENSGALG00000029130	LRRC55	leucine rich repeat containing 55 [Source:HGNC Symbol;Acc:HGNC:32324]
#INFO:	QUERY:	ENSGALG00000029152	IMP4	U3 small nucleolar ribonucleoprotein protein IMP4-like [Source:RefSeq peptide;Acc:NP_001264644]
#INFO:	QUERY:	ENSGALG00000029168	TMEM27	transmembrane protein 27 [Source:HGNC Symbol;Acc:HGNC:29437]
